# Supplementary material for: Cultural and morphological divergence of Darwin’s cactus finches (Geospiza scandens) across Galápagos Islands
Source: Biol J Linn Soc Lond. Author manuscript; Available in PMC 2026 May 19. (PMC7619092; doi:10.1093/biolinnean/blaf098)
Supplement: Suplementary [file EMS213484-supplement-Suplementary.zip]

Archive with 7 entries (6 files):
- Supplementry_Data/
- Supplementry_Data/BJLS-7966 Figure S1.png
- Supplementry_Data/README File.txt
- Supplementry_Data/RStudio script.R
- Supplementry_Data/Supplementary Data 1 Acoustic data.xlsx
- Supplementry_Data/Supplementary Data 2 Morphology data.xlsx
- Supplementry_Data/Supporting Information.docx
