# Supplementary material for: Cultural and morphological divergence of Darwin’s cactus finches (Geospiza scandens) across Galápagos Islands
Source: Biol J Linn Soc Lond. Author manuscript; Available in PMC 2026 May 19. (PMC7619092; doi:10.1093/biolinnean/blaf098)
Supplement: Suplementary [file EMS213484-supplement-Suplementary.zip › Supplementry_Data/README File.txt]

This readme file was generated on [2025-05-31] by [Melanie Kaluppa]

GENERAL INFORMATION

Title of Dataset: 

First Author/Associate or Co-investigator Information
Name: Melanie Kaluppa
ORCID: 0009-0006-0546-4818
Institution: Department of Behavioral and Cognitive Biology and Konrad Lorenz Research Center for Behavior and Cognition, University of Vienna
Address: Vienna, 1030, Austria
Email: melanie.kaluppa@gmail.com

Corresponding Author/Associate or Co-investigator Information
Name: Jefferson García-Loor
ORCID: 0000-0002-7427-9652 
Institution: Department of Behavioral and Cognitive Biology and Konrad Lorenz Research Center for Behavior and Cognition, University of Vienna
Address: Vienna, 1030, Austria
Email: garcialoorjefferson@gmail.com

Author/Associate or Co-investigator Information
Name: Alper Yelimlieş
ORCID: 0000-0003-2319-6141 
Institution: Department of Behavioral and Cognitive Biology and Konrad Lorenz Research Center for Behavior and Cognition, University of Vienna
Address: Vienna, 1030, Austria
Email: alperyelimlies@gmail.com

Author/Associate or Co-investigator Information
Name: Çağlar Akçay
ORCID: 0000-0003-0635-9586 
Institution: School of Life Sciences, Anglia Ruskin University
Address: Cambridge, UK
Email: akcay.caglar@gmail.com

Author/Principal Investigator Information
Name: Sonia Kleindorfer
ORCID: 0000-0001-5130-3122
Institution: Department of Behavioral and Cognitive Biology and Konrad Lorenz Research Center for Behavior and Cognition, University of Vienna
Address: Vienna, 1030, Austria
Email: sonia.kleindorfer@univie.ac.at 


Date of data collection: Bioacoustic data was collected during the breeding season in March 2024. The morphological data were collected between 2000 and 2024 as part of a long-term mist-netting.

Geographic location of data collection: Lowlands of Santa Cruz and Floreana Island, Galápagos Archipelago 

Information about funding sources that supported the collection of the data: This research was funded in whole or in part by the University of Vienna's Short-term grants abroad (KWA) to MK and by the Austrian Science Fund (FWF) [10.55776/PAT1115224], [10.55776/P36342] and [10.55776/W1262], and the Galapagos Conservation Trust Fund, with awards to SK. 


SHARING/ACCESS INFORMATION

Links to other publicly accessible locations of the data: The data for this manuscript are available on PHAIDRA: 

Recommended citation for this dataset: Kaluppa, Melanie et al. Data from: Cultural and morphological divergence of Darwin's cactus finches (Geospiza scandens) across Galápagos Islands [Dataset]. PHAIDRA. (https://phaidra.univie.ac.at/).


DATA & FILE OVERVIEW

File List: <list all files (or folders, as appropriate for dataset organization) contained in the dataset, with a brief description>
- Acoustic_data  (Supplementary data): Excel file with all the acoustic variables that we analyzed.
- Morphology_data (Supplementary data): Excel file with all the morpholocial measurements that we analyzed.
- RStudio script: The script and codes that we use to run the statistical analysis in RStudio.
- Supporting Information: The supplementary tables and figures that are part of our study.


METHODOLOGICAL INFORMATION

Methods for processing the data: 

- Recordings: We recorded 50 males, 25 males on each Island with a Zoom F3 Field Recorder and a Sennheiser MKE 600 directional microphone at a sampling rate of 48 kHz and 32-bit float Resolution. Playback was used when males were observed within their territory but not spontaneously vocalizing.

- Song and syllable selection: All audio recordings were initially visualized in Audacity 3.4.2 (Audacity Team, 2024) and exported at a 48 kHz sampling rate and 16-bit depth. Spectrograms were created using Raven Pro 1.6.5 (K. Lisa Yang Center for Conservation Bioacoustics at the Cornell Lab of Ornithology, 2024) and high signal-to-noise ratio songs were selected. Each song was saved as an individual file and analyzed in RStudio (R Core Team, 2024). Energy_detector() function (warbleR and ohun packages; Araya‐Salas & Smith‐Vidaurre, 2017; Araya‐Salas & Smith‐Vidaurre, 2017) were applied to mark syllable start and end points within each song (bp filter: 1.5-8 kHz). Detected syllables were manually verified on labeled spectrograms using label_spectro(), adjusting threshold, smooth, and hold.time as needed. 

- Acoustic analysis: To extract frequency- and time-based paramenters for each syllable, we used freq_ts() to derive minimum and maximum dominant frequencies, bandwidth, and slope; spectro_analysis() for duration, mean/median frequency, standard deviation, first/third quartile frequencies and times, interquartile ranges (frequency/time), skewness, kurtosis, and spectral, temporal, and spectrographic entropy; and meanspec() from the seewave package (Sueur, Aubin, & Simonis, 2008) for peak frequency (filter >1500 Hz). Song duration was calculated from the start of the first to the end of the last detected syllable during energy-based syllable detection. Syllable repetition rate was computed by dividing the number of syllables per song by the song duration.

- Categorization of syllable types: Using spectrograms generated in Raven Pro 1.6.5, two researchers first categorized the syllables into syllable types by consensus on the basis of structural similarities. To assess the generalizability of this categorization across researchers, five other raters were asked to classify the syllable types into categories. For this task, we used R's spectro() (seewave package) to create spectrograms at the same scale, enhancing background-to-signal contrast. The raters received two printed spectrograms per syllable type, accompanied by instructions to create unique syllable type categories and/or match syllable type pairs for each island based on perceived image similarity. Inter-rater agreement was assessed by calculating the proportion of correctly matched syllable types between each rater and the original classification. The average proportional agreement across all raters was then calculated to provide an overall measure of inter-rater reliability.

- Morphological measurements: We analyzed measurements from 36 cactus finch males (17 from Floreana and 19 from Santa Cruz) at the time of capture and banding as part of our long-term mist-netting between 2000 and 2024. Measured Parameters included beak length culmen (tip of beak to base of feathers, mm), beak width measured at the culmen (mm), beak depth measured at the culmen (mm), tarsus length (mm), and flattened wing length (mm).


Instrument- or software-specific information needed to interpret the data:

- Acoustic structure: We conducted a principal component analysis (PCA) using the acoustic measurements with prcomp() from R’s base stats package (R Core Team, 2024). PC1–PC4 (Eigenvalue > 1, cumulative variance: 86%) were used to conduct linear mixed models (LMMs), with each principal component as the response variable using lmer() from the package lme4 (Bates et al., 2015). Island and playback use (yes/no) were included as fixed effects and bird ID and syllable type as random effects. 

- Singing behavior: Generalized linear mixed models (GLMMs) from the lme4 package (Bates et al., 2015) were used for the number of syllable types per song and the number of syllables per song as response variables, with island and playback use included as fixed effects. Random effects differed by model: for the number of syllables per song, both bird ID and syllable type were included, while for the number of syllable types per song, only syllable type was used due to negligible variance attributable to bird ID. A Poisson error distribution with log link function was applied to both GLMMs. To assess variations in the syllable repetition rate, a LMM (package lme4) was applied, including island and playback as fixed effects and bird ID and syllable type as random effects.

- Morphology: A PCA was conducted on three beak measurements (length, width, and depth) and PC1 was used as the primary composite measure of beak size (Eigenvalue > 1, explained 61% of variance). A separate PCA on body measurements (tarsus and wing length, in mm) identified PC1 as the main body size metric, explaining 60% of the variance (eigenvalue = 1.19). Shapiro–Wilk and Levene’s tests confirmed normal distribution and homogenity of variance for PC1_beak and PC1_body. We then performed independent two-tailed t-tests on PC1_beak and PC1_body to evaluate morphological differences in males between the two island populations.

 

People involved with sample collection, processing, analysis and/or submission: 
Melanie Kaluppa, Jefferson García-Loor, Alper Yelimlieş, Çağlar Akçay, Sonia Kleindorfer, Bek Christensen, Lauren Common, Rachael Dudaniec, Jody O’Connor, Santiago Torres, Carlos Vinueza

- Author contributions: MK, JGL, AY, CA and SK designed the research; MK wrote the first draft of the paper; MK and JGL collected the data; MK and AY analysed the data; CA and AY provided bioacoustical advice; SK secured the funding and supervised the project; all authors edited the manuscript.


DATA-SPECIFIC INFORMATION FOR: [SUPPLEMENTARY DATA]

ACOUSTIC DATA
Number of variables: 33

Number of cases/rows: 2644

Variable List: <list variable name(s), description(s), unit(s) and value labels as appropriate for each>
- date: date when the song was recorded
- island: island of the galapagos archipelago where the song was recorded
- bird_ID: unique identification label for the focal bird from which the song was recorded
- audio_type: song or syllable
- song_ID: unique identification label for the song from which the syllable was clipped
- vocal_clip_ID: unique identification label for the vocal clip/song
- playback: whether conspecific playback was used within 5 min before focal bird song (0=no, 1=yes)
- total_syllables_per_song: number of syllables per song
- total_syllable_types_per_song: number of different syllable types per song
- syllable_type_of_song: the syllable types that occure in the song
- syllable_type_of_syllable: the syllable type of the syllable
- duration: length of signal in seconds
- trill_rate_song: also syllable repetition rate, for songs only: number of syllables per duration
- min_domfreq: minimum frequency (in kHz) of dominant frequency  measured with freq_ts
- max_domfreq	maximum frequency (in kHz) of dominant frequency measured with freq_ts
- bandwidth_domfreq	bandwidth (in kHz) of dominant frequency measured with freq_ts
- slope_domfreq	slope of dominant frequency measured with freq_ts
- peak_freq: peak frequency (in kHz) measured with meanspec
- mean_freq: mean frequency (in kHz) measured with spectro_analysis
- sd: standard deviation of frequency (in kHz) measured with spectro_analysis
- freq_median: median frequency (in kHz) measured with spectro_analysis
- freq_Q25: first quartile frequency (in kHz) measured with spectro_analysis
- freq_Q75: third quartile frequency (in kHz) measured with spectro_analysis
- freq_IQR: interquartile frequency range (in kHz) between freq_Q25 and freq_Q75 measured with spectro_analysis
- time_median: median time (in s) measured with spectro_analysis
- time_Q25: first quartile time (in s) measured with spectro_analysis
- time_Q75: third quartile time (in s) measured with spectro_analysis
- time_IQR: interquartile time range (in s) between time_Q25 and time_Q75 measured with spectro_analysis
- skew: skewness (asymmetry of frequency spectrum) measured with spectro_analysis
- kurt: kurtosis (peakedness of frequency spectrum) measured with spectro_analysis
- sp_ent: spectral entropy (energy distribution of frequency spectrum, Pure tone ~ 0; noisy ~ 1) measured with spectro_analysis
- time_ent: time entropy (energy distribution on time envelope, ~0 means amplitude concentrated in a specific time point, 1 means amplitude equally distributed across time) measured with spectro_analysis
- entropy: spectrographic entropy (product of time and spectral entropy) measured with spectro_analysis


MORPHOLOGY DATA
Number of variables: 8

Number of cases/rows: 37

Variable List: <list variable name(s), description(s), unit(s) and value labels as appropriate for each>
- Year: Year of capture
- Island: Island of the galapagos archipelago where the bird was captured
- Ring_No: Aluminium ring number (if applicable)
- Bill_Lgth_Fth: Length of bill from tip to feathers (mm)
- Bill_Depth: Depth of bill measured at the culmen (mm)
- Bill_Width: Width of bill measured at the culmen (mm)
- Tarsus: Length of tarsus (mm)
- Wing_Lgth: Length of longest primary wing feather from wrist to tip (mm)
