# Supplementary material for: Cultural and morphological divergence of Darwin’s cactus finches (Geospiza scandens) across Galápagos Islands
Source: Biol J Linn Soc Lond. Author manuscript; Available in PMC 2026 May 19. (PMC7619092; doi:10.1093/biolinnean/blaf098)
Supplement: Suplementary [file EMS213484-supplement-Suplementary.zip › Supplementry_Data/RStudio script.R]

# RStudio script for the analyses reported in the manuscript "Cultural and morphological
# divergence of Darwin's cactus finches (Geospiza scandens) across Galápagos Islands"
#
# Melanie Kaluppa, Jefferson García-Loor, Alper Yelimlieş,
# Çağlar Akçay, Sonia Kleindorfer


# Overview of the script
# 1.General setup
# 2.Characterizing acoustic space
# 3.PCA - plots islands and syllable type variation
# 4.Model differences in the acoustic space
# 5.Analysis of singing behavior
# 6.Analysis of morphological difference
# 7.Energy detection 
# 8.Measure song duration
# 9.Measure acoustic parameters
# 10.Session info


##### General setup #####

# set working directory to the file containing data files
setwd("")


# Load necessary libraries
library(readxl)
library(writexl)
library(dplyr)
library(ggplot2)
library(RColorBrewer)
library(car)
library(lattice)
library(MASS)
library(nlme)
library(lme4)
library(glmmTMB)
library(effects)
library(psych)
library(emmeans)
library(DHARMa) 
library(seewave)
library(tuneR)
library(warbleR)
library(ohun)
library(soundgen)
library(openxlsx)


# read in the datasets
cfsyllable <- subset(read_xlsx("Acoustic_data.xlsx"),
                     audio_type == "syllable")

cfsinging <- subset(read_xlsx("Acoustic_data.xlsx"),
                    audio_type == "song")

#### Characterizing acoustic space ####

# separate acoustic data and labels

cfsyllable_labels <- cfsyllable[, c("island","bird_ID","vocal_clip_ID","playback","syllable_type_of_syllable")]

cfsyllable_data <- dplyr::select(cfsyllable, -c("date","island","bird_ID","audio_type","song_ID","vocal_clip_ID","playback","total_syllables_per_song","total_syllable_types_per_song","trill_rate_song","syllable_type_of_song","syllable_type_of_syllable"))


# perform PCA on acoustic variables
pca <- prcomp(cfsyllable_data, scale. = TRUE, center = TRUE)

# check eigenvalues of the principal components
eigenvalues <- pca$sdev^2 
print(eigenvalues)
# first 4 axes have eigenvalues over 1 we will keep them for further analyses


pca_cf <- as.data.frame(pca$x[,c("PC1","PC2","PC3","PC4")])

# Check factor loadings for the first 4 PC
pca$rotation[,1:4]

# Check explained variance by the first 4 PC's
summary(pca)

# We invert the PC scores to facilitate interpretation
pca_cf <- pca_cf * -1

# Add PC scores to the data frame and combine back with the labels
cfsyllable_pca <- cbind(cfsyllable_labels, as.data.frame(pca_cf))
cfsyllable_pca$syllable_type_of_syllable <- as.factor(cfsyllable$syllable_type_of_syllable)


#### PCA - plots islands and syllable type variation ####


# Create a custom palette with 25 distinct colors for syllable types
custom_palette <- c(
  brewer.pal(12, "Set3"), # 12 colors from Set3
  "#E41A1C", "#377EB8", "#4DAF4A", "#FF7F00", "#A65628", 
  "#F781BF", "#999999", "#FFFF33", "#A6D854", "#66C2A5", 
  "#FC8D62", "#8DA0CB", "#E78AC3", "#FFD92F", "#E5C494", 
  "#B3B3B3", "#BEBADA", "#FB8072", "#80B1D3", "#FDB462", 
  "#FFFFB3", "#D9D9D9", "#B3DE69", "#BC80BD", "#CCEBC5"
)

# Create a custom palette with 2 distinct colors for islands
island_palette <- c("#FF7F00", "#377EB8")  # Example colors for the island types


# plot island differences
ggplot(cfsyllable_pca, aes(x = PC1, y = PC2, color = island)) +
  geom_point(size = 3, alpha = 0.5) + 
  scale_color_manual(values = island_palette) +
  theme_classic(base_size = 20) +
  theme(legend.title = element_blank()) +
  labs(x = "PC1 Frequency Bandwidth", 
       y = "PC2 Time")


# plot syllable types
ggplot(cfsyllable_pca, aes(x = PC1, y = PC2, color = syllable_type_of_syllable)) +
  geom_point(size = 3, alpha = 0.7, aes(shape=island)) + 
  theme_classic(base_size = 20) +
  scale_color_manual(values = custom_palette) +
  theme(legend.title = element_blank()) +
  labs(x = "PC1 Frequency Bandwidth", 
       y = "PC2 Time")


#### Model differences in the acoustic space ####

# Set contrasts for Type III ANOVA
options(contrasts = c("contr.sum", "contr.poly"))


# PC1
model_PC1 <- lmer(PC1 ~ island + playback + (1 | syllable_type_of_syllable) + (1 | bird_ID), data = cfsyllable_pca, REML = FALSE)

a_model_PC1 <- Anova(model_PC1,type ="3")
a_model_PC1
summary(model_PC1)

# check model assumptions
sim_res <- simulateResiduals(fittedModel = model_PC1)
plot(sim_res)
# although tests are significant probably due to the large sample size, nothing seems concerning


# PC2
model_PC2 <- lmer(PC2 ~ island + playback + (1 | syllable_type_of_syllable)+ (1 | bird_ID), data = cfsyllable_pca, REML = FALSE)

a_model_PC2 <- Anova(model_PC2,type ="3")
a_model_PC2
summary(model_PC2)

# check model assumptions
sim_res <- simulateResiduals(fittedModel = model_PC2)
plot(sim_res)
# same as before although tests are significant probably due to the large sample size, nothing seems concerning


# PC3
model_PC3 <- lmer(PC3 ~ island + playback + (1 | syllable_type_of_syllable)+ (1 | bird_ID), data = cfsyllable_pca, REML = FALSE)
a_model_PC3 <- Anova(model_PC3,type ="3")
a_model_PC3
summary(model_PC3)

sim_res <- simulateResiduals(fittedModel = model_PC3)
plot(sim_res)
# same as before although tests are significant probably due to the large sample size, nothing seems concerning

# PC4
model_PC4 <- lmer(PC4 ~ island + playback + (1 | syllable_type_of_syllable) + (1 | bird_ID), data = cfsyllable_pca, REML = FALSE)
a_model_PC4 <- Anova(model_PC4,type ="3")
a_model_PC4
summary(model_PC4)

sim_res <- simulateResiduals(fittedModel = model_PC4)
plot(sim_res)
# same as before although tests are significant probably due to the large sample size, nothing seems concerning


# FDR p-value correction for multiple comparisons

# Extract p-values for both 'island' and 'playback' from your Anova results
p_island <- c(
  a_model_PC1["island", "Pr(>Chisq)"],
  a_model_PC2["island", "Pr(>Chisq)"],
  a_model_PC3["island", "Pr(>Chisq)"],
  a_model_PC4["island", "Pr(>Chisq)"]
)

p_playback <- c(
  a_model_PC1["playback", "Pr(>Chisq)"],
  a_model_PC2["playback", "Pr(>Chisq)"],
  a_model_PC3["playback", "Pr(>Chisq)"],
  a_model_PC4["playback", "Pr(>Chisq)"]
)

# Combine p-values and apply FDR correction
p_all <- c(p_island, p_playback)
p_all_fdr <- p.adjust(p_all, method = "fdr")

# Split corrected p-values back
p_island_fdr <- p_all_fdr[1:4]
p_playback_fdr <- p_all_fdr[5:8]

# Create results data frames
p_results_island <- data.frame(PC = paste0("PC", 1:4), raw_p = p_island, fdr = p_island_fdr)
p_results_playback <- data.frame(PC = paste0("PC", 1:4), raw_p = p_playback, fdr = p_playback_fdr)

# Print results
print(p_results_island)
print(p_results_playback)


#### Analysis of singing behavior ####

# Set contrasts for Type III ANOVA
options(contrasts = c("contr.sum", "contr.poly"))


# number of syllable types per song
# data only has 1 and 2 so subtract and model as binomial.
n_syllable_types_model = glmer(total_syllable_types_per_song-1 ~ island + playback + (1|syllable_type_of_song), family="binomial",data=cfsinging)

Anova(n_syllable_types_model,type="3")							
summary(n_syllable_types_model)

sim_res <- simulateResiduals(fittedModel = n_syllable_types_model)
plot(sim_res)
# not concerning


# number of syllables per song
n_syllable_model = glmmTMB(total_syllables_per_song ~ island + playback + (1|syllable_type_of_song) + (1|bird_ID), family="genpois",data=cfsinging, control = glmmTMBControl(rank_check = "adjust"))

Anova(n_syllable_model,type="3")							
summary(n_syllable_model)

sim_res <- simulateResiduals(fittedModel = n_syllable_model)
plot(sim_res)
testDispersion(sim_res)
# not concerning


# trill rate
trill_rate_model <- lmer(trill_rate_song ~ island + playback + (1 | syllable_type_of_song) + (1 | bird_ID), data = cfsinging, REML = FALSE)

Anova(trill_rate_model, type = 3)
summary(trill_rate_model)


sim_res <- simulateResiduals(fittedModel = trill_rate_model)
plot(sim_res)
# not concerning


#### Analysis of morphological differences ####


# set working directory to the file containing data files
# setwd("")


# read in the dataset
morph <- read_xlsx("Morphology_data.xlsx")

# separate morphology data and labels
beak_data <- morph[, c("Bill_Lgth_Fth","Bill_Depth","Bill_Width")]
body_data <- morph[, c("Tarsus", "Wing_Lgth")]
morph_lables <- morph[, c("Year","Island", "Ring_No","Bill_Lgth_Fth","Bill_Depth","Bill_Width","Tarsus", "Wing_Lgth")]


# perform PCA's on morphological variables
pca_beak <- prcomp(beak_data, scale. = TRUE, center = TRUE)
pca_body <- prcomp(body_data, scale. = TRUE, center = TRUE)

# check eigenvalues of the principal components
eigenvalues_beak <- pca_beak$sdev^2
print(eigenvalues_beak)

eigenvalues_body <- pca_body$sdev^2
print(eigenvalues_body)
# first axes of each PCA has eigenvalue over 1 and we will keep them for further analyses


PC1_beak <- data.frame(PC1_beak = pca_beak$x[, "PC1"])
PC1_body <- data.frame(PC1_body = pca_body$x[, "PC1"])

# Check factor loadings for the first PC
pca_body$rotation
pca_beak$rotation

# Check explained variance by the first PC
summary(pca_beak)
summary(pca_body)

# Add PC scores to the data frame and combine back with the labels
cfmorph_pca <- cbind(morph_lables, as.data.frame(PC1_beak), as.data.frame(PC1_body))


# Test for island differences in PC1_beak

# Check for normal distribution
with(cfmorph_pca, shapiro.test(PC1_beak[Island == "Floreana"]))
with(cfmorph_pca, shapiro.test(PC1_beak[Island == "Santa Cruz"]))
#normally distributed


# Check for homogeneity of variance
with(cfmorph_pca, leveneTest(PC1_beak~Island))
# variance is homogeneous


with(cfmorph_pca, t.test(PC1_beak~Island))
ttest_beak <- with(cfmorph_pca, t.test(PC1_beak~Island))


# Plot results
ggplot(cfmorph_pca, aes(x = Island, y = PC1_beak, fill = Island)) +
  geom_boxplot(alpha = 0.7, outlier.shape = NA) +  # Boxplot ohne Ausreißer
  theme_minimal(base_size = 15) +
  theme(
    panel.grid = element_blank(),  # Entfernt alle Gitterlinien
    axis.line = element_blank()    # Entfernt die Achsenlinien
  ) +
  labs(
    x = "Island",
    y = "PC1_beak"
  ) +
  # Annotation mit dem p-Wert
  annotate(
    "text", 
    x = 1.5,  # Horizontale Position
    y = max(cfmorph_pca$PC1_beak),  # Vertikale Position
    label = paste0("p = ", format(ttest_beak$p.value, digits = 3)),
    size = 5
  )


#Test for island differences in PC1_body

# Check for normal distribution
with(cfmorph_pca, shapiro.test(PC1_body[Island == "Floreana"]))
with(cfmorph_pca, shapiro.test(PC1_body[Island == "Santa Cruz"]))
# normally distributed


# Check for homogeneity of variance
with(cfmorph_pca, leveneTest(PC1_body~Island))
# variance is homogeneous


with(cfmorph_pca, t.test(PC1_body~Island))
ttest_body <- with(cfmorph_pca, t.test(PC1_body~Island))


#Plot results
ggplot(cfmorph_pca, aes(x = Island, y = PC1_body, fill = Island)) +
  geom_boxplot(alpha = 0.7, outlier.shape = NA) +  # Boxplot ohne Ausreißer
  theme_minimal(base_size = 15) +
  theme(
    panel.grid = element_blank(),  # Entfernt alle Gitterlinien
    axis.line = element_blank()    # Entfernt die Achsenlinien
  ) +
  labs(
    x = "Island",
    y = "PC1_body"
  ) +
  # Annotation mit dem p-Wert
  annotate(
    "text", 
    x = 1.5,  # Horizontale Position
    y = max(cfmorph_pca$PC1_body),  # Vertikale Position
    label = paste0("p = ", format(ttest_body$p.value, digits = 3)),
    size = 5
  )


#### energy detection ####

# Set your working directory
setwd("")

# read all clips in the directory into a warbleR style table
cf_songs <- selection_table(whole.recs = TRUE, path = "")
cf_songs_info <- info_sound_files(path = "") 

cf_songs$bottom.freq <- 0
cf_songs$top.freq <- (cf_songs_info$sample.rate)/2 # Nyquist freq.

# create a dataframe to save detections
syllable_detections <- data.frame()

# Create a dataframe to save start and end times of each song
detection_times <- data.frame(individual = character(), start_first_detection = numeric(), end_last_detection = numeric())

# energy detection in a loop
for(i in 1:nrow(cf_songs)){
wv <- read_wave(X = cf_songs, index = i, path = "")

# high-pass filter the clip above 1000 Hz
wv <- ffilter(wv, from = 1000, output = "Wave") 

# adjust parameters threshold, smooth and hold.time as needed
detection <- energy_detector( files = cf_songs$sound.files[i] , bp = c(1.5, 8), threshold = 20, smooth = 100, hold.time = 0)
syllable_detections <- rbind(syllable_detections, detection)
label_spectro( wave = wv, envelope = TRUE, detection = detection, threshold = 20, main = cf_songs$sound.files[i])

# 2 seconds sleep to check detections
Sys.sleep(2)

# Save the detections as jpegs to review them later as well
jpeg(file = paste(cf_songs$sound.files[i], '.jpeg', sep = ''))
label_spectro( wave = wv, envelope = TRUE, detection = detection, threshold = 20, main = cf_songs$sound.files[i])
dev.off()

# print the iteration
print(i)
}

# loop for writing the detections as Wave files
for(i in 1:nrow(syllable_detections)){
wv <- read_wave(X = syllable_detections, index = i, path = "")

writeWave(wv,filename=paste("PATH",syllable_detections$sound.files[i],i,".wav"))
}


#### measure song duration ####

# energy detections incl. start and end times for song duration

# Set working directory
setwd("")

# read all clips in the directory into a warbleR style table
cf_songs <- selection_table(whole.recs = TRUE, path = "")
cf_songs_info <- info_sound_files(path = "") 

cf_songs$bottom.freq <- 0
cf_songs$top.freq <- (cf_songs_info$sample.rate)/2 # Nyquist freq.

# Create a dataframe to save detections
syllable_detections <- data.frame()

# Create a dataframe to save start and end times
detection_times <- data.frame(individual = character(), start_first_detection = numeric(), end_last_detection = numeric())

# Energy detector in a loop
for(i in 1:nrow(cf_songs)){
wv <- read_wave(X = cf_songs, index = i, path ="")

# High-pass filter the clip above 1000 Hz
wv <- ffilter(wv, from = 1000, output = "Wave") 

# Energy detection
detection <- energy_detector(files = cf_songs$sound.files[i], bp = c(1.5, 8), threshold = 10, smooth = 50, hold.time = 100)

# Store detections
syllable_detections <- rbind(syllable_detections, detection)

# Label spectrogram
label_spectro(wave = wv, envelope = TRUE, detection = detection, threshold = 5, main = cf_songs$sound.files[i])

# Extract and store the start time of the first detection and end time of the last detection
if (nrow(detection) > 0) {
start_first_detection <- detection$start[1]
end_last_detection <- detection$end[nrow(detection)]
} else {
start_first_detection <- NA
end_last_detection <- NA
}

# Append to detection_times dataframe
detection_times <- rbind(detection_times, data.frame(individual = cf_songs$sound.files[i], start_first_detection = start_first_detection, end_last_detection = end_last_detection))

# Print the iteration
print(i)
}

# Print the detection times
print(detection_times)

write.xlsx(detection_times, "detection_times.xlsx")


#### measure acoustic parameters ####

# Create Excel workbook
wb <- createWorkbook()

# set working directory 
setwd("")


# read all clips in the directory into a warbleR style table
cf_songs <- selection_table(whole.recs = TRUE, path = "")
cf_songs_info <- info_sound_files(path = "") 

cf_songs$bottom.freq <- 0
cf_songs$top.freq <- (cf_songs_info$sample.rate)/2 # Nyquist freq.


# 1. spectro_analysis
sp_param <- spectro_analysis(X = cf_songs, bp = c(1.5, 8), wl = 1024, ovlp = 90, threshold = 10, flim = c(1.5,12), path = "")
addWorksheet(wb, "spectro_analysis")
writeData(wb, sheet = "spectro_analysis", sp_param)


# 2. freq_ts
freqts <- freq_ts(cf_songs, wl = 1024, ovlp = 90, clip.edges = TRUE, threshold = 10, bp = c(1.5,8), type = "dominant", flim = c(1.5,12), length.out = 60, img = TRUE)
addWorksheet(wb, "freq_ts")
writeData(wb, sheet = "freq_ts", freqts)


# 3. Calculate min, max, mean, range and slope

# calculate slope
calc_slope <- function(freqs) {
x <- 1:length(freqs)
model <- lm(freqs ~ x)
return(coef(model)[2])
}

# calculate required statistics for each file
results <- freqts %>%
rowwise() %>%
mutate(
min_frequency = min(c_across(starts_with("ffreq"))),
max_frequency = max(c_across(starts_with("ffreq"))),
frequency_range = max_frequency - min_frequency,
slope = calc_slope(c_across(starts_with("ffreq")))
) %>%
dplyr::select(sound.files, min_frequency, max_frequency, frequency_range, slope)

addWorksheet(wb, "freqts_stats")
writeData(wb, sheet = "freqts_stats", results)

# 4. Meanspec peak frequencies

# Define the directory containing the wave files
wave_dir <- "DIRECTORY"

# Get the list of wave files in the directory
wave_files <- list.files(path = wave_dir, pattern = "\\.wav$", full.names = TRUE)

# Initialize an empty data frame to store results
meanspec_results <- data.frame(FileName = character(), PeakFrequency = numeric(), stringsAsFactors = FALSE)

# Process each wave file
for (wave_file in wave_files) {
a <- readWave(wave_file)
c <- ffilter(a, from = 1500, output = "Wave")
meanspecsong <- as.data.frame(meanspec(c, wl = 1024, ovlp = 90, flim = c(1.5,12)))
peakfreq <- subset(meanspecsong, y == max(meanspecsong$y))$x
meanspec_results <- rbind(meanspec_results, data.frame(FileName = basename(wave_file), PeakFrequency = peakfreq))
}

# addWorksheet(wb, "meanspec_peaks")
writeData(wb, sheet = "meanspec_peaks", meanspec_results)

saveWorkbook(wb, "workbook_acoustic_parameters.xlsx", overwrite = TRUE)


#### sessionInfo() ####


#R version 4.4.1 (2024-06-14 ucrt)
#Platform: x86_64-w64-mingw32/x64
#Running under: Windows 11 x64 (build 26100)

#Matrix products: default


#locale:
#[1] LC_COLLATE=German_Germany.utf8  LC_CTYPE=German_Germany.utf8    LC_MONETARY=German_Germany.utf8 LC_NUMERIC=C                   
#[5] LC_TIME=German_Germany.utf8    

#time zone: Europe/Berlin
#tzcode source: internal

#attached base packages:
#[1] stats     graphics  grDevices utils     datasets  methods   base     

#other attached packages:
#[1] openxlsx_4.2.7     soundgen_2.6.3     shinyBS_0.61.1     ohun_1.0.2         warbleR_1.1.32     NatureSounds_1.0.4 knitr_1.48        
#[8] tuneR_1.4.7        seewave_2.2.3      DHARMa_0.4.7       emmeans_1.10.4     psych_2.4.6.26     effects_4.2-2      glmmTMB_1.1.10    
#[15] lme4_1.1-35.5      Matrix_1.7-0       nlme_3.1-164       MASS_7.3-61        lattice_0.22-6     car_3.1-3          carData_3.0-5     
#[22] RColorBrewer_1.1-3 ggplot2_3.5.1      dplyr_1.1.4        writexl_1.5.0      readxl_1.4.3      

#loaded via a namespace (and not attached):
#[1] Rdpack_2.6.1        DBI_1.2.3           mnormt_2.1.1        bitops_1.0-8        pbapply_1.7-2       testthat_3.2.1.1   
#[7] rlang_1.1.4         magrittr_2.0.3      e1071_1.7-14        compiler_4.4.1      mgcv_1.9-1          vctrs_0.6.5        
#[13] pkgconfig_2.0.3     fastmap_1.2.0       backports_1.5.0     utf8_1.2.4          promises_1.3.0      nloptr_2.1.1       
#[19] xfun_0.47           later_1.3.2         parallel_4.4.1      R6_2.5.1            stringi_1.8.4       boot_1.3-30        
#[25] brio_1.1.5          cellranger_1.1.0    numDeriv_2016.8-1.1 estimability_1.5.1  iterators_1.0.14    Rcpp_1.0.13        
#[31] httpuv_1.6.15       splines_4.4.1       nnet_7.3-19         igraph_2.0.3        tidyselect_1.2.1    rstudioapi_0.17.1  
#[37] abind_1.4-8         codetools_0.2-20    TMB_1.9.15          dtw_1.23-1          tibble_3.2.1        shiny_1.9.1        
#[43] withr_3.0.1         coda_0.19-4.1       signal_1.8-1        survival_3.6-4      sf_1.0-18           units_0.8-5        
#[49] proxy_0.4-27        survey_4.4-2        zip_2.3.1           pillar_1.9.0        KernSmooth_2.23-24  checkmate_2.3.2    
#[55] foreach_1.5.2       reformulas_0.3.0    insight_0.20.5      generics_0.1.3      RCurl_1.98-1.16     munsell_0.5.1      
#[61] scales_1.3.0        minqa_1.2.8         xtable_1.8-4        class_7.3-22        glue_1.7.0          tools_4.4.1        
#[67] mvtnorm_1.3-1       grid_4.4.1          mitools_2.4         rbibutils_2.3       colorspace_2.1-1    Formula_1.2-5      
#[73] cli_3.6.3           fansi_1.0.6         gtable_0.3.5        fftw_1.0-8          digest_0.6.37       classInt_0.4-10    
#[79] rjson_0.2.22        htmltools_0.5.8.1   lifecycle_1.0.4     mime_0.12   
