# Supplementary material for: Cultural and morphological divergence of Darwin’s cactus finches (Geospiza scandens) across Galápagos Islands
Source: Biol J Linn Soc Lond. Author manuscript; Available in PMC 2026 May 19. (PMC7619092; doi:10.1093/biolinnean/blaf098)
Supplement: Suplementary [file EMS213484-supplement-Suplementary.zip › Supplementry_Data/Supplementary Data 1 Acoustic data.xlsx]

## Sheet: data
date	island	bird_ID	audio_type	song_ID	vocal_clip_ID	playback	total_syllables_per_song	total_syllable_types_per_song	syllable_type_of_song	syllable_type_of_syllable	duration	trill_rate_song	min_domfreq	max_domfreq	bandwidth_domfreq	peak_freq	slope_domfreq	mean_freq	sd	freq_median	freq_Q25	freq_Q75	freq_IQR	time_median	time_Q25	time_Q75	time_IQR	skew	kurt	sp_ent	time_ent	entropy
2024-03-06	Floreana	CF_001_Floreana_2024	song	1	VK00001_TK00223_CF_001_Floreana_060324_JGL_V1	0	5	1	3		2.01233	2.48468
2024-03-06	Floreana	CF_001_Floreana_2024	syllable	1	VK00001_TK00223_CF_001_Floreana_060324_JGL_V1_S1	0				3	0.287771		2.6016	5.9845	3.3829	3.23438	-0.0115188	4.13543	1.36215	3.46738	3.08503	5.53904	2.45401	0.136923	0.0835464	0.218149	0.134602	2.74464	13.026	0.908509	0.877205	0.796949
2024-03-06	Floreana	CF_001_Floreana_2024	syllable	1	VK00001_TK00223_CF_001_Floreana_060324_JGL_V1_S2	0				3	0.294812		2.7422	5.9646	3.2224	3.32812	-0.0244341	4.05055	1.31081	3.42354	3.04697	5.34029	2.29332	0.124374	0.0552773	0.211896	0.156619	3.57928	21.7617	0.907302	0.876356	0.79512
2024-03-06	Floreana	CF_001_Floreana_2024	syllable	1	VK00001_TK00223_CF_001_Floreana_060324_JGL_V1_S3	0				3	0.274583		2.6953	6.3984	3.7031	3.23438	-0.0155902	4.14234	1.37459	3.51737	3.06218	5.42549	2.36331	0.151254	0.0791172	0.211755	0.132638	2.49297	11.3994	0.915696	0.878873	0.804781
2024-03-06	Floreana	CF_001_Floreana_2024	syllable	1	VK00001_TK00223_CF_001_Floreana_060324_JGL_V1_S4	0				3	0.287042		2.5547	6.3047	3.75	3.23438	-0.00389954	3.72531	1.28508	3.23821	2.85155	4.09861	1.24705	0.136576	0.0740753	0.215281	0.141206	3.38867	18.6544	0.885235	0.877253	0.776575
2024-03-06	Floreana	CF_001_Floreana_2024	syllable	1	VK00001_TK00223_CF_001_Floreana_060324_JGL_V1_S5	0				3	0.333604		2.6898	5.8288	3.139	3.28125	-0.0212632	3.79578	1.15157	3.32588	2.99608	4.4202	1.42412	0.157662	0.0936834	0.249061	0.155377	3.23032	17.0956	0.891326	0.873164	0.778274
2024-03-06	Floreana	CF_001_Floreana_2024	song	2	VK00002_TK00223_CF_001_Floreana_060324_JGL_V2	0	3	1	3		1.14129	2.62861
2024-03-06	Floreana	CF_001_Floreana_2024	syllable	2	VK00002_TK00223_CF_001_Floreana_060324_JGL_V2_S1	0				3	0.303896		2.8002	6.3984	3.5982	3.375	-0.0208326	4.21541	1.3351	3.63266	3.14228	5.49873	2.35646	0.179575	0.0920896	0.232526	0.140437	2.29883	10.3034	0.918344	0.875334	0.803858
2024-03-06	Floreana	CF_001_Floreana_2024	syllable	2	VK00002_TK00223_CF_001_Floreana_060324_JGL_V2_S2	0				3	0.335062		2.7891	6.3516	3.5625	3.42188	-0.0281601	3.98063	1.25495	3.41896	3.06979	5.29614	2.22635	0.166392	0.0980115	0.255286	0.157274	2.59037	10.6468	0.896063	0.872851	0.78213
2024-03-06	Floreana	CF_001_Floreana_2024	syllable	2	VK00002_TK00223_CF_001_Floreana_060324_JGL_V2_S3	0				3	0.304646		2.7891	5.6484	2.8593	3.375	-0.0174971	3.90017	1.19459	3.42702	3.04621	4.7303	1.68409	0.175402	0.0946248	0.230792	0.136167	3.08326	15.5905	0.896773	0.875021	0.784695
2024-03-06	Floreana	CF_001_Floreana_2024	song	3	VK00003_TK00223_CF_001_Floreana_060324_JGL_V3	0	2	1	3		0.730932	2.73623
2024-03-06	Floreana	CF_001_Floreana_2024	syllable	3	VK00003_TK00223_CF_001_Floreana_060324_JGL_V3_S1	0				3	0.289271		2.5547	6.2578	3.7031	3.32812	-0.0148087	3.95205	1.28348	3.38431	2.96941	5.25479	2.28537	0.16662	0.08331	0.217532	0.134222	2.75641	14.4122	0.902958	0.876755	0.791672
2024-03-06	Floreana	CF_001_Floreana_2024	syllable	3	VK00003_TK00223_CF_001_Floreana_060324_JGL_V3_S2	0				3	0.3		2.6349	6.1172	3.4823	3.28125	-0.0117929	4.00336	1.30991	3.41	2.96	5.37667	2.41667	0.177692	0.0946154	0.226154	0.131538	2.24328	8.32355	0.903824	0.875618	0.791405
2024-03-06	Floreana	CF_001_Floreana_2024	song	4	VK00004_TK00223_CF_001_Floreana_060324_JGL_V4	0	2	1	3		0.783016	2.55423
2024-03-06	Floreana	CF_001_Floreana_2024	syllable	4	VK00004_TK00223_CF_001_Floreana_060324_JGL_V4_S1	0				3	0.323937		2.7597	5.7756	3.0159	3.32812	-0.0174233	4.14307	1.32468	3.59359	3.0038	5.51116	2.50736	0.163117	0.0873023	0.238933	0.15163	2.56818	12.0212	0.911723	0.873966	0.796815
2024-03-06	Floreana	CF_001_Floreana_2024	syllable	4	VK00004_TK00223_CF_001_Floreana_060324_JGL_V4_S2	0				3	0.335896		2.7056	6.3984	3.6928	3.42188	-0.0193262	3.90842	1.25714	3.4503	2.90838	5.15048	2.2421	0.16452	0.0914002	0.253636	0.162235	2.81768	12.9244	0.90506	0.872894	0.790021
2024-03-06	Floreana	CF_001_Floreana_2024	song	5	VK00005_TK00223_CF_001_Floreana_060324_JGL_V5	1	2	1	3		0.704515	2.83883
2024-03-06	Floreana	CF_001_Floreana_2024	syllable	5	VK00005_TK00223_CF_001_Floreana_060324_JGL_V5_S1	1				3	0.303604		2.6484	5.7422	3.0938	3.42188	-0.0138666	4.13666	1.29775	3.5294	3.13077	5.46325	2.33249	0.172502	0.0874012	0.227703	0.140302	2.90722	15.6401	0.912026	0.875186	0.798193
2024-03-06	Floreana	CF_001_Floreana_2024	syllable	5	VK00005_TK00223_CF_001_Floreana_060324_JGL_V5_S2	1				3	0.305188		2.7891	6.2276	3.4385	3.28125	-0.0171596	4.02082	1.32695	3.40444	3.03404	5.32199	2.28795	0.169804	0.0940804	0.234054	0.139973	3.5049	22.0018	0.90736	0.875174	0.794098
2024-03-06	Floreana	CF_001_Floreana_2024	song	6	VK00006_TK00223_CF_001_Floreana_060324_JGL_V6	1	5	1	3		2.1826	2.29084
2024-03-06	Floreana	CF_001_Floreana_2024	syllable	6	VK00006_TK00223_CF_001_Floreana_060324_JGL_V6_S1	1				3	0.312604		2.7422	6.3516	3.6094	3.375	-0.0129118	3.95031	1.24613	3.4033	3.06102	5.16905	2.10802	0.147108	0.094241	0.236752	0.142511	3.25195	18.4222	0.9029	0.874464	0.789553
2024-03-06	Floreana	CF_001_Floreana_2024	syllable	6	VK00006_TK00223_CF_001_Floreana_060324_JGL_V6_S2	1				3	0.333042		2.7422	6.0234	3.2812	3.28125	-0.0271376	3.98873	1.18621	3.46651	3.10323	5.16882	2.06559	0.161959	0.0912443	0.24636	0.155115	3.09944	16.3936	0.903299	0.873208	0.788768
2024-03-06	Floreana	CF_001_Floreana_2024	syllable	6	VK00006_TK00223_CF_001_Floreana_060324_JGL_V6_S3	1				3	0.289479		3.0036	5.5531	2.5495	3.28125	-0.00165644	4.05152	1.19905	3.48698	3.13796	5.30808	2.17012	0.143582	0.0787383	0.217688	0.13895	3.15428	16.1686	0.892837	0.876786	0.782827
2024-03-06	Floreana	CF_001_Floreana_2024	syllable	6	VK00006_TK00223_CF_001_Floreana_060324_JGL_V6_S4	1				3	0.287208		2.8359	5.7891	2.9532	3.14062	-0.00686634	3.74615	1.1535	3.29995	2.97268	4.23648	1.26379	0.141288	0.0764345	0.217722	0.141288	3.02047	14.594	0.893487	0.877172	0.783742
2024-03-06	Floreana	CF_001_Floreana_2024	syllable	6	VK00006_TK00223_CF_001_Floreana_060324_JGL_V6_S5	1				3	0.29425		2.6484	6.3516	3.7032	3.14062	-0.00959426	3.92639	1.30182	3.36297	3.03661	4.98457	1.94796	0.139016	0.0787756	0.227059	0.148283	2.9566	14.078	0.899384	0.876545	0.78835
2024-03-06	Floreana	CF_001_Floreana_2024	song	7	VK00007_TK00223_CF_001_Floreana_060324_JGL_V7	1	4	1	3		1.57556	2.53878
2024-03-06	Floreana	CF_001_Floreana_2024	syllable	7	VK00007_TK00223_CF_001_Floreana_060324_JGL_V7_S1	1				3	0.315396		2.7891	6.2157	3.4266	3.32812	-0.016802	4.07596	1.26233	3.48488	3.13293	5.43805	2.30512	0.161151	0.0920864	0.237122	0.145036	3.03429	15.2334	0.903326	0.874439	0.789904
2024-03-06	Floreana	CF_001_Floreana_2024	syllable	7	VK00007_TK00223_CF_001_Floreana_060324_JGL_V7_S2	1				3	0.323458		2.6016	6.4922	3.8906	3.375	-0.0223751	3.90482	1.27179	3.39248	2.96265	4.97883	2.01618	0.144524	0.077997	0.243167	0.16517	3.01134	14.7367	0.905798	0.873861	0.791542
2024-03-06	Floreana	CF_001_Floreana_2024	syllable	7	VK00007_TK00223_CF_001_Floreana_060324_JGL_V7_S3	1				3	0.300625		2.6953	5.6619	2.9666	3.32812	-0.000935543	4.02978	1.22944	3.55246	3.07011	5.16914	2.09903	0.173437	0.0901875	0.224312	0.134125	2.7632	14.2947	0.912591	0.875552	0.799022
2024-03-06	Floreana	CF_001_Floreana_2024	syllable	7	VK00007_TK00223_CF_001_Floreana_060324_JGL_V7_S4	1				3	0.335792		2.7414	6.2952	3.5538	3.32812	-0.0224921	3.89953	1.22709	3.39161	3.03712	4.81554	1.77841	0.164469	0.0982248	0.255841	0.157616	3.28552	18.4072	0.900161	0.872928	0.785775
2024-03-06	Floreana	CF_001_Floreana_2024	song	8	VK00008_TK00223_CF_001_Floreana_060324_JGL_V8	1	3	1	3		1.14095	2.62938
2024-03-06	Floreana	CF_001_Floreana_2024	syllable	8	VK00008_TK00223_CF_001_Floreana_060324_JGL_V8_S1	1				3	0.30225		2.6349	6.2666	3.6317	3.375	-0.0185903	4.05943	1.26683	3.49898	3.07536	5.38544	2.31008	0.175351	0.0899828	0.228418	0.138435	2.3844	9.65067	0.905341	0.875347	0.792487
2024-03-06	Floreana	CF_001_Floreana_2024	syllable	8	VK00008_TK00223_CF_001_Floreana_060324_JGL_V8_S2	1				3	0.331521		2.6731	5.8256	3.1525	3.23438	-0.0310904	4.0266	1.31516	3.40928	3.02622	5.42111	2.3949	0.171476	0.0937404	0.251499	0.157758	2.94144	15.0769	0.9064	0.873119	0.791396
2024-03-06	Floreana	CF_001_Floreana_2024	syllable	8	VK00008_TK00223_CF_001_Floreana_060324_JGL_V8_S3	1				3	0.325437		2.6484	5.4141	2.7657	3.32812	-0.0221856	3.92234	1.20566	3.387	3.02742	5.04657	2.01915	0.167302	0.0939643	0.245224	0.15126	3.14021	16.181	0.90159	0.873776	0.787788
2024-03-06	Floreana	CF_001_Floreana_2024	song	9	VK00009_TK00223_CF_001_Floreana_060324_JGL_V9	1	3	1	3		1.16906	2.56617
2024-03-06	Floreana	CF_001_Floreana_2024	syllable	9	VK00009_TK00223_CF_001_Floreana_060324_JGL_V9_S1	1				3	0.309333		2.7422	6.2578	3.5156	3.46875	-0.0135303	4.18967	1.32457	3.62786	3.12662	5.51965	2.39303	0.171852	0.0916543	0.229136	0.137481	2.49006	11.7694	0.917016	0.874871	0.802271
2024-03-06	Floreana	CF_001_Floreana_2024	syllable	9	VK00009_TK00223_CF_001_Floreana_060324_JGL_V9_S2	1				3	0.338104		2.658	6.3841	3.7261	3.32812	-0.0238905	3.83478	1.22062	3.38166	2.96746	4.60059	1.63314	0.153061	0.0868105	0.253578	0.166768	2.8929	13.2078	0.896951	0.872784	0.782844
2024-03-06	Floreana	CF_001_Floreana_2024	syllable	9	VK00009_TK00223_CF_001_Floreana_060324_JGL_V9_S3	1				3	0.307688		2.7311	6.4604	3.7293	3.375	-0.0121717	4.12999	1.28794	3.53775	3.1315	5.54625	2.41475	0.172213	0.0872547	0.229618	0.142363	2.52995	11.0856	0.905549	0.87506	0.792409
2024-03-06	Floreana	CF_001_Floreana_2024	song	10	VK00010_TK00223_CF_001_Floreana_060324_JGL_V10	1	3	1	3		1.06229	2.8241
2024-03-06	Floreana	CF_001_Floreana_2024	syllable	10	VK00010_TK00223_CF_001_Floreana_060324_JGL_V10_S1	1				3	0.257917		2.9297	5.7787	2.849	3.23438	-0.00394067	4.01573	1.2753	3.40036	3.11337	5.15334	2.03998	0.164129	0.0750303	0.196955	0.121924	2.9237	12.3709	0.894603	0.880342	0.787557
2024-03-06	Floreana	CF_001_Floreana_2024	syllable	10	VK00010_TK00223_CF_001_Floreana_060324_JGL_V10_S2	1				3	0.287083		2.7891	6.3516	3.5625	3.28125	-0.00387743	4.00546	1.30404	3.38451	3.11977	5.18194	2.06217	0.166694	0.0833468	0.215312	0.131966	3.32083	16.9233	0.888858	0.876765	0.77932
2024-03-06	Floreana	CF_001_Floreana_2024	syllable	10	VK00010_TK00223_CF_001_Floreana_060324_JGL_V10_S3	1				3	0.292146		2.3735	6.2578	3.8843	3.28125	0.00065237	3.91342	1.28152	3.3415	2.95129	5.2138	2.26251	0.173896	0.0857889	0.220269	0.13448	2.58781	10.7029	0.896093	0.875881	0.78487
2024-03-18	Floreana	CF_002_Floreana_2024	song	11	VK00011_TK00209_CF_002_Floreana_180324_JGL_V1	0	1	1	9		0.619368	1.61455
2024-03-18	Floreana	CF_002_Floreana_2024	syllable	11	VK00011_TK00209_CF_002_Floreana_180324_JGL_V1_S1	0				9	0.619375		2.6953	4.8984	2.2031	3.23438	-0.00147026	3.37065	0.767431	3.25335	3.17263	3.31793	0.145306	0.243326	0.0973304	0.415866	0.318536	9.16307	108.187	0.75255	0.869795	0.654564
2024-03-18	Floreana	CF_002_Floreana_2024	song	12	VK00012_TK00209_CF_002_Floreana_180324_JGL_V2	0	2	1	9		1.48731	1.34471
2024-03-18	Floreana	CF_002_Floreana_2024	syllable	12	VK00012_TK00209_CF_002_Floreana_180324_JGL_V2_S1	0				9	0.570229		2.708	5.1241	2.4161	3.23438	-0.00115646	3.33069	0.667721	3.26794	3.14868	3.33108	0.182407	0.241848	0.0998456	0.397164	0.297318	12.008	191.913	0.738166	0.869507	0.641841
2024-03-18	Floreana	CF_002_Floreana_2024	syllable	12	VK00012_TK00209_CF_002_Floreana_180324_JGL_V2_S2	0				9	0.651646		2.6484	5.3672	2.7188	3.1875	-0.00586385	3.26902	0.599012	3.20673	3.15301	3.26659	0.113577	0.23636	0.0994036	0.40645	0.307047	8.23972	81.869	0.739826	0.870047	0.643684
2024-03-18	Floreana	CF_002_Floreana_2024	song	13	VK00013_TK00209_CF_002_Floreana_180324_JGL_V3	0	1	1	9		0.555825	1.79913
2024-03-18	Floreana	CF_002_Floreana_2024	syllable	13	VK00013_TK00209_CF_002_Floreana_180324_JGL_V3_S1	0				9	0.555833		2.6484	4.8516	2.2032	3.23438	-0.00137882	3.32966	0.635384	3.26847	3.19112	3.33864	0.147523	0.264577	0.10005	0.38019	0.28014	7.29786	63.4411	0.735642	0.869411	0.639575
2024-03-18	Floreana	CF_002_Floreana_2024	song	14	VK00014_TK00209_CF_002_Floreana_180324_JGL_V4	0	2	1	9		1.43218	1.39647
2024-03-18	Floreana	CF_002_Floreana_2024	syllable	14	VK00014_TK00209_CF_002_Floreana_180324_JGL_V4_S1	0				9	0.585792		2.6953	4.8047	2.1094	3.28125	-0.0016567	3.35345	0.66631	3.3047	3.20738	3.33543	0.128054	0.26405	0.106508	0.403841	0.297334	10.5018	133.61	0.732536	0.869588	0.637005
2024-03-18	Floreana	CF_002_Floreana_2024	syllable	14	VK00014_TK00209_CF_002_Floreana_180324_JGL_V4_S2	0				9	0.582521		2.7708	4.8047	2.0339	3.1875	-0.00614083	3.2831	0.633772	3.20998	3.028	3.34733	0.319334	0.161688	0.0819516	0.332236	0.250285	7.75431	88.1574	0.78141	0.869363	0.679329
2024-03-18	Floreana	CF_002_Floreana_2024	song	15	VK00015_TK00209_CF_002_Floreana_180324_JGL_V5	0	1	1	9		0.544388	1.83693
2024-03-18	Floreana	CF_002_Floreana_2024	syllable	15	VK00015_TK00209_CF_002_Floreana_180324_JGL_V5_S1	0				9	0.544479		2.7891	4.9922	2.2031	3.23438	-0.00702396	3.36172	0.768805	3.22648	3.1273	3.32382	0.196524	0.208902	0.0844498	0.360023	0.275573	8.08182	85.501	0.767562	0.869363	0.66729
2024-03-18	Floreana	CF_002_Floreana_2024	song	16	VK00016_TK00209_CF_002_Floreana_180324_JGL_V6	1	2	1	9		1.53779	1.30057
2024-03-18	Floreana	CF_002_Floreana_2024	syllable	16	VK00016_TK00209_CF_002_Floreana_180324_JGL_V6_S1	1				9	0.634521		2.7891	5.0391	2.25	3.23438	-0.00639467	3.32447	0.691258	3.25897	3.1187	3.28419	0.165495	0.291835	0.106122	0.448807	0.342685	13.6328	217.885	0.712316	0.86994	0.619673
2024-03-18	Floreana	CF_002_Floreana_2024	syllable	16	VK00016_TK00209_CF_002_Floreana_180324_JGL_V6_S2	1				9	0.622979		2.7891	5.0391	2.25	3.1875	-0.00957034	3.30071	0.720113	3.19844	3.05557	3.24018	0.184613	0.18115	0.0861567	0.340208	0.254052	9.23541	104.035	0.74952	0.869691	0.651851
2024-03-18	Floreana	CF_002_Floreana_2024	song	17	VK00017_TK00209_CF_002_Floreana_180324_JGL_V7	1	1	1	9		0.608597	1.64312
2024-03-18	Floreana	CF_002_Floreana_2024	syllable	17	VK00017_TK00209_CF_002_Floreana_180324_JGL_V7_S1	1				9	0.608604		2.8359	5.3672	2.5313	3.23438	-0.00649233	3.35353	0.746066	3.26302	3.10693	3.32546	0.218529	0.26336	0.108442	0.431556	0.323113	13.6862	247.881	0.746493	0.869753	0.649264
2024-03-18	Floreana	CF_002_Floreana_2024	song	18	VK00018_TK00209_CF_002_Floreana_180324_JGL_V8	1	1	1	9		0.739264	1.3527
2024-03-18	Floreana	CF_002_Floreana_2024	syllable	18	VK00018_TK00209_CF_002_Floreana_180324_JGL_V8_S1	1				9	0.739271		2.7422	4.8984	2.1562	3.23438	-0.00241422	3.32153	0.714213	3.24506	3.13954	3.28835	0.148803	0.343233	0.121012	0.52145	0.400438	11.3401	163.794	0.738711	0.871002	0.643419
2024-03-03	Floreana	CF_002_Floreana_2024	song	19	VK00019_TK00207_CF_002_Floreana_030324_JGL_V9	0	1	1	9		0.460554	2.1713
2024-03-03	Floreana	CF_002_Floreana_2024	syllable	19	VK00019_TK00207_CF_002_Floreana_030324_JGL_V9_S1	0				9	0.460562		2.9297	5.0859	2.1562	3.23438	-0.00331733	3.313	0.744602	3.22436	2.95941	3.29168	0.332275	0.184225	0.076386	0.33475	0.258364	7.20312	71.1667	0.777489	0.869494	0.676022
2024-03-04	Floreana	CF_002_Floreana_2024	song	20	VK00020_TK00208_CF_002_Floreana_040324_JGL_V10	0	2	1	9		1.48441	1.34733
2024-03-04	Floreana	CF_002_Floreana_2024	syllable	20	VK00020_TK00208_CF_002_Floreana_040324_JGL_V10_S1	0				9	0.626354		2.7422	5.1328	2.3906	3.42188	-0.0092006	3.45699	1.01057	3.37288	3.05994	3.51658	0.456645	0.2169	0.099597	0.42052	0.320924	5.85639	51.5222	0.849943	0.869775	0.739259
2024-03-04	Floreana	CF_002_Floreana_2024	syllable	20	VK00020_TK00208_CF_002_Floreana_040324_JGL_V10_S2	0				9	0.611229		2.6953	5.8709	3.1756	3.375	-0.00743407	3.43282	0.961225	3.37491	3.09351	3.50579	0.412283	0.239177	0.0907985	0.431847	0.341048	6.37962	55.2912	0.841568	0.869684	0.731899
2024-03-04	Floreana	CF_002_Floreana_2024	song	21	VK00021_TK00208_CF_002_Floreana_040324_JGL_V11	0	3	1	9		2.21685	1.35327
2024-03-04	Floreana	CF_002_Floreana_2024	syllable	21	VK00021_TK00208_CF_002_Floreana_040324_JGL_V11_S1	0				9	0.572229		3.0107	5.0391	2.0284	3.23438	-0.00651027	3.40771	0.686398	3.37537	3.22506	3.48024	0.255176	0.239538	0.0953715	0.405883	0.310512	5.31993	36.0808	0.7795	0.869463	0.677746
2024-03-04	Floreana	CF_002_Floreana_2024	syllable	21	VK00021_TK00208_CF_002_Floreana_040324_JGL_V11_S2	0				9	0.55125		3.1641	4.8897	1.7256	3.28125	-0.00668714	3.34143	0.77056	3.28691	3.11275	3.39939	0.286631	0.195605	0.0889113	0.377873	0.288962	7.2435	76.1688	0.796377	0.869332	0.692316
2024-03-04	Floreana	CF_002_Floreana_2024	syllable	21	VK00021_TK00208_CF_002_Floreana_040324_JGL_V11_S3	0				9	0.570896		2.6953	4.9922	2.2969	3.23438	-0.00390176	3.33034	0.73628	3.26253	3.13639	3.33962	0.203235	0.215474	0.104405	0.379857	0.275452	6.94931	60.4635	0.785676	0.869484	0.683133
2024-03-04	Floreana	CF_002_Floreana_2024	song	22	VK00022_TK00208_CF_002_Floreana_040324_JGL_V12	0	1	1	9		0.63843	1.56634
2024-03-04	Floreana	CF_002_Floreana_2024	syllable	22	VK00022_TK00208_CF_002_Floreana_040324_JGL_V12_S1	0				9	0.638437		2.7422	4.7507	2.0085	3.28125	-0.00325358	3.32067	0.748721	3.28441	3.00711	3.35647	0.349361	0.207658	0.0861559	0.410897	0.324742	8.78444	111.041	0.79124	0.869863	0.68827
2024-03-04	Floreana	CF_003_Floreana_2024	song	23	VK00023_TK00206_CF_003_Floreana_040324_JGL_V1	0	2	1	4		0.781016	2.56077
2024-03-04	Floreana	CF_003_Floreana_2024	syllable	23	VK00023_TK00206_CF_003_Floreana_040324_JGL_V1_S1	0				4	0.340917		1.8984	5.8415	3.9431	3.28125	0.00757213	4.0159	1.39037	3.66764	2.97247	5.40997	2.4375	0.178466	0.0800811	0.263124	0.183043	1.7558	7.52094	0.939802	0.872413	0.819896
2024-03-04	Floreana	CF_003_Floreana_2024	syllable	23	VK00023_TK00206_CF_003_Floreana_040324_JGL_V1_S2	0				4	0.328229		2.2734	5.7454	3.472	3.28125	0.00726741	3.6704	1.14958	3.44726	2.94444	4.01406	1.06962	0.140014	0.0757452	0.241007	0.165262	2.39221	9.52233	0.912636	0.87342	0.797115
2024-03-04	Floreana	CF_003_Floreana_2024	song	24	VK00024_TK00206_CF_003_Floreana_040324_JGL_V2	0	2	1	4		0.90162	2.21823
2024-03-04	Floreana	CF_003_Floreana_2024	syllable	24	VK00024_TK00206_CF_003_Floreana_040324_JGL_V2_S1	0				4	0.336729		2.1368	5.7311	3.5943	3.28125	0.0100139	3.90342	1.33588	3.65379	2.83684	5.2075	2.37066	0.194707	0.084755	0.263428	0.178673	1.27346	4.25651	0.93363	0.872853	0.814923
2024-03-04	Floreana	CF_003_Floreana_2024	syllable	24	VK00024_TK00206_CF_003_Floreana_040324_JGL_V2_S2	0				4	0.350625		2.0859	5.7891	3.7032	3.28125	0.00516584	3.64647	1.27336	3.40522	2.67508	4.09258	1.41751	0.170759	0.0865179	0.264107	0.177589	1.72324	5.98656	0.922798	0.872383	0.805034
2024-03-04	Floreana	CF_003_Floreana_2024	song	25	VK00025_TK00206_CF_003_Floreana_040324_JGL_V3	0	3	1	4		1.21129	2.4767
2024-03-04	Floreana	CF_003_Floreana_2024	syllable	25	VK00025_TK00206_CF_003_Floreana_040324_JGL_V3_S1	0				4	0.349625		2.0859	5.8359	3.75	3.28125	0.000296246	3.57958	1.21626	3.31096	2.72161	4.00902	1.28741	0.162244	0.0845498	0.271931	0.187381	1.93399	7.25599	0.916234	0.872123	0.799069
2024-03-04	Floreana	CF_003_Floreana_2024	syllable	25	VK00025_TK00206_CF_003_Floreana_040324_JGL_V3_S2	0				4	0.342271		2.0947	5.569	3.4743	3.14062	0.0064352	3.44651	1.16863	3.1893	2.66322	3.80598	1.14276	0.148317	0.082145	0.250999	0.168854	2.1865	8.25591	0.908295	0.872695	0.792665
2024-03-04	Floreana	CF_003_Floreana_2024	syllable	25	VK00025_TK00206_CF_003_Floreana_040324_JGL_V3_S3	0				4	0.322771		2.1686	5.4069	3.2383	3.14062	0.00697773	3.54318	1.13168	3.30005	2.6897	3.95686	1.26716	0.157952	0.0869879	0.24494	0.157952	1.75059	6.54847	0.907268	0.873872	0.792836
2024-03-04	Floreana	CF_003_Floreana_2024	song	26	VK00026_TK00206_CF_003_Floreana_040324_JGL_V19	0	1	1	4		0.349241	2.86335
2024-03-04	Floreana	CF_003_Floreana_2024	syllable	26	VK00026_TK00206_CF_003_Floreana_040324_JGL_V19_S1	0				4	0.34925		1.8754	5.6484	3.773	3.5625	0.00238407	3.49921	1.05435	3.41278	2.79714	3.8337	1.03656	0.136961	0.0661977	0.262508	0.19631	2.42123	10.2491	0.905327	0.872142	0.789574
2024-03-04	Floreana	CF_003_Floreana_2024	song	27	VK00027_TK00206_CF_003_Floreana_040324_JGL_V4	0	5	1	4		2.21839	2.25388
2024-03-04	Floreana	CF_003_Floreana_2024	syllable	27	VK00027_TK00206_CF_003_Floreana_040324_JGL_V4_S1	0				4	0.337813		2.0971	5.7422	3.6451	3.23438	0.00123945	3.7501	1.158	3.54032	2.93918	4.52642	1.58724	0.159776	0.0844531	0.257924	0.173471	2.05057	8.98074	0.921784	0.872851	0.80458
2024-03-04	Floreana	CF_003_Floreana_2024	syllable	27	VK00027_TK00206_CF_003_Floreana_040324_JGL_V4_S2	0				4	0.300833		2.1813	5.7422	3.5609	3.23438	0.00766632	3.63776	1.21049	3.38184	2.76675	4.04015	1.2734	0.146972	0.073486	0.243422	0.169936	1.89089	6.92095	0.921284	0.875657	0.806729
2024-03-04	Floreana	CF_003_Floreana_2024	syllable	27	VK00027_TK00206_CF_003_Floreana_040324_JGL_V4_S3	0				4	0.344354		2.1328	5.5078	3.375	3.28125	0.00504605	3.59869	1.12832	3.35299	2.81278	4.04133	1.22855	0.152793	0.0798172	0.264537	0.18472	1.8241	6.42375	0.906647	0.872382	0.790942
2024-03-04	Floreana	CF_003_Floreana_2024	syllable	27	VK00027_TK00206_CF_003_Floreana_040324_JGL_V4_S4	0				4	0.335771		2.0597	5.6016	3.5419	3.51562	0.000762934	3.4317	1.01567	3.29629	2.79583	3.72227	0.926444	0.141618	0.0776613	0.255825	0.178164	2.36299	10.3413	0.896982	0.87292	0.782994
2024-03-04	Floreana	CF_003_Floreana_2024	syllable	27	VK00027_TK00206_CF_003_Floreana_040324_JGL_V4_S5	0				4	0.345917		2.1328	5.6953	3.5625	3.51562	-0.00155528	3.6156	1.15599	3.37945	2.82718	4.05027	1.22309	0.154752	0.0796519	0.268541	0.188889	2.02978	7.90744	0.910347	0.872245	0.794046
2024-03-04	Floreana	CF_003_Floreana_2024	song	28	VK00028_TK00206_CF_003_Floreana_040324_JGL_V5	0	2	1	4		0.853662	2.34285
2024-03-04	Floreana	CF_003_Floreana_2024	syllable	28	VK00028_TK00206_CF_003_Floreana_040324_JGL_V5_S1	0				4	0.339479		2.1161	6.0703	3.9542	3.1875	0.000916138	3.5541	1.17962	3.26791	2.75227	3.8631	1.11083	0.152652	0.0820218	0.268849	0.186827	2.17543	8.54679	0.915312	0.872723	0.798814
2024-03-04	Floreana	CF_003_Floreana_2024	syllable	28	VK00028_TK00206_CF_003_Floreana_040324_JGL_V5_S2	0				4	0.353979		2.0391	5.4713	3.4322	3.1875	0.00484541	3.4413	1.14046	3.21186	2.61582	3.77119	1.15537	0.146159	0.0799308	0.255778	0.175848	2.21028	8.8662	0.907646	0.871844	0.791326
2024-03-04	Floreana	CF_003_Floreana_2024	song	29	VK00029_TK00206_CF_003_Floreana_040324_JGL_V6	0	2	1	4		0.761453	2.62656
2024-03-04	Floreana	CF_003_Floreana_2024	syllable	29	VK00029_TK00206_CF_003_Floreana_040324_JGL_V6_S1	0				4	0.357271		1.869	5.6953	3.8263	3.1875	0.00331937	3.606	1.13408	3.40073	2.82967	3.9438	1.11413	0.143363	0.0796464	0.25942	0.179773	2.1697	8.15776	0.916712	0.871568	0.798977
2024-03-04	Floreana	CF_003_Floreana_2024	syllable	29	VK00029_TK00206_CF_003_Floreana_040324_JGL_V6_S2	0				4	0.301146		2.3839	5.2734	2.8895	3.65625	4.5207e-06	3.48077	1.08025	3.31681	2.75881	3.80174	1.04292	0.114941	0.0597694	0.206894	0.147125	2.14869	7.37554	0.892602	0.875709	0.781659
2024-03-04	Floreana	CF_003_Floreana_2024	song	30	VK00030_TK00206_CF_003_Floreana_040324_JGL_V7	0	2	1	4		0.796641	2.51054
2024-03-04	Floreana	CF_003_Floreana_2024	syllable	30	VK00030_TK00206_CF_003_Floreana_040324_JGL_V7_S1	0				4	0.357458		2.0391	5.8359	3.7968	3.28125	0.00476561	3.7121	1.21481	3.44189	2.95781	4.06307	1.10525	0.147992	0.081965	0.259556	0.177591	2.36286	10.3542	0.922504	0.871641	0.804093
2024-03-04	Floreana	CF_003_Floreana_2024	syllable	30	VK00030_TK00206_CF_003_Floreana_040324_JGL_V7_S2	0				4	0.326042		2.0391	5.5547	3.5156	3.75	0.00250603	3.5766	1.11572	3.38037	2.84356	3.93558	1.09202	0.135468	0.0711781	0.234199	0.163021	2.27309	8.92376	0.906064	0.873493	0.791441
2024-03-03	Floreana	CF_003_Floreana_2024	song	31	VK00031_TK00205_CF_003_Floreana_030324_JGL_V8	0	2	1	4		0.920121	2.17363
2024-03-03	Floreana	CF_003_Floreana_2024	syllable	31	VK00031_TK00205_CF_003_Floreana_030324_JGL_V8_S1	0				4	0.338354		1.8516	5.8828	4.0312	3.65625	-0.00367846	3.65626	1.16782	3.48931	2.87744	3.92678	1.04934	0.12574	0.0685853	0.240049	0.171463	2.43753	9.84792	0.909764	0.872694	0.793946
2024-03-03	Floreana	CF_003_Floreana_2024	syllable	31	VK00031_TK00205_CF_003_Floreana_030324_JGL_V8_S2	0				4	0.323667		2.3473	5.4021	3.0548	3.70312	-0.000452898	3.52837	1.08518	3.38142	2.79135	3.82937	1.03802	0.123957	0.0665697	0.22496	0.15839	2.37405	9.33084	0.902876	0.873881	0.789006
2024-03-03	Floreana	CF_003_Floreana_2024	song	32	VK00032_TK00205_CF_003_Floreana_030324_JGL_V9	0	2	1	4		0.874891	2.286
2024-03-03	Floreana	CF_003_Floreana_2024	syllable	32	VK00032_TK00205_CF_003_Floreana_030324_JGL_V9_S1	0				4	0.336104		1.9453	5.6484	3.7031	3.1875	-0.00075369	3.64846	1.18798	3.37202	2.86905	4.01786	1.14881	0.125753	0.0640198	0.24922	0.1852	2.39971	10.9092	0.916323	0.872846	0.799809
2024-03-03	Floreana	CF_003_Floreana_2024	syllable	32	VK00032_TK00205_CF_003_Floreana_030324_JGL_V9_S2	0				4	0.341979		2.1352	5.5547	3.4195	3.1875	0.000707055	3.66982	1.13753	3.4152	2.94444	4.08187	1.13743	0.129952	0.0683958	0.255344	0.186949	2.69604	13.109	0.905724	0.872515	0.790258
2024-03-03	Floreana	CF_003_Floreana_2024	song	33	VK00033_TK00205_CF_003_Floreana_030324_JGL_V10	0	2	1	4		0.834516	2.3966
2024-03-03	Floreana	CF_003_Floreana_2024	syllable	33	VK00033_TK00205_CF_003_Floreana_030324_JGL_V10_S1	0				4	0.328021		2.0391	5.8375	3.7984	3.1875	-0.000782417	3.69227	1.23764	3.4939	2.91159	3.96951	1.05793	0.137631	0.077991	0.247736	0.169745	2.51292	10.7778	0.9159	0.87346	0.800002
2024-03-03	Floreana	CF_003_Floreana_2024	syllable	33	VK00033_TK00205_CF_003_Floreana_030324_JGL_V10_S2	0				4	0.336875		2.0391	5.2734	3.2343	3.5625	-0.00497742	3.65571	1.20972	3.47762	2.85404	3.9735	1.11946	0.135208	0.075625	0.231458	0.155833	2.06539	7.67878	0.917942	0.872893	0.801266
2024-03-03	Floreana	CF_003_Floreana_2024	song	34	VK00034_TK00205_CF_003_Floreana_030324_JGL_V11	0	2	1	4		0.793953	2.51904
2024-03-03	Floreana	CF_003_Floreana_2024	syllable	34	VK00034_TK00205_CF_003_Floreana_030324_JGL_V11_S1	0				4	0.326833		2.2512	5.7422	3.491	3.23438	0.00022756	3.71296	1.26638	3.47693	2.8557	4.10428	1.24859	0.127991	0.0685664	0.223984	0.155417	2.36591	9.6365	0.920075	0.873714	0.803882
2024-03-03	Floreana	CF_003_Floreana_2024	syllable	34	VK00034_TK00205_CF_003_Floreana_030324_JGL_V11_S2	0				4	0.348729		2.2734	5.4609	3.1875	3.1875	0.00312692	3.54943	1.19573	3.34444	2.76214	3.88372	1.12158	0.141315	0.0752161	0.243882	0.168666	2.18698	8.2945	0.907777	0.872269	0.791825
2024-03-03	Floreana	CF_003_Floreana_2024	song	35	VK00035_TK00205_CF_003_Floreana_030324_JGL_V12	0	2	1	4		0.799599	2.50125
2024-03-03	Floreana	CF_003_Floreana_2024	syllable	35	VK00035_TK00205_CF_003_Floreana_030324_JGL_V12_S1	0				4	0.337542		2.0391	5.9297	3.8906	3.75	-0.00304729	3.61536	1.13823	3.44052	2.88058	3.88195	1.00137	0.125438	0.0661399	0.237191	0.171052	2.60871	12.5169	0.905408	0.872938	0.790365
2024-03-03	Floreana	CF_003_Floreana_2024	syllable	35	VK00035_TK00205_CF_003_Floreana_030324_JGL_V12_S2	0				4	0.324625		2.2734	5.6619	3.3885	3.65625	0.00309857	3.47801	1.12156	3.28673	2.71991	3.80427	1.08436	0.121163	0.0594384	0.226323	0.166885	1.93947	6.87617	0.90557	0.873909	0.791386
2024-03-03	Floreana	CF_003_Floreana_2024	song	36	VK00036_TK00205_CF_003_Floreana_030324_JGL_V13	0	1	1	4		0.282593	3.53865
2024-03-03	Floreana	CF_003_Floreana_2024	syllable	36	VK00036_TK00205_CF_003_Floreana_030324_JGL_V13_S1	0				4	0.282604		2.1185	6.5391	4.4206	3.60938	0.00785115	3.36458	1.09153	3.24088	2.72782	3.57349	0.845672	0.115821	0.0602271	0.213111	0.152884	3.26035	16.7256	0.878916	0.878061	0.771742
2024-03-05	Floreana	CF_003_Floreana_2024	song	37	VK00037_TK00204_CF_003_Floreana_050324_JGL_V14	0	2	1	4		0.790078	2.5314
2024-03-05	Floreana	CF_003_Floreana_2024	syllable	37	VK00037_TK00204_CF_003_Floreana_050324_JGL_V14_S1	0				4	0.329521		1.9747	5.7422	3.7675	3.70312	0.0010635	3.74278	1.24867	3.45121	2.87768	4.68324	1.80556	0.139589	0.0732269	0.249429	0.176202	1.76968	6.69933	0.91909	0.87311	0.802466
2024-03-05	Floreana	CF_003_Floreana_2024	syllable	37	VK00037_TK00204_CF_003_Floreana_050324_JGL_V14_S2	0				4	0.3215		2.0454	5.8359	3.7905	3.14062	0.00231809	3.6279	1.25761	3.29761	2.69426	4.05335	1.35909	0.153861	0.080375	0.259496	0.179121	1.85153	6.80192	0.915267	0.873713	0.79968
2024-03-05	Floreana	CF_003_Floreana_2024	song	38	VK00038_TK00204_CF_003_Floreana_050324_JGL_V15	0	2	1	4		0.795911	2.51284
2024-03-05	Floreana	CF_003_Floreana_2024	syllable	38	VK00038_TK00204_CF_003_Floreana_050324_JGL_V15_S1	0				4	0.340021		1.9453	5.9154	3.9701	3.51562	0.000607235	3.7626	1.32103	3.47353	2.83529	4.22647	1.39118	0.143767	0.0775886	0.253304	0.175715	2.09874	8.37542	0.93309	0.872327	0.813959
2024-03-05	Floreana	CF_003_Floreana_2024	syllable	38	VK00038_TK00204_CF_003_Floreana_050324_JGL_V15_S2	0				4	0.335125		1.8984	5.7422	3.8438	3.04688	0.00113402	3.67901	1.30539	3.39807	2.68779	4.41873	1.73095	0.145905	0.0752321	0.250774	0.175542	1.7324	6.33164	0.926591	0.872747	0.80868
2024-03-05	Floreana	CF_003_Floreana_2024	song	39	VK00039_TK00204_CF_003_Floreana_050324_JGL_V16	0	1	1	4		0.34147	2.92852
2024-03-05	Floreana	CF_003_Floreana_2024	syllable	39	VK00039_TK00204_CF_003_Floreana_050324_JGL_V16_S1	0				4	0.341479		2.0804	4.9922	2.9118	3.65625	-0.00366033	3.58665	0.929433	3.56219	3.04957	3.82875	0.77918	0.129762	0.0728489	0.245865	0.173016	3.497	18.9757	0.888365	0.872192	0.774825
2024-03-05	Floreana	CF_003_Floreana_2024	song	40	VK00040_TK00204_CF_003_Floreana_050324_JGL_V17	0	3	1	4		1.16452	2.57618
2024-03-05	Floreana	CF_003_Floreana_2024	syllable	40	VK00040_TK00204_CF_003_Floreana_050324_JGL_V17_S1	0				4	0.309625		1.9691	5.6945	3.7254	3.75	-0.00249046	3.65951	1.16713	3.48037	2.95055	3.85189	0.901342	0.128437	0.0733926	0.233939	0.160546	2.55973	10.4229	0.903078	0.874679	0.789903
2024-03-05	Floreana	CF_003_Floreana_2024	syllable	40	VK00040_TK00204_CF_003_Floreana_050324_JGL_V17_S2	0				4	0.315854		2.078	5.5547	3.4767	3.23438	0.00870932	3.57719	1.17398	3.349	2.70312	3.97906	1.27594	0.137328	0.0709527	0.233457	0.162505	1.56893	5.37825	0.909289	0.874417	0.795098
2024-03-05	Floreana	CF_003_Floreana_2024	syllable	40	VK00040_TK00204_CF_003_Floreana_050324_JGL_V17_S3	0				4	0.328542		2.0462	5.6484	3.6022	3.14062	0.0086897	3.75058	1.31283	3.51241	2.69344	4.83981	2.14637	0.164271	0.0775723	0.248688	0.171115	1.32812	4.46651	0.932767	0.873269	0.814557
2024-03-05	Floreana	CF_003_Floreana_2024	song	41	VK00041_TK00204_CF_003_Floreana_050324_JGL_V18	0	2	1	4		1.17787	1.69798
2024-03-05	Floreana	CF_003_Floreana_2024	syllable	41	VK00041_TK00204_CF_003_Floreana_050324_JGL_V18_S1	0				4	0.333521		1.9922	5.7422	3.75	3.70312	-0.00327731	3.51934	1.23294	3.23593	2.68727	3.91651	1.22924	0.134779	0.0731005	0.246714	0.173614	1.84915	6.37662	0.920847	0.873045	0.803941
2024-03-05	Floreana	CF_003_Floreana_2024	syllable	41	VK00041_TK00204_CF_003_Floreana_050324_JGL_V18_S2	0				4	0.337		1.9922	5.9392	3.947	3.28125	0.00567869	3.80435	1.30279	3.47374	2.95137	4.18311	1.23174	0.142136	0.071068	0.252177	0.181109	2.35332	9.31558	0.928906	0.872582	0.810546
2024-03-03	Floreana	CF_004_Floreana_2024	song	42	VK00042_TK00217_CF_004_Floreana_030324_JGL_V1	0	2	1	1		0.668014	2.99395
2024-03-03	Floreana	CF_004_Floreana_2024	syllable	42	VK00042_TK00217_CF_004_Floreana_030324_JGL_V1_S1	0				1	0.280354		2.7422	5.2734	2.5312	3.42188	0.00218005	4.18249	1.16758	3.77964	3.11251	5.17453	2.06202	0.127434	0.0625584	0.203894	0.141336	2.8045	11.41	0.864854	0.878263	0.759569
2024-03-03	Floreana	CF_004_Floreana_2024	syllable	42	VK00042_TK00217_CF_004_Floreana_030324_JGL_V1_S2	0				1	0.29		2.7422	5.2266	2.4844	3.23438	0.0090508	4.08324	1.16284	3.65172	3.06897	5.11724	2.04828	0.1276	0.06264	0.21112	0.14848	3.59824	19.035	0.857187	0.877161	0.751891
2024-03-03	Floreana	CF_004_Floreana_2024	song	43	VK00043_TK00217_CF_004_Floreana_030324_JGL_V2	0	2	1	1		0.682994	2.92828
2024-03-03	Floreana	CF_004_Floreana_2024	syllable	43	VK00043_TK00217_CF_004_Floreana_030324_JGL_V2_S1	0				1	0.283354		2.6778	5.2965	2.6187	3.42188	-0.00105048	3.8808	1.15238	3.40304	2.96524	5.05894	2.0937	0.118451	0.0580644	0.215999	0.157935	2.76672	12.6863	0.872019	0.878039	0.765666
2024-03-03	Floreana	CF_004_Floreana_2024	syllable	43	VK00043_TK00217_CF_004_Floreana_030324_JGL_V2_S2	0				1	0.292		2.6484	5.2266	2.5782	3.28125	0.00858046	3.92754	1.16352	3.38356	2.91096	5.08904	2.17808	0.115873	0.060254	0.206254	0.146	2.77718	10.669	0.852083	0.876872	0.747167
2024-03-03	Floreana	CF_004_Floreana_2024	song	44	VK00044_TK00217_CF_004_Floreana_030324_JGL_V3	0	2	1	1		0.679306	2.94418
2024-03-03	Floreana	CF_004_Floreana_2024	syllable	44	VK00044_TK00217_CF_004_Floreana_030324_JGL_V3_S1	0				1	0.28925		2.6953	5.2266	2.5313	3.42188	-0.0021309	4.01113	1.12179	3.51915	3.03511	5.08537	2.05027	0.122642	0.062478	0.210574	0.148096	2.74689	10.397	0.859274	0.877286	0.753829
2024-03-03	Floreana	CF_004_Floreana_2024	syllable	44	VK00044_TK00217_CF_004_Floreana_030324_JGL_V3_S2	0				1	0.295208		2.6484	5.1797	2.5313	3.28125	0.0031769	3.8677	1.11756	3.36972	2.95649	5.04977	2.09328	0.110703	0.0553516	0.207568	0.152217	2.90727	12.519	0.859917	0.876578	0.753784
2024-03-03	Floreana	CF_004_Floreana_2024	song	45	VK00045_TK00217_CF_004_Floreana_030324_JGL_V4	0	3	1	1		1.04468	2.87168
2024-03-03	Floreana	CF_004_Floreana_2024	syllable	45	VK00045_TK00217_CF_004_Floreana_030324_JGL_V4_S1	0				1	0.253771		2.6484	5.2758	2.6274	3.32812	0.00485091	4.13846	1.1364	4.20012	3.12401	5.03972	1.91571	0.138634	0.0587432	0.195028	0.136284	2.6309	9.9274	0.867465	0.882106	0.765196
2024-03-03	Floreana	CF_004_Floreana_2024	syllable	45	VK00045_TK00217_CF_004_Floreana_030324_JGL_V4_S2	0				1	0.294		2.7422	5.3203	2.5781	3.28125	0.00237548	4.01959	1.12396	3.52721	3.06803	5.08163	2.01361	0.125008	0.0625039	0.208346	0.145843	2.7072	10.6866	0.858766	0.876695	0.752876
2024-03-03	Floreana	CF_004_Floreana_2024	syllable	45	VK00045_TK00217_CF_004_Floreana_030324_JGL_V4_S3	0				1	0.298375		2.6016	5.1797	2.5781	3.1875	0.00637119	3.90709	1.14358	3.43089	2.98169	4.99974	2.01805	0.115649	0.0601376	0.210482	0.150344	3.36709	20.1064	0.865358	0.876236	0.758258
2024-03-03	Floreana	CF_004_Floreana_2024	song	46	VK00046_TK00217_CF_004_Floreana_030324_JGL_V5	0	3	1	1		1.01262	2.96261
2024-03-03	Floreana	CF_004_Floreana_2024	syllable	46	VK00046_TK00217_CF_004_Floreana_030324_JGL_V5_S1	0				1	0.242875		2.6953	5.1797	2.4844	3.32812	0.00593888	4.00073	1.15487	3.47719	3.01996	5.06717	2.04721	0.122617	0.0542342	0.186283	0.132049	2.96682	12.2148	0.868158	0.884517	0.7679
2024-03-03	Floreana	CF_004_Floreana_2024	syllable	46	VK00046_TK00217_CF_004_Floreana_030324_JGL_V5_S2	0				1	0.30075		2.6373	5.2115	2.5742	3.32812	0.00526482	3.88805	1.16725	3.34859	2.89309	5.01432	2.12123	0.122613	0.0624635	0.215152	0.152688	3.01035	12.9924	0.863192	0.876191	0.756321
2024-03-03	Floreana	CF_004_Floreana_2024	syllable	46	VK00046_TK00217_CF_004_Floreana_030324_JGL_V5_S3	0				1	0.297542		2.6016	5.0391	2.4375	3.32812	0.00407317	3.64497	1.08114	3.1939	2.88133	4.66598	1.78464	0.1061	0.0576631	0.2122	0.154537	2.4791	9.21145	0.868731	0.876274	0.761247
2024-03-04	Floreana	CF_004_Floreana_2024	song	47	VK00047_TK00219_CF_004_Floreana_040324_JGL_V6	0	3	1	1		1.08725	2.75927
2024-03-04	Floreana	CF_004_Floreana_2024	syllable	47	VK00047_TK00219_CF_004_Floreana_040324_JGL_V6_S1	0				1	0.275646		2.6532	5.3672	2.714	3.375	0.00496738	3.99394	1.16959	3.45254	3.14042	5.08208	1.94165	0.118134	0.0625415	0.210788	0.148246	3.55434	21.6548	0.879209	0.879044	0.772863
2024-03-04	Floreana	CF_004_Floreana_2024	syllable	47	VK00047_TK00219_CF_004_Floreana_040324_JGL_V6_S2	0				1	0.291479		2.6016	5.1797	2.5781	3.23438	0.00653341	3.94766	1.17907	3.3944	3.0821	5.10348	2.02138	0.122606	0.0624598	0.210513	0.148053	3.41	16.8634	0.873681	0.877151	0.76635
2024-03-04	Floreana	CF_004_Floreana_2024	syllable	47	VK00047_TK00219_CF_004_Floreana_040324_JGL_V6_S3	0				1	0.28575		2.5078	5.1328	2.625	3.23438	0.00774525	3.75593	1.14968	3.25013	3.00162	4.80775	1.80614	0.109189	0.0580793	0.206762	0.148683	3.7819	22.0973	0.87549	0.877775	0.768483
2024-03-04	Floreana	CF_004_Floreana_2024	song	48	VK00048_TK00219_CF_004_Floreana_040324_JGL_V7	0	3	1	1		1.07566	2.78898
2024-03-04	Floreana	CF_004_Floreana_2024	syllable	48	VK00048_TK00219_CF_004_Floreana_040324_JGL_V7_S1	0				1	0.293875		2.8359	5.1797	2.3438	3.04688	0.00411473	3.91424	1.13533	3.39895	3.01099	5.09372	2.08272	0.120327	0.0578494	0.2152	0.15735	2.89805	12.3728	0.85714	0.876819	0.751557
2024-03-04	Floreana	CF_004_Floreana_2024	syllable	48	VK00048_TK00219_CF_004_Floreana_040324_JGL_V7_S2	0				1	0.302687		2.7891	5.2734	2.4843	3.14062	0.00386679	3.82827	1.1153	3.29436	2.93747	5.0755	2.13803	0.122461	0.062386	0.221817	0.159431	3.08032	13.5544	0.84724	0.875932	0.742124
2024-03-04	Floreana	CF_004_Floreana_2024	syllable	48	VK00048_TK00219_CF_004_Floreana_040324_JGL_V7_S3	0				1	0.304812		2.6953	5.2011	2.5058	3.23438	0.00559131	3.87057	1.11818	3.37355	2.95028	5.01742	2.06714	0.131624	0.0646572	0.223991	0.159334	2.8107	12.264	0.85794	0.875791	0.751376
2024-03-04	Floreana	CF_004_Floreana_2024	song	49	VK00049_TK00219_CF_004_Floreana_040324_JGL_V8	0	3	1	1		1.06941	2.80528
2024-03-04	Floreana	CF_004_Floreana_2024	syllable	49	VK00049_TK00219_CF_004_Floreana_040324_JGL_V8_S1	0				1	0.284604		2.8359	5.3155	2.4796	3.375	0.00250859	3.8569	1.07187	3.38324	3.01784	5.06973	2.05189	0.113379	0.0601602	0.210561	0.150401	3.16328	15.3951	0.847287	0.8778	0.743749
2024-03-04	Floreana	CF_004_Floreana_2024	syllable	49	VK00049_TK00219_CF_004_Floreana_040324_JGL_V8_S2	0				1	0.297833		2.8145	5.1797	2.3652	3.23438	0.00482105	3.57854	0.991116	3.25258	2.90005	3.67226	0.772211	0.108513	0.0577196	0.219335	0.161615	3.65981	18.861	0.840668	0.876298	0.736676
2024-03-04	Floreana	CF_004_Floreana_2024	syllable	49	VK00049_TK00219_CF_004_Floreana_040324_JGL_V8_S3	0				1	0.294625		2.6762	5.1797	2.5035	3.23438	0.00626809	3.66854	1.04892	3.24804	2.97311	4.32402	1.35091	0.108183	0.0552422	0.218667	0.163425	3.29961	17.8976	0.857488	0.87664	0.751709
2024-03-04	Floreana	CF_004_Floreana_2024	song	50	VK00050_TK00219_CF_004_Floreana_040324_JGL_V9	0	3	1	1		1.06812	2.80867
2024-03-04	Floreana	CF_004_Floreana_2024	syllable	50	VK00050_TK00219_CF_004_Floreana_040324_JGL_V9_S1	0				1	0.280396		2.8359	5.2734	2.4375	3.42188	0.00335669	3.8155	1.04531	3.39078	3.00549	5.03897	2.03348	0.120501	0.0625677	0.217828	0.155261	3.07498	13.8749	0.841858	0.878368	0.739462
2024-03-04	Floreana	CF_004_Floreana_2024	syllable	50	VK00050_TK00219_CF_004_Floreana_040324_JGL_V9_S2	0				1	0.297875		2.6953	5.2266	2.5313	3.28125	0.0050614	3.74911	1.04117	3.3063	3.00749	4.94137	1.93388	0.113146	0.0600368	0.217056	0.157019	3.6064	19.6487	0.839344	0.876324	0.735537
2024-03-04	Floreana	CF_004_Floreana_2024	syllable	50	VK00050_TK00219_CF_004_Floreana_040324_JGL_V9_S3	0				1	0.298896		2.6016	5.0859	2.4843	2.85938	0.00257849	3.64538	1.00625	3.26725	2.87564	4.4655	1.58986	0.110362	0.05748	0.213825	0.156346	3.16431	13.9321	0.840626	0.876193	0.73655
2024-03-04	Floreana	CF_004_Floreana_2024	song	51	VK00051_TK00219_CF_004_Floreana_040324_JGL_V10	0	2	1	1		0.679181	2.94472
2024-03-04	Floreana	CF_004_Floreana_2024	syllable	51	VK00051_TK00219_CF_004_Floreana_040324_JGL_V10_S1	0				1	0.293958		2.8232	5.2901	2.4669	3.42188	0.00114398	4.01397	1.14016	3.44558	3.02381	5.18027	2.15646	0.129619	0.0671243	0.222205	0.15508	2.75457	10.8493	0.846356	0.876748	0.742042
2024-03-04	Floreana	CF_004_Floreana_2024	syllable	51	VK00051_TK00219_CF_004_Floreana_040324_JGL_V10_S2	0				1	0.301729		2.8359	5.2266	2.3907	2.90625	0.00283663	3.84825	1.11127	3.32636	2.95844	5.08644	2.128	0.117467	0.0598852	0.214205	0.154319	2.99061	12.2055	0.847001	0.875949	0.74193
2024-03-11	Floreana	CF_005_Floreana_2024	song	52	VK00052_TK00240_CF_005_Floreana_110324_JGL_V1	1	1	1	2		0.213842	4.67635
2024-03-11	Floreana	CF_005_Floreana_2024	syllable	52	VK00052_TK00240_CF_005_Floreana_110324_JGL_V1_S1	1				2	0.213854		2.5547	5.9766	3.4219	3.32812	-0.0529533	3.79241	0.901517	3.54353	3.28165	4.36187	1.08022	0.0950463	0.0522755	0.142569	0.090294	3.21105	15.9222	0.878776	0.89033	0.782401
2024-03-11	Floreana	CF_005_Floreana_2024	song	53	VK00053_TK00240_CF_005_Floreana_110324_JGL_V2	1	4	1	2		1.16937	3.42064
2024-03-11	Floreana	CF_005_Floreana_2024	syllable	53	VK00053_TK00240_CF_005_Floreana_110324_JGL_V2_S1	1				2	0.200208		2.5078	5.3672	2.8594	3.32812	-0.0474537	3.75347	0.905124	3.4535	3.26364	4.26787	1.00423	0.0916616	0.048243	0.13508	0.0868373	3.59678	18.8977	0.869824	0.894602	0.778146
2024-03-11	Floreana	CF_005_Floreana_2024	syllable	53	VK00053_TK00240_CF_005_Floreana_110324_JGL_V2_S2	1				2	0.228083		2.5547	6.3047	3.75	3.32812	-0.0677883	3.89677	0.995011	3.4693	3.25877	4.60965	1.35088	0.106914	0.0593967	0.156807	0.0974106	3.85173	21.2887	0.879178	0.886921	0.779761
2024-03-11	Floreana	CF_005_Floreana_2024	syllable	53	VK00053_TK00240_CF_005_Floreana_110324_JGL_V2_S3	1				2	0.230417		2.6016	6.3047	3.7031	2.57812	-0.0662174	3.90067	0.983761	3.79693	3.2151	4.59152	1.37642	0.09875	0.0587798	0.15753	0.09875	2.84808	13.5073	0.890416	0.886178	0.789067
2024-03-11	Floreana	CF_005_Floreana_2024	syllable	53	VK00053_TK00240_CF_005_Floreana_110324_JGL_V2_S4	1				2	0.224917		2.6016	6.2578	3.6562	3.32812	-0.0679675	3.88393	0.992598	3.62073	3.23393	4.55882	1.3249	0.104172	0.0591886	0.158625	0.0994368	3.50531	20.0686	0.890705	0.88789	0.790848
2024-03-11	Floreana	CF_005_Floreana_2024	song	54	VK00054_TK00240_CF_005_Floreana_110324_JGL_V3	1	4	1	2		1.11012	3.60321
2024-03-11	Floreana	CF_005_Floreana_2024	syllable	54	VK00054_TK00240_CF_005_Floreana_110324_JGL_V3_S1	1				2	0.200187		2.5078	5.7422	3.2344	3.1875	-0.0488845	3.62353	0.926726	3.38855	3.03382	4.11799	1.08417	0.0964759	0.0434142	0.13989	0.0964759	2.29982	9.02994	0.885647	0.894716	0.792402
2024-03-11	Floreana	CF_005_Floreana_2024	syllable	54	VK00054_TK00240_CF_005_Floreana_110324_JGL_V3_S2	1				2	0.223688		2.5547	6.3047	3.75	3.1875	-0.066545	3.76841	1.00136	3.37758	3.11382	4.43707	1.32325	0.109464	0.061871	0.157057	0.0951862	2.91193	14.0662	0.890058	0.888128	0.790485
2024-03-11	Floreana	CF_005_Floreana_2024	syllable	54	VK00054_TK00240_CF_005_Floreana_110324_JGL_V3_S3	1				2	0.2295		2.6016	6.3047	3.7031	4.54688	-0.0703008	4.02084	1.03656	3.90918	3.26441	4.59316	1.32875	0.0993711	0.0591495	0.158521	0.0993711	2.418	10.0954	0.90476	0.886727	0.802275
2024-03-11	Floreana	CF_005_Floreana_2024	syllable	54	VK00054_TK00240_CF_005_Floreana_110324_JGL_V3_S4	1				2	0.234563		2.5547	6.3516	3.7969	3.28125	-0.0626064	3.95591	0.973388	4.00361	3.27001	4.57087	1.30085	0.0947727	0.0568636	0.156375	0.0995114	2.58855	11.2889	0.89398	0.885267	0.791411
2024-03-11	Floreana	CF_005_Floreana_2024	song	55	VK00055_TK00240_CF_005_Floreana_110324_JGL_V4	1	2	1	2		0.529097	3.78002
2024-03-11	Floreana	CF_005_Floreana_2024	syllable	55	VK00055_TK00240_CF_005_Floreana_110324_JGL_V4_S1	1				2	0.216833		2.5547	5.7422	3.1875	2.53125	-0.0525314	3.82761	0.938338	3.74202	3.20688	4.42016	1.21327	0.088163	0.0524212	0.14535	0.0929286	2.04111	7.27421	0.888814	0.889465	0.790569
2024-03-11	Floreana	CF_005_Floreana_2024	syllable	55	VK00055_TK00240_CF_005_Floreana_110324_JGL_V4_S2	1				2	0.231854		2.6016	6.3984	3.7968	2.57812	-0.0728163	4.12652	1.05967	4.13106	3.32017	4.68315	1.36297	0.0922685	0.0544148	0.153781	0.0993661	2.15862	8.1818	0.907124	0.885658	0.803402
2024-03-11	Floreana	CF_005_Floreana_2024	song	56	VK00056_TK00240_CF_005_Floreana_110324_JGL_V5	1	3	1	2		0.824807	3.63721
2024-03-11	Floreana	CF_005_Floreana_2024	syllable	56	VK00056_TK00240_CF_005_Floreana_110324_JGL_V5_S1	1				2	0.203542		2.5078	5.6484	3.1406	4.6875	-0.0549231	4.03793	0.940377	4.12358	3.27362	4.68367	1.41005	0.0790221	0.0478922	0.134098	0.0862059	1.98709	6.78847	0.889867	0.892969	0.794623
2024-03-11	Floreana	CF_005_Floreana_2024	syllable	56	VK00056_TK00240_CF_005_Floreana_110324_JGL_V5_S2	1				2	0.228375		2.6016	6.3047	3.7031	4.54688	-0.0703108	4.21843	1.02636	4.29447	3.344	4.7062	1.3622	0.0894665	0.0517964	0.15068	0.098884	2.6698	11.8642	0.901586	0.885823	0.798645
2024-03-11	Floreana	CF_005_Floreana_2024	syllable	56	VK00056_TK00240_CF_005_Floreana_110324_JGL_V5_S3	1				2	0.212854		2.6016	6.3516	3.75	3.32812	-0.0693195	4.06148	1.05121	3.91106	3.30007	4.69125	1.39118	0.0884899	0.0526156	0.143497	0.0908816	2.47137	10.4787	0.902539	0.890558	0.803763
2024-03-11	Floreana	CF_005_Floreana_2024	song	57	VK00057_TK00240_CF_005_Floreana_110324_JGL_V6	1	2	1	2		0.529722	3.77557
2024-03-11	Floreana	CF_005_Floreana_2024	syllable	57	VK00057_TK00240_CF_005_Floreana_110324_JGL_V6_S1	1				2	0.222042		2.5078	6.0703	3.5625	2.53125	-0.0675283	3.88482	1.01309	3.81532	3.12613	4.55405	1.42793	0.0944858	0.0566915	0.153539	0.096848	1.7721	6.13233	0.903671	0.888222	0.802661
2024-03-11	Floreana	CF_005_Floreana_2024	syllable	57	VK00057_TK00240_CF_005_Floreana_110324_JGL_V6_S2	1				2	0.229021		2.6016	6.4453	3.8437	3.28125	-0.0740508	4.07576	1.08337	4.01613	3.26042	4.70195	1.44153	0.0968026	0.059026	0.153468	0.0944416	1.73599	6.10053	0.916422	0.886342	0.812264
2024-03-11	Floreana	CF_005_Floreana_2024	song	58	VK00058_TK00240_CF_005_Floreana_110324_JGL_V7	1	3	1	2		0.846724	3.54307
2024-03-11	Floreana	CF_005_Floreana_2024	syllable	58	VK00058_TK00240_CF_005_Floreana_110324_JGL_V7_S1	1				2	0.215438		2.5547	5.9297	3.375	3.375	-0.0598368	3.88117	1.01777	3.65429	3.19464	4.54571	1.35107	0.0909625	0.0526625	0.148413	0.09575	2.18639	8.80216	0.899935	0.890176	0.8011
2024-03-11	Floreana	CF_005_Floreana_2024	syllable	58	VK00058_TK00240_CF_005_Floreana_110324_JGL_V7_S2	1				2	0.236063		2.6016	6.4453	3.8437	4.6875	-0.0741496	4.12149	1.0961	4.13136	3.32627	4.72458	1.39831	0.0967856	0.056655	0.158162	0.101507	2.29832	10.1095	0.911935	0.884778	0.80686
2024-03-11	Floreana	CF_005_Floreana_2024	syllable	58	VK00058_TK00240_CF_005_Floreana_110324_JGL_V7_S3	1				2	0.238813		2.6016	6.4922	3.8906	2.625	-0.0770819	4.03406	1.1558	3.71553	3.20876	4.73744	1.52867	0.101673	0.054383	0.165514	0.111131	2.1249	7.83749	0.91024	0.884382	0.805
2024-03-11	Floreana	CF_005_Floreana_2024	song	59	VK00059_TK00240_CF_005_Floreana_110324_JGL_V8	1	3	1	2		0.847495	3.53984
2024-03-11	Floreana	CF_005_Floreana_2024	syllable	59	VK00059_TK00240_CF_005_Floreana_110324_JGL_V8_S1	1				2	0.216896		2.5547	5.9766	3.4219	3.32812	-0.0633207	3.93097	0.983417	3.8066	3.27147	4.59084	1.31938	0.0834215	0.0500529	0.140625	0.0905719	2.37487	10.6065	0.898261	0.889379	0.798894
2024-03-11	Floreana	CF_005_Floreana_2024	syllable	59	VK00059_TK00240_CF_005_Floreana_110324_JGL_V8_S2	1				2	0.235479		2.6016	6.3516	3.75	2.57812	-0.0680218	3.97044	0.995508	3.8451	3.28007	4.62255	1.34248	0.101256	0.0612246	0.160126	0.0989012	2.8251	15.2862	0.901058	0.884869	0.797318
2024-03-11	Floreana	CF_005_Floreana_2024	syllable	59	VK00059_TK00240_CF_005_Floreana_110324_JGL_V8_S3	1				2	0.234542		2.6016	6.3984	3.7968	4.54688	-0.0717642	4.06222	1.00478	4.02493	3.32972	4.62631	1.29659	0.0971334	0.0592277	0.15873	0.0995025	2.52881	11.6277	0.901194	0.885033	0.797587
2024-03-11	Floreana	CF_005_Floreana_2024	song	60	VK00060_TK00240_CF_005_Floreana_110324_JGL_V9	1	2	1	2		0.534535	3.74157
2024-03-11	Floreana	CF_005_Floreana_2024	syllable	60	VK00060_TK00240_CF_005_Floreana_110324_JGL_V9_S1	1				2	0.22025		2.5078	6.0234	3.5156	2.53125	-0.0652777	3.90658	0.986898	3.73026	3.17156	4.64326	1.4717	0.0899946	0.0521022	0.146833	0.0947312	1.92073	6.69067	0.896538	0.888374	0.796461
2024-03-11	Floreana	CF_005_Floreana_2024	syllable	60	VK00060_TK00240_CF_005_Floreana_110324_JGL_V9_S2	1				2	0.238583		2.6016	6.5391	3.9375	2.57812	-0.0746561	4.06273	1.05431	4.09413	3.26015	4.74371	1.48356	0.0992129	0.0614175	0.162993	0.101575	2.03956	7.35067	0.904791	0.884282	0.800091
2024-03-11	Floreana	CF_005_Floreana_2024	song	61	VK00061_TK00240_CF_005_Floreana_110324_JGL_V10	1	1	1	2		0.22003	4.54483
2024-03-11	Floreana	CF_005_Floreana_2024	syllable	61	VK00061_TK00240_CF_005_Floreana_110324_JGL_V10_S1	1				2	0.220042		2.5547	6.0703	3.5156	3.28125	-0.0621738	3.83546	0.979505	3.55	3.23182	4.39091	1.15909	0.0993737	0.0567849	0.151427	0.0946416	2.42936	9.56063	0.889237	0.888821	0.790373
2024-03-05	Floreana	CF_006_Floreana_2024	song	62	VK00062_TK00251_CF_006_Floreana_050324_JGL_V1	0	4	1	3		1.49775	2.67068
2024-03-05	Floreana	CF_006_Floreana_2024	syllable	62	VK00062_TK00251_CF_006_Floreana_050324_JGL_V1_S1	0				3	0.305854		2.6016	6.2578	3.6562	3.1875	-0.0105377	4.50014	1.38601	4.51459	3.20347	5.81916	2.61569	0.160976	0.073589	0.227666	0.154077	1.4491	4.87962	0.929255	0.875198	0.813282
2024-03-05	Floreana	CF_006_Floreana_2024	syllable	62	VK00062_TK00251_CF_006_Floreana_050324_JGL_V1_S2	0				3	0.327833		2.6953	6.3468	3.6515	3.46875	-0.0199641	4.3245	1.29155	3.87001	3.28437	5.59338	2.30901	0.146723	0.0779464	0.238424	0.160478	3.06646	17.5921	0.915206	0.873515	0.799446
2024-03-05	Floreana	CF_006_Floreana_2024	syllable	62	VK00062_TK00251_CF_006_Floreana_050324_JGL_V1_S3	0				3	0.330625		2.7891	6.5049	3.7158	3.42188	-0.0137567	4.41529	1.29006	4.08911	3.34202	5.60749	2.26547	0.153832	0.0780642	0.238785	0.16072	2.66632	15.7977	0.92054	0.873358	0.803961
2024-03-05	Floreana	CF_006_Floreana_2024	syllable	62	VK00062_TK00251_CF_006_Floreana_050324_JGL_V1_S4	0				3	0.325667		2.7891	6.4239	3.6348	3.32812	-0.0145333	4.38611	1.32228	4.02385	3.24398	5.688	2.44402	0.15366	0.0825634	0.236223	0.15366	1.67554	6.39132	0.925387	0.873709	0.808519
2024-03-05	Floreana	CF_006_Floreana_2024	song	63	VK00063_TK00251_CF_006_Floreana_050324_JGL_V2	0	4	1	3		1.51054	2.64806
2024-03-05	Floreana	CF_006_Floreana_2024	syllable	63	VK00063_TK00251_CF_006_Floreana_050324_JGL_V2_S1	0				3	0.289312		2.6953	6.1641	3.4688	3.375	0.00212954	3.97311	1.29231	3.41197	3.00399	5.12686	2.12287	0.155072	0.074064	0.222192	0.148128	3.19116	16.0882	0.903218	0.877199	0.792302
2024-03-05	Floreana	CF_006_Floreana_2024	syllable	63	VK00063_TK00251_CF_006_Floreana_050324_JGL_V2_S2	0				3	0.308271		2.7207	5.6461	2.9254	3.375	-0.0157422	3.8344	1.11502	3.40814	3.09011	4.32976	1.23964	0.140332	0.0759174	0.241556	0.165638	4.28615	27.9034	0.882837	0.875044	0.772522
2024-03-05	Floreana	CF_006_Floreana_2024	syllable	63	VK00063_TK00251_CF_006_Floreana_050324_JGL_V2_S3	0				3	0.318688		2.8788	5.4609	2.5821	3.28125	-0.0144894	4.09812	1.15562	3.62168	3.22308	5.1282	1.90512	0.181125	0.0825378	0.243028	0.16049	2.93035	14.6244	0.906845	0.874173	0.79274
2024-03-05	Floreana	CF_006_Floreana_2024	syllable	63	VK00063_TK00251_CF_006_Floreana_050324_JGL_V2_S4	0				3	0.332375		2.8828	6.3047	3.4219	3.32812	-0.0151087	4.09894	1.23699	3.58241	3.16111	5.22245	2.06134	0.158165	0.0939819	0.252147	0.158165	2.64165	12.6605	0.912222	0.873417	0.79675
2024-03-05	Floreana	CF_006_Floreana_2024	song	64	VK00064_TK00251_CF_006_Floreana_050324_JGL_V3	0	4	1	3		1.53606	2.60407
2024-03-05	Floreana	CF_006_Floreana_2024	syllable	64	VK00064_TK00251_CF_006_Floreana_050324_JGL_V3_S1	0				3	0.3105		2.6953	6.1132	3.4179	3.28125	0.000371123	4.13767	1.284	3.55823	3.15238	5.56492	2.41254	0.1748	0.0851	0.2369	0.1518	2.7013	13.1468	0.903932	0.874926	0.790874
2024-03-05	Floreana	CF_006_Floreana_2024	syllable	64	VK00064_TK00251_CF_006_Floreana_050324_JGL_V3_S2	0				3	0.337187		2.7422	6.3516	3.6094	3.42188	-0.0216232	4.20552	1.30587	3.58854	3.16134	5.54062	2.37928	0.164037	0.0911318	0.257447	0.166315	2.56803	11.5855	0.907186	0.873008	0.791981
2024-03-05	Floreana	CF_006_Floreana_2024	syllable	64	VK00064_TK00251_CF_006_Floreana_050324_JGL_V3_S3	0				3	0.336875		2.7422	6.0846	3.3424	3.32812	-0.0153276	4.11928	1.23179	3.54888	3.17771	5.30082	2.12312	0.153542	0.0916667	0.256667	0.165	2.81511	13.1124	0.901288	0.873003	0.786828
2024-03-05	Floreana	CF_006_Floreana_2024	syllable	64	VK00064_TK00251_CF_006_Floreana_050324_JGL_V3_S4	0				3	0.330417		2.9646	6.2181	3.2535	3.375	-0.0147994	4.09487	1.21014	3.51933	3.16209	5.41453	2.25245	0.153736	0.0917824	0.254696	0.162914	3.01411	14.8175	0.896971	0.873359	0.783378
2024-03-05	Floreana	CF_006_Floreana_2024	song	65	VK00065_TK00251_CF_006_Floreana_050324_JGL_V4	0	3	1	3		1.09245	2.74611
2024-03-05	Floreana	CF_006_Floreana_2024	syllable	65	VK00065_TK00251_CF_006_Floreana_050324_JGL_V4_S1	0				3	0.293271		2.6484	6.2546	3.6062	3.32812	0.00429472	4.26847	1.3287	3.74738	3.09942	5.53778	2.43835	0.170882	0.0854411	0.228613	0.143172	2.00035	7.66236	0.907945	0.876471	0.795787
2024-03-05	Floreana	CF_006_Floreana_2024	syllable	65	VK00065_TK00251_CF_006_Floreana_050324_JGL_V4_S2	0				3	0.335979		2.8359	6.3047	3.4688	3.375	-0.0136376	4.32439	1.3285	3.72024	3.24107	5.62798	2.3869	0.162276	0.0937085	0.255984	0.162276	2.87659	15.417	0.905434	0.872827	0.790288
2024-03-05	Floreana	CF_006_Floreana_2024	syllable	65	VK00065_TK00251_CF_006_Floreana_050324_JGL_V4_S3	0				3	0.332979		2.7422	5.8359	3.0937	3.32812	-0.0224688	4.03237	1.19005	3.4524	3.14603	5.28466	2.13863	0.148244	0.0889465	0.250875	0.161928	3.23859	16.9301	0.893039	0.873104	0.779716
2024-03-05	Floreana	CF_006_Floreana_2024	song	66	VK00066_TK00251_CF_006_Floreana_050324_JGL_V5	0	3	1	3		1.10791	2.7078
2024-03-05	Floreana	CF_006_Floreana_2024	syllable	66	VK00066_TK00251_CF_006_Floreana_050324_JGL_V5_S1	0				3	0.290646		2.6953	5.909	3.2137	3.04688	-0.0026553	3.96214	1.21464	3.44071	3.02091	5.16808	2.14717	0.16147	0.0761215	0.223751	0.14763	2.37412	9.52785	0.904889	0.876811	0.793417
2024-03-05	Floreana	CF_006_Floreana_2024	syllable	66	VK00066_TK00251_CF_006_Floreana_050324_JGL_V5_S2	0				3	0.34975		2.8129	6.4453	3.6324	3.375	-0.0130776	4.34143	1.35443	3.74769	3.27299	5.6608	2.38781	0.173732	0.102868	0.26517	0.162302	3.48991	21.3065	0.904453	0.872204	0.788868
2024-03-05	Floreana	CF_006_Floreana_2024	syllable	66	VK00066_TK00251_CF_006_Floreana_050324_JGL_V5_S3	0				3	0.356354		2.8359	6.4922	3.6563	3.375	-0.0216841	4.02035	1.16909	3.46459	3.13061	5.21028	2.07966	0.156614	0.0930606	0.265563	0.172503	3.94519	26.6605	0.896336	0.871814	0.781438
2024-03-17	Floreana	CF_006_Floreana_2024	song	67	VK00067_TK00255_CF_006_Floreana_170324_JGL_V6	1	3	1	3		1.08104	2.77511
2024-03-17	Floreana	CF_006_Floreana_2024	syllable	67	VK00067_TK00255_CF_006_Floreana_170324_JGL_V6_S1	1				3	0.301958		2.6484	6.3182	3.6698	3.23438	0.000637513	4.05459	1.42471	3.36424	2.96358	5.59934	2.63576	0.170572	0.0852859	0.232808	0.147522	2.22543	8.26702	0.904495	0.875415	0.791809
2024-03-17	Floreana	CF_006_Floreana_2024	syllable	67	VK00067_TK00255_CF_006_Floreana_170324_JGL_V6_S2	1				3	0.307604		2.9297	6.3166	3.3869	3.28125	-0.00418825	4.14314	1.33906	3.49325	3.11606	5.56453	2.44847	0.149211	0.0826399	0.236442	0.153802	2.70909	13.2078	0.904062	0.874939	0.790999
2024-03-17	Floreana	CF_006_Floreana_2024	syllable	67	VK00067_TK00255_CF_006_Floreana_170324_JGL_V6_S3	1				3	0.30125		2.8828	6.4453	3.5625	3.32812	-0.00981276	4.31769	1.37434	3.66445	3.18641	5.726	2.53958	0.140277	0.0804866	0.227662	0.147176	2.3749	10.2544	0.911775	0.87565	0.798396
2024-03-17	Floreana	CF_006_Floreana_2024	song	68	VK00068_TK00255_CF_006_Floreana_170324_JGL_V7	1	4	1	3		1.47252	2.71644
2024-03-17	Floreana	CF_006_Floreana_2024	syllable	68	VK00068_TK00255_CF_006_Floreana_170324_JGL_V7_S1	1				3	0.28575		2.6484	6.4922	3.8438	3.23438	0.00998444	3.9949	1.41654	3.38314	2.93161	5.3363	2.40468	0.151006	0.0720183	0.220701	0.148683	3.02224	14.2224	0.905618	0.877464	0.794647
2024-03-17	Floreana	CF_006_Floreana_2024	syllable	68	VK00068_TK00255_CF_006_Floreana_170324_JGL_V7_S2	1				3	0.302208		2.7533	6.2038	3.4505	3.375	-0.00652771	4.13536	1.32007	3.51884	3.13493	5.50127	2.36634	0.166099	0.0807427	0.233	0.152258	2.47623	10.4326	0.909104	0.875582	0.795995
2024-03-17	Floreana	CF_006_Floreana_2024	syllable	68	VK00068_TK00255_CF_006_Floreana_170324_JGL_V7_S3	1				3	0.33375		2.9003	5.8296	2.9293	3.28125	-0.00980914	3.9652	1.22581	3.41194	3.08829	5.19202	2.10373	0.150873	0.0891524	0.256027	0.166875	3.10146	14.681	0.893701	0.873095	0.780286
2024-03-17	Floreana	CF_006_Floreana_2024	syllable	68	VK00068_TK00255_CF_006_Floreana_170324_JGL_V7_S4	1				3	0.322333		2.9051	6.3984	3.4933	3.375	-0.0073764	4.15626	1.29201	3.55704	3.13198	5.40931	2.27733	0.176026	0.08687	0.246894	0.160024	2.77223	13.3575	0.907373	0.873864	0.792921
2024-03-17	Floreana	CF_006_Floreana_2024	song	69	VK00069_TK00255_CF_006_Floreana_170324_JGL_V8	1	3	1	3		1.07725	2.78488
2024-03-17	Floreana	CF_006_Floreana_2024	syllable	69	VK00069_TK00255_CF_006_Floreana_170324_JGL_V8_S1	1				3	0.290875		2.6929	5.6016	2.9087	3.1875	-0.000588308	3.98383	1.25274	3.39497	3.05106	5.31402	2.26296	0.159289	0.073873	0.221619	0.147746	2.47866	10.384	0.902697	0.876879	0.791556
2024-03-17	Floreana	CF_006_Floreana_2024	syllable	69	VK00069_TK00255_CF_006_Floreana_170324_JGL_V8_S2	1				3	0.293042		2.6953	6.2411	3.5458	3.46875	-0.0153306	4.24119	1.31879	3.64278	3.16509	5.54672	2.38163	0.166134	0.0784521	0.228434	0.149982	2.18172	8.57124	0.913737	0.876544	0.80093
2024-03-17	Floreana	CF_006_Floreana_2024	syllable	69	VK00069_TK00255_CF_006_Floreana_170324_JGL_V8_S3	1				3	0.327875		2.8828	6.4541	3.5713	3.28125	-0.0148594	4.3038	1.34093	3.6992	3.20812	5.61779	2.40967	0.190305	0.0917133	0.25909	0.167377	2.86555	15.923	0.914842	0.873522	0.799134
2024-03-17	Floreana	CF_006_Floreana_2024	song	70	VK00070_TK00255_CF_006_Floreana_170324_JGL_V9	1	4	1	3		1.46364	2.73291
2024-03-17	Floreana	CF_006_Floreana_2024	syllable	70	VK00070_TK00255_CF_006_Floreana_170324_JGL_V9_S1	1				3	0.299687		2.5547	6.3516	3.7969	3.1875	-0.00146355	3.9954	1.40357	3.39861	2.93147	5.48742	2.55595	0.15676	0.0829904	0.228224	0.145233	2.11947	8.01242	0.915137	0.875982	0.801643
2024-03-17	Floreana	CF_006_Floreana_2024	syllable	70	VK00070_TK00255_CF_006_Floreana_170324_JGL_V9_S2	1				3	0.34425		2.6953	6.1641	3.4688	3.375	-0.025596	3.97364	1.24975	3.42937	3.09231	5.135	2.04269	0.159586	0.0934719	0.262177	0.168705	3.12772	15.5861	0.903081	0.872628	0.788054
2024-03-17	Floreana	CF_006_Floreana_2024	syllable	70	VK00070_TK00255_CF_006_Floreana_170324_JGL_V9_S3	1				3	0.322188		2.7422	6.4437	3.7015	3.42188	-0.0115456	4.13299	1.34801	3.48352	3.12345	5.5074	2.38395	0.125676	0.0845457	0.221647	0.137101	3.1011	15.6253	0.90373	0.873843	0.789718
2024-03-17	Floreana	CF_006_Floreana_2024	syllable	70	VK00070_TK00255_CF_006_Floreana_170324_JGL_V9_S4	1				3	0.289833		2.6953	6.3516	3.6563	3.375	0.00275675	4.07269	1.29231	3.52176	3.13535	5.34687	2.21152	0.13912	0.076516	0.227229	0.150713	2.34025	9.65911	0.900544	0.876748	0.78955
2024-03-17	Floreana	CF_006_Floreana_2024	song	71	VK00071_TK00255_CF_006_Floreana_170324_JGL_V10	1	2	1	3		0.689015	2.90269
2024-03-17	Floreana	CF_006_Floreana_2024	syllable	71	VK00071_TK00255_CF_006_Floreana_170324_JGL_V10_S1	1				3	0.305958		2.5547	6.2578	3.7031	3.28125	0.00145225	3.84478	1.35474	3.28105	2.85294	5.0098	2.15686	0.140327	0.0805154	0.230044	0.149529	2.2765	8.11088	0.905249	0.875306	0.79237
2024-03-17	Floreana	CF_006_Floreana_2024	syllable	71	VK00071_TK00255_CF_006_Floreana_170324_JGL_V10_S2	1				3	0.327833		2.6953	6.4453	3.75	3.28125	-0.0134974	4.08931	1.3655	3.44603	3.04341	5.56898	2.52557	0.146723	0.0894091	0.243009	0.1536	2.84051	13.1564	0.906168	0.873588	0.791618
2024-03-09	Floreana	CF_007_Floreana_2024	song	72	VK00072_TK00259_CF_007_Floreana_090324_JGL_V1	0	4	1	12		0.971662	4.11666
2024-03-09	Floreana	CF_007_Floreana_2024	syllable	72	VK00072_TK00259_CF_007_Floreana_090324_JGL_V1_S1	0				12	0.158646		2.2734	3.8036	1.5302	2.29688	-0.0176821	3.34009	1.07698	3.22114	2.57808	3.78855	1.21048	0.0644499	0.0347038	0.0966748	0.061971	4.25616	30.1692	0.882485	0.911711	0.804571
2024-03-09	Floreana	CF_007_Floreana_2024	syllable	72	VK00072_TK00259_CF_007_Floreana_090324_JGL_V1_S2	0				12	0.202667		2.3203	4.0547	1.7344	2.34375	-0.0288087	3.40391	0.99364	3.31131	2.71412	3.80486	1.09074	0.0906039	0.0476863	0.128753	0.0810667	2.82535	12.5667	0.881724	0.893845	0.788124
2024-03-09	Floreana	CF_007_Floreana_2024	syllable	72	VK00072_TK00259_CF_007_Floreana_090324_JGL_V1_S3	0				12	0.196354		2.3203	4.1484	1.8281	2.34375	-0.0349335	3.36529	0.931368	3.30329	2.71238	3.71591	1.00353	0.0862043	0.0454967	0.124517	0.0790206	3.26009	17.4302	0.872006	0.895945	0.781269
2024-03-09	Floreana	CF_007_Floreana_2024	syllable	72	VK00072_TK00259_CF_007_Floreana_090324_JGL_V1_S4	0				12	0.198979		2.3203	4.1953	1.875	2.29688	-0.032681	3.35	1.00222	3.27958	2.66628	3.69683	1.03055	0.0887016	0.0455494	0.127059	0.0815095	2.79346	12.6002	0.879518	0.895238	0.787378
2024-03-09	Floreana	CF_007_Floreana_2024	song	73	VK00073_TK00259_CF_007_Floreana_090324_JGL_V2	0	3	1	12		0.694807	4.31775
2024-03-09	Floreana	CF_007_Floreana_2024	syllable	73	VK00073_TK00259_CF_007_Floreana_090324_JGL_V2_S1	0				12	0.141979		2.2734	4.8516	2.5782	3.79688	-0.0423056	3.96039	1.22136	3.90845	3.05634	4.70423	1.64789	0.0557775	0.0329594	0.0836663	0.0507068	2.06701	7.97595	0.916918	0.920964	0.844449
2024-03-09	Floreana	CF_007_Floreana_2024	syllable	73	VK00073_TK00259_CF_007_Floreana_090324_JGL_V2_S2	0				12	0.205187		2.4141	4.3359	1.9218	2.4375	-0.039252	3.5629	1.09127	3.47974	2.70443	3.982	1.27757	0.0858924	0.0405603	0.13361	0.0930501	2.61393	10.9278	0.891533	0.893344	0.796446
2024-03-09	Floreana	CF_007_Floreana_2024	syllable	73	VK00073_TK00259_CF_007_Floreana_090324_JGL_V2_S3	0				12	0.190042		2.3203	4.1476	1.8273	3.42188	-0.0366976	3.57589	1.11799	3.38947	2.8	3.95263	1.15263	0.0745733	0.0360839	0.115468	0.0793845	3.19721	16.4123	0.888304	0.897621	0.79736
2024-03-09	Floreana	CF_007_Floreana_2024	song	74	VK00074_TK00259_CF_007_Floreana_090324_JGL_V3	0	3	1	12		0.715786	4.19119
2024-03-09	Floreana	CF_007_Floreana_2024	syllable	74	VK00074_TK00259_CF_007_Floreana_090324_JGL_V3_S1	0				12	0.166771		2.2734	4.6704	2.397	2.29688	-0.0223938	3.29849	1.0743	2.9571	2.53736	3.88653	1.34917	0.0662178	0.0367877	0.103006	0.0662178	4.51991	34.8202	0.883337	0.907639	0.801751
2024-03-09	Floreana	CF_007_Floreana_2024	syllable	74	VK00074_TK00259_CF_007_Floreana_090324_JGL_V3_S2	0				12	0.203792		2.3203	4.1953	1.875	2.39062	-0.038032	3.45972	1.07986	3.38029	2.66352	3.96941	1.30589	0.0767216	0.0359632	0.12707	0.0911069	2.76302	12.7267	0.892766	0.893526	0.79771
2024-03-09	Floreana	CF_007_Floreana_2024	syllable	74	VK00074_TK00259_CF_007_Floreana_090324_JGL_V3_S3	0				12	0.201708		2.3672	4.1016	1.7344	2.48438	-0.0349458	3.27951	0.968226	2.9775	2.64531	3.59725	0.951945	0.0888477	0.0480258	0.12967	0.0816438	2.62834	10.3131	0.871691	0.894461	0.779693
2024-03-09	Floreana	CF_007_Floreana_2024	song	75	VK00075_TK00259_CF_007_Floreana_090324_JGL_V4	0	4	1	12		0.979079	4.08547
2024-03-09	Floreana	CF_007_Floreana_2024	syllable	75	VK00075_TK00259_CF_007_Floreana_090324_JGL_V4_S1	0				12	0.169187		2.3203	4.3661	2.0458	2.34375	-0.0311626	3.61518	1.15231	3.59964	2.66515	4.28571	1.62056	0.0588478	0.0343279	0.0956277	0.0612998	3.45521	21.8949	0.901342	0.905185	0.815881
2024-03-09	Floreana	CF_007_Floreana_2024	syllable	75	VK00075_TK00259_CF_007_Floreana_090324_JGL_V4_S2	0				12	0.209458		2.3203	4.3796	2.0593	2.29688	-0.0443608	3.61019	1.02986	3.482	2.85636	4.11719	1.26084	0.0761667	0.0380833	0.121391	0.0833073	3.30347	19.0419	0.891134	0.891306	0.794273
2024-03-09	Floreana	CF_007_Floreana_2024	syllable	75	VK00075_TK00259_CF_007_Floreana_090324_JGL_V4_S3	0				12	0.20675		2.3672	4.2176	1.8504	2.34375	-0.038833	3.57061	1.02285	3.4442	2.82515	4.03906	1.21391	0.0769302	0.036061	0.122608	0.0865465	3.12928	15.8735	0.883727	0.892385	0.788625
2024-03-09	Floreana	CF_007_Floreana_2024	syllable	75	VK00075_TK00259_CF_007_Floreana_090324_JGL_V4_S4	0				12	0.199917		2.4609	4.1484	1.6875	2.48438	-0.0366154	3.48084	1.02108	3.37644	2.71093	4.00693	1.296	0.0794849	0.0385382	0.125249	0.0867108	2.31663	8.56065	0.887657	0.894799	0.794275
2024-03-09	Floreana	CF_007_Floreana_2024	song	76	VK00076_TK00259_CF_007_Floreana_090324_JGL_V5	0	3	1	12		0.716057	4.18961
2024-03-09	Floreana	CF_007_Floreana_2024	syllable	76	VK00076_TK00259_CF_007_Floreana_090324_JGL_V5_S1	0				12	0.158125		2.2734	4.1484	1.875	2.29688	-0.0269082	3.49424	1.21847	3.29572	2.60019	4.07344	1.47325	0.0617676	0.0345898	0.0938867	0.0592969	2.70978	13.1825	0.906527	0.911511	0.826309
2024-03-09	Floreana	CF_007_Floreana_2024	syllable	76	VK00076_TK00259_CF_007_Floreana_090324_JGL_V5_S2	0				12	0.20925		2.3203	4.3161	1.9958	2.39062	-0.0376717	3.38672	1.10328	3.25404	2.59449	3.83235	1.23787	0.0832244	0.0404233	0.130781	0.090358	2.79112	12.0958	0.889476	0.891892	0.793317
2024-03-09	Floreana	CF_007_Floreana_2024	syllable	76	VK00076_TK00259_CF_007_Floreana_090324_JGL_V5_S3	0				12	0.208396		2.3894	4.3359	1.9465	2.48438	-0.036763	3.35876	1.02655	3.1418	2.65694	3.84269	1.18575	0.0838374	0.040721	0.129349	0.0886281	2.28931	8.92511	0.887802	0.892075	0.791986
2024-03-15	Floreana	CF_007_Floreana_2024	song	77	VK00077_TK00260_CF_007_Floreana_150324_MK_V6	1	5	1	12		1.19275	4.19201
2024-03-15	Floreana	CF_007_Floreana_2024	syllable	77	VK00077_TK00260_CF_007_Floreana_150324_MK_V6_S1	1				12	0.150979		2.2266	4.0547	1.8281	2.25	-0.0220578	3.2184	1.0141	3.02396	2.55352	3.65341	1.0999	0.0654243	0.0352285	0.0931038	0.0578753	2.81961	13.3579	0.876826	0.916731	0.803814
2024-03-15	Floreana	CF_007_Floreana_2024	syllable	77	VK00077_TK00260_CF_007_Floreana_150324_MK_V6_S2	1				12	0.197854		2.3672	4.5703	2.2031	2.4375	-0.0388194	3.29248	0.973794	3.0972	2.64736	3.56726	0.919907	0.0844499	0.0410185	0.130294	0.0892757	2.56626	9.85401	0.870646	0.895891	0.780004
2024-03-15	Floreana	CF_007_Floreana_2024	syllable	77	VK00077_TK00260_CF_007_Floreana_150324_MK_V6_S3	1				12	0.197563		2.4141	4.1484	1.7343	2.4375	-0.0328156	3.25126	0.943585	3.125	2.61877	3.51986	0.90109	0.0843255	0.0433674	0.130102	0.0867348	2.77942	11.7383	0.867025	0.896011	0.776863
2024-03-15	Floreana	CF_007_Floreana_2024	syllable	77	VK00077_TK00260_CF_007_Floreana_150324_MK_V6_S4	1				12	0.195208		2.4141	4.6172	2.2031	2.53125	-0.0356319	3.21777	0.91588	3.02128	2.65248	3.40544	0.752955	0.0843493	0.0433796	0.132549	0.0891692	3.0667	13.9518	0.859927	0.896859	0.771233
2024-03-15	Floreana	CF_007_Floreana_2024	syllable	77	VK00077_TK00260_CF_007_Floreana_150324_MK_V6_S5	1				12	0.189688		2.3672	4.1016	1.7344	3.42188	-0.0356364	3.24508	0.895484	3.09205	2.67559	3.50852	0.832928	0.0802524	0.0389103	0.124026	0.0851162	2.47521	9.07237	0.868306	0.898932	0.780548
2024-03-15	Floreana	CF_007_Floreana_2024	song	78	VK00078_TK00260_CF_007_Floreana_150324_MK_V7	1	3	1	12		0.687453	4.36393
2024-03-15	Floreana	CF_007_Floreana_2024	syllable	78	VK00078_TK00260_CF_007_Floreana_150324_MK_V7_S1	1				12	0.148729		2.2734	3.4453	1.1719	2.4375	-0.0137728	3.13211	1.03563	2.84576	2.47567	3.43116	0.955487	0.0605	0.0352917	0.0932708	0.0579792	3.25173	17.6766	0.865562	0.917714	0.794338
2024-03-15	Floreana	CF_007_Floreana_2024	syllable	78	VK00078_TK00260_CF_007_Floreana_150324_MK_V7_S2	1				12	0.191542		2.4609	4.5703	2.1094	2.48438	-0.0381637	3.27881	0.995439	3.07149	2.64859	3.48916	0.840562	0.0824357	0.0387932	0.123653	0.0848602	2.69187	10.4563	0.866897	0.897854	0.778347
2024-03-15	Floreana	CF_007_Floreana_2024	syllable	78	VK00078_TK00260_CF_007_Floreana_150324_MK_V7_S3	1				12	0.200125		2.4141	4.1572	1.7431	2.4375	-0.0334559	3.26279	0.957295	3.07879	2.65411	3.42352	0.769408	0.0843901	0.0409895	0.127791	0.0868012	2.5441	9.50932	0.862747	0.894825	0.772007
2024-03-15	Floreana	CF_007_Floreana_2024	song	79	VK00079_TK00260_CF_007_Floreana_150324_MK_V8	1	3	1	12		0.687057	4.36645
2024-03-15	Floreana	CF_007_Floreana_2024	syllable	79	VK00079_TK00260_CF_007_Floreana_150324_MK_V8_S1	1				12	0.145083		2.2734	3.5542	1.2808	2.48438	-0.0145996	3.12479	0.975273	2.82344	2.50636	3.51273	1.00636	0.0550316	0.0300172	0.0875503	0.057533	3.66248	20.9086	0.858849	0.919416	0.78964
2024-03-15	Floreana	CF_007_Floreana_2024	syllable	79	VK00079_TK00260_CF_007_Floreana_150324_MK_V8_S2	1				12	0.197292		2.4141	4.5703	2.1562	2.48438	-0.0365823	3.27059	0.93415	3.06669	2.68136	3.48752	0.806162	0.0818039	0.0384959	0.125112	0.0866159	2.73492	10.944	0.865441	0.895594	0.775083
2024-03-15	Floreana	CF_007_Floreana_2024	syllable	79	VK00079_TK00260_CF_007_Floreana_150324_MK_V8_S3	1				12	0.197208		2.4141	4.1016	1.6875	2.48438	-0.0333113	3.21005	0.876137	3.00078	2.67122	3.41147	0.74025	0.0841743	0.0408847	0.125059	0.0841743	2.81686	11.1681	0.852519	0.89565	0.763559
2024-03-15	Floreana	CF_007_Floreana_2024	song	80	VK00080_TK00260_CF_007_Floreana_150324_MK_V9	1	3	1	12		0.710078	4.22489
2024-03-15	Floreana	CF_007_Floreana_2024	syllable	80	VK00080_TK00260_CF_007_Floreana_150324_MK_V9_S1	1				12	0.143292		2.4006	4.0547	1.6541	2.48438	-0.0173032	3.16288	1.01932	2.84049	2.51235	3.55263	1.04028	0.0578194	0.0301667	0.0879861	0.0578194	3.09631	15.3817	0.86685	0.92048	0.797918
2024-03-15	Floreana	CF_007_Floreana_2024	syllable	80	VK00080_TK00260_CF_007_Floreana_150324_MK_V9_S2	1				12	0.189708		2.422	4.8047	2.3827	2.48438	-0.037001	3.23251	0.97019	3.06042	2.61233	3.4189	0.806569	0.0826934	0.0389145	0.12404	0.0851255	2.75757	11.0845	0.862922	0.898646	0.775461
2024-03-15	Floreana	CF_007_Floreana_2024	syllable	80	VK00080_TK00260_CF_007_Floreana_150324_MK_V9_S3	1				12	0.203813		2.4117	4.0753	1.6636	2.4375	-0.035217	3.22014	0.871994	3.04154	2.65861	3.44902	0.790408	0.0863206	0.0407625	0.127083	0.0863206	2.7253	11.1014	0.857422	0.893447	0.766061
2024-03-15	Floreana	CF_007_Floreana_2024	song	81	VK00081_TK00260_CF_007_Floreana_150324_MK_V10	1	4	1	12		0.942662	4.2433
2024-03-15	Floreana	CF_007_Floreana_2024	syllable	81	VK00081_TK00260_CF_007_Floreana_150324_MK_V10_S1	1				12	0.152875		2.1797	3.3984	1.2187	2.48438	-0.0131664	2.98586	0.913339	2.75025	2.46224	3.28046	0.818228	0.0651598	0.0350861	0.0977398	0.0626537	3.42321	17.8005	0.845127	0.915611	0.773807
2024-03-15	Floreana	CF_007_Floreana_2024	syllable	81	VK00081_TK00260_CF_007_Floreana_150324_MK_V10_S2	1				12	0.198021		2.4141	3.3047	0.8906	2.48438	-0.00401139	2.94324	0.824127	2.70707	2.5101	3.24242	0.732323	0.0917658	0.0482978	0.132819	0.0845211	3.28578	15.4811	0.83359	0.895866	0.746785
2024-03-15	Floreana	CF_007_Floreana_2024	syllable	81	VK00081_TK00260_CF_007_Floreana_150324_MK_V10_S3	1				12	0.197063		2.4212	3.4922	1.071	2.4375	-0.0166951	3.03318	0.805448	2.82943	2.57065	3.29118	0.720531	0.0889184	0.0456608	0.132176	0.0865152	2.85314	11.6743	0.848576	0.896194	0.760489
2024-03-15	Floreana	CF_007_Floreana_2024	syllable	81	VK00081_TK00260_CF_007_Floreana_150324_MK_V10_S4	1				12	0.198917		2.4141	4.0388	1.6247	2.48438	-0.0290921	3.12675	0.890811	2.90758	2.60093	3.3952	0.794277	0.0910703	0.0455351	0.134209	0.0886737	3.0086	13.9126	0.855116	0.895239	0.765533
2024-03-10	Floreana	CF_008_Floreana_2024	song	82	VK00082_TK00216_CF_008_Floreana_100324_JGL_V1	0	1	1	12		0.1823	5.48546
2024-03-10	Floreana	CF_008_Floreana_2024	syllable	82	VK00082_TK00216_CF_008_Floreana_100324_JGL_V1_S1	0				12	0.185646		2.1797	3.4922	1.3125	2.29688	-0.0112951	3.09346	0.78836	2.99295	2.55638	3.46186	0.905473	0.0699186	0.0458087	0.113316	0.0675076	2.3026	8.26464	0.843513	0.898267	0.7577
2024-03-10	Floreana	CF_008_Floreana_2024	song	83	VK00083_TK00216_CF_008_Floreana_100324_JGL_V2	0	3	1	12		0.716827	4.18511
2024-03-10	Floreana	CF_008_Floreana_2024	syllable	83	VK00083_TK00216_CF_008_Floreana_100324_JGL_V2_S1	0				12	0.18425		2.2734	3.3516	1.0782	2.34375	-0.0136756	3.11947	0.814507	3.04219	2.56976	3.37343	0.803676	0.0703059	0.0484868	0.109095	0.0606086	3.01817	13.101	0.831887	0.898578	0.747515
2024-03-10	Floreana	CF_008_Floreana_2024	syllable	83	VK00083_TK00216_CF_008_Floreana_100324_JGL_V2_S2	0				12	0.211625		2.2266	3.9141	1.6875	3.32812	-0.0263758	3.33539	0.837254	3.28691	2.75745	3.64145	0.884	0.0808455	0.0475562	0.116513	0.0689565	2.37279	8.78362	0.858596	0.889763	0.763947
2024-03-10	Floreana	CF_008_Floreana_2024	syllable	83	VK00083_TK00216_CF_008_Floreana_100324_JGL_V2_S3	0				12	0.208146		2.1797	3.3984	1.2187	3.1875	-0.0200463	3.24	0.76281	3.20547	2.72986	3.45528	0.725425	0.0813443	0.0478496	0.114839	0.0669895	2.56864	9.75387	0.840613	0.890681	0.748718
2024-03-10	Floreana	CF_008_Floreana_2024	song	84	VK00084_TK00216_CF_008_Floreana_100324_JGL_V3	0	3	1	12		0.824598	3.63813
2024-03-10	Floreana	CF_008_Floreana_2024	syllable	84	VK00084_TK00216_CF_008_Floreana_100324_JGL_V3_S1	0				12	0.18425		2.2266	3.6106	1.384	2.25	-0.0153769	3.32854	1.00035	3.19967	2.6132	3.61779	1.00459	0.0703059	0.0460625	0.11152	0.0654572	2.2737	7.82321	0.866225	0.89885	0.778607
2024-03-10	Floreana	CF_008_Floreana_2024	syllable	84	VK00084_TK00216_CF_008_Floreana_100324_JGL_V3_S2	0				12	0.198813		2.2734	4.7109	2.4375	3.23438	-0.0294405	3.49363	0.879701	3.35642	2.93382	3.81927	0.885449	0.0862319	0.0455113	0.114976	0.0694646	2.04635	7.3306	0.871294	0.893954	0.778897
2024-03-10	Floreana	CF_008_Floreana_2024	syllable	84	VK00084_TK00216_CF_008_Floreana_100324_JGL_V3_S3	0				12	0.217125		2.2734	4.2891	2.0157	3.375	-0.0244524	3.35778	0.902295	3.23671	2.72998	3.65131	0.921332	0.0882816	0.0501058	0.128843	0.0787376	2.37148	8.98581	0.868741	0.888801	0.772138
2024-03-10	Floreana	CF_008_Floreana_2024	song	85	VK00085_TK00216_CF_008_Floreana_100324_JGL_V4	0	2	1	12		0.468596	4.26807
2024-03-10	Floreana	CF_008_Floreana_2024	syllable	85	VK00085_TK00216_CF_008_Floreana_100324_JGL_V4_S1	0				12	0.18975		2.2266	3.9609	1.7343	2.20312	-0.0169545	3.20304	0.974018	3.09205	2.5807	3.39254	0.811841	0.0754135	0.0462212	0.111904	0.0656827	2.72449	10.952	0.849898	0.897444	0.762736
2024-03-10	Floreana	CF_008_Floreana_2024	syllable	85	VK00085_TK00216_CF_008_Floreana_100324_JGL_V4_S2	0				12	0.222167		2.2734	4.1484	1.875	3.42188	-0.0273283	3.25592	0.830412	3.18352	2.68837	3.47161	0.783241	0.0921755	0.049633	0.125264	0.0756312	2.57085	9.77305	0.844814	0.887059	0.7494
2024-03-10	Floreana	CF_008_Floreana_2024	song	86	VK00086_TK00216_CF_008_Floreana_100324_JGL_V5	0	4	1	12		1.0096	3.96197
2024-03-10	Floreana	CF_008_Floreana_2024	syllable	86	VK00086_TK00216_CF_008_Floreana_100324_JGL_V5_S1	0				12	0.189792		2.2266	3.5446	1.318	2.25	-0.0160843	3.25426	0.982314	3.15004	2.5807	3.49797	0.917275	0.0729968	0.0486645	0.116795	0.0681303	2.46695	9.42562	0.856516	0.897373	0.768614
2024-03-10	Floreana	CF_008_Floreana_2024	syllable	86	VK00086_TK00216_CF_008_Floreana_100324_JGL_V5_S2	0				12	0.205792		2.2266	3.6328	1.4062	2.8125	-0.0182636	3.26242	0.730742	3.15782	2.81264	3.56133	0.748691	0.0861453	0.0454656	0.11486	0.0693949	2.62838	11.1733	0.84154	0.891641	0.750352
2024-03-10	Floreana	CF_008_Floreana_2024	syllable	86	VK00086_TK00216_CF_008_Floreana_100324_JGL_V5_S3	0				12	0.215312		2.2266	3.5391	1.3125	2.25	-0.0227917	3.186	0.829479	3.10758	2.67084	3.48392	0.813081	0.086125	0.0478472	0.124403	0.0765556	2.21439	7.10371	0.842731	0.889424	0.749545
2024-03-10	Floreana	CF_008_Floreana_2024	syllable	86	VK00086_TK00216_CF_008_Floreana_100324_JGL_V5_S4	0				12	0.221167		2.2266	3.5859	1.3593	3.28125	-0.0231779	3.12958	0.697223	3.1103	2.7032	3.35456	0.651357	0.087991	0.0499409	0.118907	0.0689659	2.81397	12.02	0.832596	0.887164	0.738649
2024-03-10	Floreana	CF_008_Floreana_2024	song	87	VK00087_TK00216_CF_008_Floreana_100324_JGL_V6	0	4	1	12		1.03912	3.84941
2024-03-10	Floreana	CF_008_Floreana_2024	syllable	87	VK00087_TK00216_CF_008_Floreana_100324_JGL_V6_S1	0				12	0.190979		2.1797	3.4866	1.3069	2.20312	-0.00883701	3.2526	0.932122	3.12893	2.56326	3.54271	0.979452	0.0725237	0.0483492	0.113621	0.0652714	2.53339	10.0453	0.85928	0.896434	0.770288
2024-03-10	Floreana	CF_008_Floreana_2024	syllable	87	VK00087_TK00216_CF_008_Floreana_100324_JGL_V6_S2	0				12	0.226479		2.1797	4.1484	1.9687	2.25	-0.0270243	3.25434	0.891212	3.16474	2.66576	3.48268	0.816916	0.089648	0.0495423	0.129754	0.0802114	2.57426	10.2483	0.857356	0.886346	0.759914
2024-03-10	Floreana	CF_008_Floreana_2024	syllable	87	VK00087_TK00216_CF_008_Floreana_100324_JGL_V6_S3	0				12	0.216479		2.2266	3.3976	1.171	3.09375	-0.0182996	3.16482	0.828534	3.10768	2.65032	3.371	0.720682	0.088019	0.0475778	0.126081	0.0785034	2.42404	8.49173	0.84595	0.889147	0.752174
2024-03-10	Floreana	CF_008_Floreana_2024	syllable	87	VK00087_TK00216_CF_008_Floreana_100324_JGL_V6_S4	0				12	0.206708		2.2266	3.5859	1.3593	3.04688	-0.0180521	3.19176	0.807631	3.10201	2.66642	3.50372	0.837305	0.0865291	0.0480717	0.122583	0.0745111	2.08129	6.6347	0.841985	0.892161	0.751186
2024-03-10	Floreana	CF_008_Floreana_2024	song	88	VK00088_TK00216_CF_008_Floreana_100324_JGL_V7	0	4	1	12		1.00091	3.99635
2024-03-10	Floreana	CF_008_Floreana_2024	syllable	88	VK00088_TK00216_CF_008_Floreana_100324_JGL_V7_S1	0				12	0.176917		2.2266	3.0234	0.7968	2.625	-0.00722386	2.83515	0.678306	2.70957	2.52304	2.98652	0.463478	0.0786296	0.0466863	0.115487	0.0688009	3.888	21.6193	0.791261	0.903554	0.714948
2024-03-10	Floreana	CF_008_Floreana_2024	syllable	88	VK00088_TK00216_CF_008_Floreana_100324_JGL_V7_S2	0				12	0.220146		2.2266	3.3047	1.0781	2.8125	-0.0121495	2.99614	0.664299	2.87631	2.67645	3.22152	0.545073	0.0946864	0.0520775	0.134928	0.0828506	3.08031	13.2953	0.818889	0.888173	0.727315
2024-03-10	Floreana	CF_008_Floreana_2024	syllable	88	VK00088_TK00216_CF_008_Floreana_100324_JGL_V7_S3	0				12	0.212562		2.1328	3.1855	1.0527	2.76562	-0.006042	3.00046	0.695232	2.87437	2.65315	3.1803	0.527154	0.0955337	0.0549319	0.138524	0.083592	3.18042	14.5702	0.820345	0.890809	0.73077
2024-03-10	Floreana	CF_008_Floreana_2024	syllable	88	VK00088_TK00216_CF_008_Floreana_100324_JGL_V7_S4	0				12	0.222271		2.2266	3.1172	0.8906	2.25	-0.00508054	2.8878	0.705951	2.76489	2.53982	3.08449	0.544668	0.0922188	0.0520208	0.13951	0.0874896	3.21471	14.113	0.811666	0.888032	0.720785
2024-03-10	Floreana	CF_008_Floreana_2024	song	89	VK00089_TK00216_CF_008_Floreana_100324_JGL_V8	0	4	1	12		1.03581	3.86172
2024-03-10	Floreana	CF_008_Floreana_2024	syllable	89	VK00089_TK00216_CF_008_Floreana_100324_JGL_V8_S1	0				12	0.189125		2.2266	3.5653	1.3387	2.20312	-0.01074	3.09795	0.809812	3.02319	2.57893	3.42514	0.846216	0.0751651	0.0484936	0.111535	0.0630417	2.21542	7.44198	0.846736	0.897301	0.759778
2024-03-10	Floreana	CF_008_Floreana_2024	syllable	89	VK00089_TK00216_CF_008_Floreana_100324_JGL_V8_S2	0				12	0.2125		2.2266	3.5859	1.3593	3.28125	-0.0199552	3.20582	0.808243	3.13794	2.6908	3.42976	0.738957	0.0883427	0.0501404	0.12177	0.0716292	2.63341	10.4717	0.844415	0.889848	0.751401
2024-03-10	Floreana	CF_008_Floreana_2024	syllable	89	VK00089_TK00216_CF_008_Floreana_100324_JGL_V8_S3	0				12	0.214396		2.2266	3.5391	1.3125	3.1875	-0.0192656	3.14258	0.794659	3.05384	2.65721	3.36181	0.704594	0.0857583	0.0476435	0.126255	0.0786118	2.78136	11.1387	0.841223	0.889758	0.748485
2024-03-10	Floreana	CF_008_Floreana_2024	syllable	89	VK00089_TK00216_CF_008_Floreana_100324_JGL_V8_S4	0				12	0.212333		2.2266	3.6328	1.4062	3.23438	-0.0247843	3.23419	0.797436	3.18623	2.74348	3.45942	0.715942	0.0858876	0.0501011	0.119288	0.0691873	2.60024	9.98132	0.837609	0.889817	0.745319
2024-03-10	Floreana	CF_008_Floreana_2024	song	90	VK00090_TK00216_CF_008_Floreana_100324_JGL_V9	0	4	1	12		1.04437	3.83006
2024-03-10	Floreana	CF_008_Floreana_2024	syllable	90	VK00090_TK00216_CF_008_Floreana_100324_JGL_V9_S1	0				12	0.1835		2.2734	3.5859	1.3125	2.625	-0.0112361	3.16253	0.81246	3.0964	2.62238	3.53772	0.915339	0.0724342	0.0482895	0.111066	0.0627763	3.12636	14.2273	0.824123	0.899095	0.740965
2024-03-10	Floreana	CF_008_Floreana_2024	syllable	90	VK00090_TK00216_CF_008_Floreana_100324_JGL_V9_S2	0				12	0.211083		2.2266	3.5859	1.3593	2.29688	-0.022275	3.20683	0.784261	3.1629	2.67019	3.53717	0.866983	0.0863523	0.0479735	0.122332	0.0743589	2.07861	6.73446	0.850832	0.89041	0.757589
2024-03-10	Floreana	CF_008_Floreana_2024	syllable	90	VK00090_TK00216_CF_008_Floreana_100324_JGL_V9_S3	0				12	0.217458		2.2734	3.6797	1.4063	2.29688	-0.019812	3.19749	0.769477	3.16065	2.66844	3.55166	0.883227	0.0908068	0.0501827	0.131431	0.0812482	2.10403	6.89486	0.847791	0.888752	0.753476
2024-03-10	Floreana	CF_008_Floreana_2024	syllable	90	VK00090_TK00216_CF_008_Floreana_100324_JGL_V9_S4	0				12	0.211667		2.1805	3.8203	1.6398	3.14062	-0.0249673	3.27472	0.828116	3.20058	2.68096	3.67769	0.99673	0.0832397	0.0475655	0.121292	0.0737266	2.22833	8.2749	0.856672	0.889922	0.762371
2024-03-10	Floreana	CF_008_Floreana_2024	song	91	VK00091_TK00216_CF_008_Floreana_100324_JGL_V10	0	3	1	12		0.773078	3.88059
2024-03-10	Floreana	CF_008_Floreana_2024	syllable	91	VK00091_TK00216_CF_008_Floreana_100324_JGL_V10_S1	0				12	0.184938		2.2266	3.756	1.5294	2.29688	-0.0131533	3.06878	0.751115	2.9817	2.53286	3.52246	0.989601	0.0730016	0.0486678	0.114369	0.0657015	2.60691	10.8804	0.831931	0.898812	0.747749
2024-03-10	Floreana	CF_008_Floreana_2024	syllable	91	VK00091_TK00216_CF_008_Floreana_100324_JGL_V10_S2	0				12	0.198813		2.2734	3.8672	1.5938	3.28125	-0.0211404	3.3357	0.759211	3.26587	2.80805	3.71362	0.905573	0.0862319	0.050302	0.119767	0.0694646	2.52926	10.9551	0.848698	0.894335	0.759021
2024-03-10	Floreana	CF_008_Floreana_2024	syllable	91	VK00091_TK00216_CF_008_Floreana_100324_JGL_V10_S3	0				12	0.211917		2.2734	3.5391	1.2657	3.23438	-0.0188301	3.20382	0.736808	3.1663	2.7037	3.47785	0.774147	0.0857191	0.0500028	0.119054	0.0690515	2.30044	7.68553	0.837836	0.889794	0.745501
2024-03-10	Floreana	CF_009_Floreana_2024	song	92	VK00092_TK00263_CF_009_Floreana_100324_MK_V1	0	4	1	12		0.936871	4.26953
2024-03-10	Floreana	CF_009_Floreana_2024	syllable	92	VK00092_TK00263_CF_009_Floreana_100324_MK_V1_S1	0				12	0.167875		2.2266	4.5234	2.2968	2.25	-0.033898	3.62929	1.08555	3.5495	2.75115	4.38955	1.63841	0.0740625	0.0395	0.108625	0.069125	2.38848	10.7071	0.890977	0.907908	0.808925
2024-03-10	Floreana	CF_009_Floreana_2024	syllable	92	VK00092_TK00263_CF_009_Floreana_100324_MK_V1_S2	0				12	0.183417		2.2266	4.7109	2.4843	2.25	-0.0495462	3.73849	1.17077	3.62122	2.78146	4.58641	1.80495	0.0758122	0.04402	0.117387	0.0733667	3.56727	20.3672	0.883864	0.901153	0.796496
2024-03-10	Floreana	CF_009_Floreana_2024	syllable	92	VK00092_TK00263_CF_009_Floreana_100324_MK_V1_S3	0				12	0.169125		2.2266	5.1797	2.9531	2.20312	-0.0475531	3.8677	1.12974	3.78298	3.13831	4.65833	1.52002	0.0686304	0.0416685	0.102946	0.0612772	2.26385	8.50875	0.896669	0.906312	0.812662
2024-03-10	Floreana	CF_009_Floreana_2024	syllable	92	VK00092_TK00263_CF_009_Floreana_100324_MK_V1_S4	0				12	0.192083		2.2734	4.8516	2.5782	2.25	-0.0506636	3.63228	1.10676	3.53646	2.72396	4.27083	1.54688	0.0744323	0.0432188	0.117651	0.0744323	2.76579	12.9973	0.892188	0.897045	0.800332
2024-03-10	Floreana	CF_009_Floreana_2024	song	93	VK00093_TK00263_CF_009_Floreana_100324_MK_V2	0	5	1	12		1.22375	4.08581
2024-03-10	Floreana	CF_009_Floreana_2024	syllable	93	VK00093_TK00263_CF_009_Floreana_100324_MK_V2_S1	0				12	0.186792		2.2266	4.5703	2.3437	2.25	-0.0319245	3.65439	1.12592	3.58814	2.74217	4.28954	1.54736	0.0776277	0.0436656	0.116442	0.072776	2.42149	10.5172	0.893378	0.899303	0.803418
2024-03-10	Floreana	CF_009_Floreana_2024	syllable	93	VK00093_TK00263_CF_009_Floreana_100324_MK_V2_S2	0				12	0.188688		2.1797	4.6641	2.4844	2.20312	-0.0400254	3.70611	1.06815	3.59421	2.9739	4.36827	1.39437	0.0798293	0.0459623	0.118534	0.0725721	1.96551	7.35481	0.896953	0.898532	0.805941
2024-03-10	Floreana	CF_009_Floreana_2024	syllable	93	VK00093_TK00263_CF_009_Floreana_100324_MK_V2_S3	0				12	0.201208		2.2734	4.8516	2.5782	2.29688	-0.0360332	3.8052	1.13304	3.68654	2.91628	4.62576	1.70948	0.0766508	0.0431161	0.117372	0.0742555	2.9364	14.585	0.892104	0.893775	0.79734
2024-03-10	Floreana	CF_009_Floreana_2024	syllable	93	VK00093_TK00263_CF_009_Floreana_100324_MK_V2_S4	0				12	0.195354		2.2734	4.9453	2.6719	2.25	-0.0486983	3.79108	1.08223	3.61032	3.06225	4.60914	1.54689	0.0795887	0.0458238	0.115765	0.0699416	2.37262	9.61278	0.891321	0.89563	0.798294
2024-03-10	Floreana	CF_009_Floreana_2024	syllable	93	VK00093_TK00263_CF_009_Floreana_100324_MK_V2_S5	0				12	0.193625		2.2266	4.8984	2.6718	2.20312	-0.039501	3.90348	1.13304	3.78895	3.21025	4.72933	1.51908	0.0798703	0.0435656	0.118595	0.0750297	2.77395	12.9373	0.898973	0.896768	0.806171
2024-03-10	Floreana	CF_009_Floreana_2024	song	94	VK00094_TK00263_CF_009_Floreana_100324_MK_V3	0	4	1	12		0.991871	4.03278
2024-03-10	Floreana	CF_009_Floreana_2024	syllable	94	VK00094_TK00263_CF_009_Floreana_100324_MK_V3_S1	0				12	0.188792		2.2734	4.5703	2.2969	2.25	-0.0358983	3.60011	0.986867	3.53423	2.82967	4.28117	1.45151	0.0798734	0.0435673	0.12102	0.077453	2.47739	10.9026	0.881551	0.898764	0.792306
2024-03-10	Floreana	CF_009_Floreana_2024	syllable	94	VK00094_TK00263_CF_009_Floreana_100324_MK_V3_S2	0				12	0.198542		2.2266	4.8516	2.625	2.25	-0.0448753	3.71537	1.12157	3.62132	2.75969	4.58372	1.82403	0.0813303	0.0454493	0.121995	0.0765462	2.724	11.9627	0.889872	0.894836	0.79629
2024-03-10	Floreana	CF_009_Floreana_2024	syllable	94	VK00094_TK00263_CF_009_Floreana_100324_MK_V3_S3	0				12	0.195792		2.2734	4.7109	2.4375	2.25	-0.0444211	3.68759	1.08304	3.60535	2.82862	4.45362	1.625	0.0846013	0.0483436	0.123276	0.0749326	2.89371	14.3762	0.887355	0.896081	0.795142
2024-03-10	Floreana	CF_009_Floreana_2024	syllable	94	VK00094_TK00263_CF_009_Floreana_100324_MK_V3_S4	0				12	0.192375		2.2266	4.8516	2.625	2.25	-0.0512102	3.84661	1.06952	3.762	3.1692	4.6252	1.456	0.0793547	0.0456891	0.11783	0.0721406	2.4673	9.59953	0.886914	0.89685	0.795428
2024-03-10	Floreana	CF_009_Floreana_2024	song	95	VK00095_TK00263_CF_009_Floreana_100324_MK_V4	0	6	1	12		1.50531	3.98589
2024-03-10	Floreana	CF_009_Floreana_2024	syllable	95	VK00095_TK00263_CF_009_Floreana_100324_MK_V4_S1	0				12	0.19		2.1797	4.5234	2.3437	2.20312	-0.0385756	3.76162	1.07288	3.70526	2.99474	4.48421	1.48947	0.0793671	0.0432911	0.115443	0.0721519	2.65651	11.6074	0.886796	0.897581	0.795971
2024-03-10	Floreana	CF_009_Floreana_2024	syllable	95	VK00095_TK00263_CF_009_Floreana_100324_MK_V4_S2	0				12	0.189979		2.2266	4.8984	2.6718	2.20312	-0.0490187	3.87469	1.12033	3.75789	3.13684	4.63684	1.5	0.0769536	0.0432864	0.11543	0.072144	2.77057	12.3013	0.891704	0.897598	0.800392
2024-03-10	Floreana	CF_009_Floreana_2024	syllable	95	VK00095_TK00263_CF_009_Floreana_100324_MK_V4_S3	0				12	0.195708		2.1797	4.8984	2.7187	2.20312	-0.0467953	3.71114	1.09026	3.5798	2.87972	4.50983	1.63011	0.079733	0.0434907	0.120808	0.0773169	2.10055	7.30397	0.891469	0.896038	0.79879
2024-03-10	Floreana	CF_009_Floreana_2024	syllable	95	VK00095_TK00263_CF_009_Floreana_100324_MK_V4_S4	0				12	0.200687		2.2266	4.9453	2.7187	2.20312	-0.0468222	3.77835	1.03854	3.68328	3.14494	4.51572	1.37078	0.0812307	0.0453936	0.119457	0.0740632	2.30982	9.13527	0.891452	0.894036	0.796989
2024-03-10	Floreana	CF_009_Floreana_2024	syllable	95	VK00095_TK00263_CF_009_Floreana_100324_MK_V4_S5	0				12	0.196292		2.1797	4.734	2.5543	2.20312	-0.0416637	3.79019	1.0881	3.69044	3.07406	4.55133	1.47727	0.0766016	0.0430884	0.114902	0.071814	2.26715	8.7836	0.894	0.895304	0.800402
2024-03-10	Floreana	CF_009_Floreana_2024	syllable	95	VK00095_TK00263_CF_009_Floreana_100324_MK_V4_S6	0				12	0.188021		2.1797	4.8047	2.625	2.20312	-0.0449557	3.84596	1.07397	3.7234	3.20745	4.53191	1.32447	0.0771368	0.0409789	0.113295	0.0723157	2.30452	8.82959	0.892532	0.89849	0.80193
2024-03-10	Floreana	CF_009_Floreana_2024	song	96	VK00096_TK00263_CF_009_Floreana_100324_MK_V5	0	3	1	12		0.711474	4.2166
2024-03-10	Floreana	CF_009_Floreana_2024	syllable	96	VK00096_TK00263_CF_009_Floreana_100324_MK_V5_S1	0				12	0.171542		2.2266	4.4766	2.25	2.25	-0.0356731	3.73216	1.06858	3.69193	3.02735	4.36233	1.33498	0.0710673	0.0367589	0.107826	0.0710673	2.55333	9.97239	0.879053	0.905772	0.796222
2024-03-10	Floreana	CF_009_Floreana_2024	syllable	96	VK00096_TK00263_CF_009_Floreana_100324_MK_V5_S2	0				12	0.184812		2.2313	4.6641	2.4328	2.25	-0.0402579	3.86451	1.00178	3.75146	3.26436	4.61199	1.34763	0.075384	0.0413396	0.106997	0.0656571	2.86373	12.9978	0.88044	0.89911	0.791612
2024-03-10	Floreana	CF_009_Floreana_2024	syllable	96	VK00096_TK00263_CF_009_Floreana_100324_MK_V5_S3	0				12	0.180521		2.2734	4.7578	2.4844	3.375	-0.0484229	3.88976	1.01596	3.78303	3.25107	4.68627	1.43521	0.0707447	0.041471	0.104897	0.0634262	2.62197	11.8988	0.885606	0.900839	0.797788
2024-03-13	Floreana	CF_009_Floreana_2024	song	97	VK00097_TK00266_CF_009_Floreana_130324_JGL_V6	1	3	1	12		0.678495	4.42155
2024-03-13	Floreana	CF_009_Floreana_2024	syllable	97	VK00097_TK00266_CF_009_Floreana_130324_JGL_V6_S1	1				12	0.168042		2.2734	4.6172	2.3438	2.29688	-0.0325556	3.6279	1.11952	3.63095	2.61905	4.32738	1.70833	0.0716648	0.0444816	0.108733	0.0642512	2.63974	11.6507	0.885926	0.907376	0.803868
2024-03-13	Floreana	CF_009_Floreana_2024	syllable	97	VK00097_TK00266_CF_009_Floreana_130324_JGL_V6_S2	1				12	0.182771		2.2734	4.6641	2.3907	2.29688	-0.0426556	3.88244	1.12156	3.78157	3.0101	4.6351	1.625	0.0755453	0.0414281	0.109662	0.0682344	2.64458	10.9793	0.891438	0.900348	0.802604
2024-03-13	Floreana	CF_009_Floreana_2024	syllable	97	VK00097_TK00266_CF_009_Floreana_130324_JGL_V6_S3	1				12	0.192688		2.2734	5.0391	2.7657	2.29688	-0.0545849	3.92517	1.10721	3.89337	3.15096	4.66693	1.51597	0.0746664	0.0409461	0.108387	0.0674406	2.51988	10.5474	0.891606	0.895837	0.798733
2024-03-13	Floreana	CF_009_Floreana_2024	song	98	VK00098_TK00266_CF_009_Floreana_130324_JGL_V7	1	3	1	12		0.681412	4.40263
2024-03-13	Floreana	CF_009_Floreana_2024	syllable	98	VK00098_TK00266_CF_009_Floreana_130324_JGL_V7_S1	1				12	0.171729		2.2734	4.6172	2.3438	2.29688	-0.0320731	3.76645	1.12073	3.68414	2.83378	4.55197	1.71819	0.0711449	0.0417057	0.107944	0.0662384	2.11321	7.55888	0.897716	0.905303	0.812705
2024-03-13	Floreana	CF_009_Floreana_2024	syllable	98	VK00098_TK00266_CF_009_Floreana_130324_JGL_V7_S2	1				12	0.175417		2.2734	5.1535	2.8801	2.29688	-0.0533599	3.93063	1.10968	3.87193	3.08509	4.7614	1.67632	0.0682176	0.0389815	0.102326	0.0633449	2.51205	10.1402	0.897609	0.903004	0.810544
2024-03-13	Floreana	CF_009_Floreana_2024	syllable	98	VK00098_TK00266_CF_009_Floreana_130324_JGL_V7_S3	1				12	0.1945		2.2734	5.0859	2.8125	2.29688	-0.053623	3.92248	1.10435	3.85008	3.10957	4.74486	1.63528	0.0768395	0.040821	0.112858	0.072037	2.66549	11.2695	0.89477	0.895627	0.80138
2024-03-13	Floreana	CF_009_Floreana_2024	song	99	VK00099_TK00266_CF_009_Floreana_130324_JGL_V8	1	4	1	12		0.962954	4.15388
2024-03-13	Floreana	CF_009_Floreana_2024	syllable	99	VK00099_TK00266_CF_009_Floreana_130324_JGL_V8_S1	1				12	0.172146		2.2734	4.5751	2.3017	2.29688	-0.038411	3.61918	1.04131	3.61439	2.73727	4.22431	1.48704	0.0713176	0.0418068	0.105747	0.0639399	2.29567	9.41605	0.888681	0.905343	0.804562
2024-03-13	Floreana	CF_009_Floreana_2024	syllable	99	VK00099_TK00266_CF_009_Floreana_130324_JGL_V8_S2	1				12	0.17775		2.2361	4.8984	2.6623	4.5	-0.048544	3.77002	1.06827	3.70606	2.95758	4.48831	1.53074	0.0754829	0.0389589	0.109572	0.070613	3.15494	15.7245	0.886995	0.902458	0.800476
2024-03-13	Floreana	CF_009_Floreana_2024	syllable	99	VK00099_TK00266_CF_009_Floreana_130324_JGL_V8_S3	1				12	0.193562		2.2734	4.8984	2.625	2.29688	-0.0532694	3.91793	1.12366	4.00079	2.92607	4.7655	1.83943	0.0750055	0.041132	0.116138	0.0750055	3.10253	15.9259	0.893002	0.896162	0.800274
2024-03-13	Floreana	CF_009_Floreana_2024	syllable	99	VK00099_TK00266_CF_009_Floreana_130324_JGL_V8_S4	1				12	0.204687		2.2734	5.1797	2.9063	2.25	-0.0565777	3.89125	1.11941	3.89474	3.0688	4.68647	1.61767	0.0794669	0.0433456	0.120404	0.0770588	3.18685	15.4207	0.888777	0.892508	0.793241
2024-03-13	Floreana	CF_009_Floreana_2024	song	100	VK00100_TK00265_CF_009_Floreana_130324_JGL_V9	0	4	1	12		0.952975	4.19738
2024-03-13	Floreana	CF_009_Floreana_2024	syllable	100	VK00100_TK00265_CF_009_Floreana_130324_JGL_V9_S1	0				12	0.177063		2.2734	4.5306	2.2572	2.25	-0.0383091	3.84077	1.11226	3.69679	3.08123	4.51564	1.4344	0.073776	0.0418064	0.113123	0.0713168	2.38165	9.31912	0.895459	0.903681	0.80921
2024-03-13	Floreana	CF_009_Floreana_2024	syllable	100	VK00100_TK00265_CF_009_Floreana_130324_JGL_V9_S2	0				12	0.177333		2.2734	4.8047	2.5313	2.25	-0.0546636	3.98336	1.16861	3.98264	3.01215	4.75564	1.74349	0.0680183	0.0412968	0.104457	0.0631598	3.34465	16.8214	0.887059	0.901963	0.800094
2024-03-13	Floreana	CF_009_Floreana_2024	syllable	100	VK00100_TK00265_CF_009_Floreana_130324_JGL_V9_S3	0				12	0.185917		2.1797	5.2369	3.0572	4.92188	-0.0604667	4.05683	1.16366	3.98055	3.2918	4.86838	1.57657	0.0748496	0.0410465	0.108653	0.0676061	2.40932	10.9491	0.908014	0.898848	0.816167
2024-03-13	Floreana	CF_009_Floreana_2024	syllable	100	VK00100_TK00265_CF_009_Floreana_130324_JGL_V9_S4	0				12	0.186979		2.2266	4.9127	2.6861	4.82812	-0.0523687	3.99671	1.09062	4.0251	3.23333	4.80082	1.56749	0.072849	0.0437094	0.106845	0.0631358	3.03085	15.4318	0.885309	0.898107	0.795102
2024-03-13	Floreana	CF_009_Floreana_2024	song	101	VK00101_TK00265_CF_009_Floreana_130324_JGL_V10	0	5	1	12		1.20889	4.13602
2024-03-13	Floreana	CF_009_Floreana_2024	syllable	101	VK00101_TK00265_CF_009_Floreana_130324_JGL_V10_S1	0				12	0.17575		2.1797	4.5266	2.3469	3.42188	-0.0382194	3.69441	1.03615	3.61165	2.89448	4.44264	1.54816	0.0732292	0.0439375	0.107403	0.0634653	2.66183	11.8227	0.879359	0.903417	0.794428
2024-03-13	Floreana	CF_009_Floreana_2024	syllable	101	VK00101_TK00265_CF_009_Floreana_130324_JGL_V10_S2	0				12	0.186292		2.2266	4.7109	2.4843	2.20312	-0.0456171	3.77924	1.04981	3.7114	2.98679	4.51652	1.52973	0.0750005	0.0435487	0.11371	0.0701618	2.62785	11.3786	0.883471	0.899126	0.794352
2024-03-13	Floreana	CF_009_Floreana_2024	syllable	101	VK00101_TK00265_CF_009_Floreana_130324_JGL_V10_S3	0				12	0.190292		2.2266	4.8516	2.625	2.25	-0.0437312	3.81099	1.01994	3.75424	3.21827	4.57397	1.3557	0.0794889	0.0457664	0.11562	0.0698539	2.86993	12.7608	0.876153	0.897654	0.786482
2024-03-13	Floreana	CF_009_Floreana_2024	syllable	101	VK00101_TK00265_CF_009_Floreana_130324_JGL_V10_S4	0				12	0.190833		2.2734	4.8984	2.625	2.25	-0.0451263	3.97098	1.09529	3.90605	3.27177	4.80242	1.53065	0.0797152	0.0458966	0.115949	0.0700527	2.4554	10.3201	0.893311	0.897491	0.801738
2024-03-13	Floreana	CF_009_Floreana_2024	syllable	101	VK00101_TK00265_CF_009_Floreana_130324_JGL_V10_S5	0				12	0.187167		2.2734	4.7872	2.5138	2.25	-0.0437313	3.86115	1.03961	3.83594	3.06086	4.66982	1.60896	0.0777835	0.0437532	0.114245	0.0704913	2.73038	11.8653	0.878852	0.899007	0.790093
2024-03-11	Floreana	CF_010_Floreana_2024	song	102	VK00102_TK00231_CF_010_Floreana_110324_JGL_V1	0	2	1	1		0.658015	3.03945
2024-03-11	Floreana	CF_010_Floreana_2024	syllable	102	VK00102_TK00231_CF_010_Floreana_110324_JGL_V1_S1	0				1	0.275333		2.6953	5.1328	2.4375	3.04688	0.00823581	3.90782	0.981797	3.82895	3.02236	4.66825	1.64589	0.161961	0.0832941	0.208235	0.124941	2.18039	7.77401	0.871628	0.879	0.766161
2024-03-11	Floreana	CF_010_Floreana_2024	syllable	102	VK00102_TK00231_CF_010_Floreana_110324_JGL_V1_S2	0				1	0.278646		2.6913	5.0391	2.3478	3.04688	0.00810202	3.87741	1.055	3.57813	2.94285	4.80563	1.86278	0.157899	0.0812717	0.211306	0.130035	2.79599	13.9986	0.880622	0.87871	0.773811
2024-03-11	Floreana	CF_010_Floreana_2024	song	103	VK00103_TK00231_CF_010_Floreana_110324_JGL_V2	0	3	1	1		1.04125	2.88116
2024-03-11	Floreana	CF_010_Floreana_2024	syllable	103	VK00103_TK00231_CF_010_Floreana_110324_JGL_V2_S1	0				1	0.282396		2.6953	4.9922	2.2969	3.14062	0.00572632	3.78979	0.963775	3.44823	3.03025	4.64905	1.6188	0.155086	0.0787005	0.219898	0.141198	2.19329	8.76658	0.880351	0.878288	0.773202
2024-03-11	Floreana	CF_010_Floreana_2024	syllable	103	VK00103_TK00231_CF_010_Floreana_110324_JGL_V2_S2	0				1	0.281042		2.7477	5.0391	2.2914	3.375	0.00911363	3.66872	0.963964	3.3607	2.91954	4.57745	1.65791	0.146327	0.0789704	0.21833	0.13936	3.52809	20.2676	0.860589	0.878408	0.755948
2024-03-11	Floreana	CF_010_Floreana_2024	syllable	103	VK00103_TK00231_CF_010_Floreana_110324_JGL_V2_S3	0				1	0.285771		2.6858	4.9652	2.2794	3.42188	0.00931618	3.81824	0.983216	3.44965	3.04012	4.68875	1.64863	0.14637	0.0766702	0.218394	0.141724	2.26807	8.47238	0.866252	0.877904	0.760486
2024-03-11	Floreana	CF_010_Floreana_2024	song	104	VK00104_TK00231_CF_010_Floreana_110324_JGL_V3	0	2	1	1		0.66189	3.02165
2024-03-11	Floreana	CF_010_Floreana_2024	syllable	104	VK00104_TK00231_CF_010_Floreana_110324_JGL_V3_S1	0				1	0.289458		2.6484	5.0796	2.4312	3.09375	0.00446997	3.79355	0.956939	3.50771	2.95136	4.58586	1.6345	0.157465	0.0856797	0.219988	0.134309	2.36893	9.69599	0.873012	0.877437	0.766013
2024-03-11	Floreana	CF_010_Floreana_2024	syllable	104	VK00104_TK00231_CF_010_Floreana_110324_JGL_V3_S2	0				1	0.282833		2.6484	4.9922	2.3438	3.04688	0.00735188	3.76666	0.99882	3.43798	2.91104	4.65098	1.73993	0.153008	0.0811407	0.210966	0.129825	2.3559	9.15308	0.876136	0.878211	0.769432
2024-03-11	Floreana	CF_010_Floreana_2024	song	105	VK00105_TK00231_CF_010_Floreana_110324_JGL_V4	0	2	1	1		0.662577	3.01852
2024-03-11	Floreana	CF_010_Floreana_2024	syllable	105	VK00105_TK00231_CF_010_Floreana_110324_JGL_V4_S1	0				1	0.2865		2.6707	5.0391	2.3684	3.04688	0.00523309	3.9641	0.992046	3.84936	3.11278	4.76047	1.64769	0.161734	0.0808669	0.214875	0.134008	2.02744	6.98593	0.879885	0.877772	0.772338
2024-03-11	Floreana	CF_010_Floreana_2024	syllable	105	VK00105_TK00231_CF_010_Floreana_110324_JGL_V4_S2	0				1	0.281542		2.7867	4.9111	2.1244	3.04688	0.00861669	3.87642	0.966358	3.78388	3.02732	4.67186	1.64454	0.158222	0.0791109	0.209411	0.1303	2.32834	8.68694	0.866745	0.878274	0.76124
2024-03-11	Floreana	CF_010_Floreana_2024	song	106	VK00106_TK00231_CF_010_Floreana_110324_JGL_V5	0	2	1	1		0.665515	3.00519
2024-03-11	Floreana	CF_010_Floreana_2024	syllable	106	VK00106_TK00231_CF_010_Floreana_110324_JGL_V5_S1	0				1	0.282292		2.7422	5.1185	2.3763	3.42188	0.00944914	3.94404	1.03247	3.79891	2.99128	4.83678	1.8455	0.171226	0.085613	0.217503	0.13189	2.27229	8.57343	0.878603	0.878118	0.771517
2024-03-11	Floreana	CF_010_Floreana_2024	syllable	106	VK00106_TK00231_CF_010_Floreana_110324_JGL_V5_S2	0				1	0.288854		2.6484	5.0391	2.3907	3.375	0.00683141	3.88564	0.987393	3.72669	3.03063	4.71364	1.683	0.16638	0.0878117	0.217218	0.129407	2.15589	7.66338	0.872771	0.877431	0.765796
2024-03-11	Floreana	CF_010_Floreana_2024	song	107	VK00107_TK00231_CF_010_Floreana_110324_JGL_V6	0	3	1	1		1.08687	2.76022
2024-03-11	Floreana	CF_010_Floreana_2024	syllable	107	VK00107_TK00231_CF_010_Floreana_110324_JGL_V6_S1	0				1	0.289438		2.6611	5.0812	2.4201	3.375	0.00396922	3.86875	0.971462	3.60792	3.06539	4.71026	1.64487	0.166716	0.0856735	0.222288	0.136614	2.39917	10.4559	0.877156	0.877401	0.769618
2024-03-11	Floreana	CF_010_Floreana_2024	syllable	107	VK00107_TK00231_CF_010_Floreana_110324_JGL_V6_S2	0				1	0.292583		2.6484	4.9906	2.3422	3.04688	0.00464742	3.85431	0.989159	3.57098	3.02077	4.73633	1.71556	0.161266	0.0806332	0.216558	0.135925	2.20299	7.83675	0.874295	0.877066	0.766815
2024-03-11	Floreana	CF_010_Floreana_2024	syllable	107	VK00107_TK00231_CF_010_Floreana_110324_JGL_V6_S3	0				1	0.299833		2.6802	4.9707	2.2905	3.375	0.00755431	3.72307	0.965751	3.40097	2.94074	4.57825	1.63751	0.154529	0.0853372	0.223722	0.138385	2.58345	11.486	0.872797	0.876383	0.764904
2024-03-11	Floreana	CF_010_Floreana_2024	song	108	VK00108_TK00231_CF_010_Floreana_110324_JGL_V7	0	3	1	1		1.09772	2.73293
2024-03-11	Floreana	CF_010_Floreana_2024	syllable	108	VK00108_TK00231_CF_010_Floreana_110324_JGL_V7_S1	0				1	0.283917		2.6953	5.2266	2.5313	3.46875	0.00267687	3.96036	1.05896	3.72656	3.04661	4.79051	1.7439	0.152346	0.0807893	0.21236	0.131571	1.8149	6.32573	0.894663	0.878085	0.78559
2024-03-11	Floreana	CF_010_Floreana_2024	syllable	108	VK00108_TK00231_CF_010_Floreana_110324_JGL_V7_S2	0				1	0.285021		2.6484	4.9548	2.3064	3.42188	0.00539494	3.89366	1.05936	3.61285	2.98461	4.70086	1.71625	0.148304	0.076469	0.210869	0.1344	3.29908	20.5042	0.882585	0.877982	0.774894
2024-03-11	Floreana	CF_010_Floreana_2024	syllable	108	VK00108_TK00231_CF_010_Floreana_110324_JGL_V7_S3	0				1	0.293375		2.6953	5.1209	2.4256	3.04688	0.00567953	3.86871	1.00728	3.57236	3.00996	4.6699	1.65994	0.154773	0.0854715	0.219454	0.133982	2.33654	9.80959	0.878088	0.87697	0.770056
2024-03-11	Floreana	CF_010_Floreana_2024	song	109	VK00109_TK00231_CF_010_Floreana_110324_JGL_V8	0	2	1	1		0.65489	3.05395
2024-03-11	Floreana	CF_010_Floreana_2024	syllable	109	VK00109_TK00231_CF_010_Floreana_110324_JGL_V8_S1	0				1	0.275687		2.6484	5.1066	2.4582	3.09375	0.00617705	3.94585	0.960228	4.34012	3.04157	4.73549	1.69392	0.166803	0.085718	0.208503	0.122785	2.09994	7.58761	0.872028	0.878835	0.766369
2024-03-11	Floreana	CF_010_Floreana_2024	syllable	109	VK00109_TK00231_CF_010_Floreana_110324_JGL_V8_S2	0				1	0.280333		2.6953	5.0224	2.3271	3	0.00823753	3.91539	0.969418	4.14709	3.00192	4.70362	1.7017	0.164493	0.0810882	0.208512	0.127424	2.80426	14.3185	0.866102	0.878338	0.76073
2024-03-11	Floreana	CF_010_Floreana_2024	song	110	VK00110_TK00231_CF_010_Floreana_110324_JGL_V9	0	2	1	1		0.669077	2.98919
2024-03-11	Floreana	CF_010_Floreana_2024	syllable	110	VK00110_TK00231_CF_010_Floreana_110324_JGL_V9_S1	0				1	0.281875		2.6484	5.1821	2.5337	3.14062	0.00346785	4.07119	1.00068	4.27456	3.2066	4.79967	1.59307	0.168663	0.0854867	0.217182	0.131696	2.09505	7.45373	0.885654	0.878196	0.777778
2024-03-11	Floreana	CF_010_Floreana_2024	syllable	110	VK00110_TK00231_CF_010_Floreana_110324_JGL_V9_S2	0				1	0.283583		2.6953	5.0279	2.3326	3.04688	0.00762003	3.90093	0.968108	3.77482	3.05182	4.70239	1.65057	0.162712	0.0836803	0.211525	0.127845	1.99861	6.47274	0.877356	0.877986	0.770306
2024-03-11	Floreana	CF_010_Floreana_2024	song	111	VK00111_TK00231_CF_010_Floreana_110324_JGL_V10	0	2	1	1		0.656473	3.04658
2024-03-11	Floreana	CF_010_Floreana_2024	syllable	111	VK00111_TK00231_CF_010_Floreana_110324_JGL_V10_S1	0				1	0.277958		2.6381	5.198	2.5599	3.32812	0.00465605	3.88597	1.08207	3.59353	3.04676	4.76619	1.71942	0.159826	0.0833875	0.217734	0.134347	2.22647	8.78755	0.894137	0.878818	0.785783
2024-03-11	Floreana	CF_010_Floreana_2024	syllable	111	VK00111_TK00231_CF_010_Floreana_110324_JGL_V10_S2	0				1	0.282187		2.6874	4.9922	2.3048	3.09375	0.00696673	3.77965	0.976376	3.45992	3.00273	4.63659	1.63386	0.148033	0.0809554	0.212797	0.131842	2.67985	12.8289	0.873112	0.878259	0.766819
2024-03-17	Floreana	CF_011_Floreana_2024	song	112	VK00112_TK00243_CF_011_Floreana_170324_JGL_V1	1	3	1	1		1.04922	2.85925
2024-03-17	Floreana	CF_011_Floreana_2024	syllable	112	VK00112_TK00243_CF_011_Floreana_170324_JGL_V1_S1	1				1	0.274438		2.5547	5.0859	2.5312	2.90625	0.00683893	3.85758	1.04689	3.85867	2.91447	4.57319	1.65872	0.165128	0.0767495	0.213968	0.137219	2.06219	8.1422	0.895758	0.87908	0.787443
2024-03-17	Floreana	CF_011_Floreana_2024	syllable	112	VK00112_TK00243_CF_011_Floreana_170324_JGL_V1_S2	1				1	0.272167		2.6484	5.3672	2.7188	2.90625	0.0132435	3.8419	1.06902	3.67891	2.88892	4.70774	1.81882	0.165161	0.0721125	0.214011	0.141899	1.91814	7.32217	0.90051	0.879316	0.791833
2024-03-17	Floreana	CF_011_Floreana_2024	syllable	112	VK00112_TK00243_CF_011_Floreana_170324_JGL_V1_S3	1				1	0.272125		2.538	5.3672	2.8292	3	0.0111385	3.73847	1.10194	3.48785	2.80808	4.57914	1.77106	0.141877	0.0651239	0.207001	0.141877	2.43827	10.4302	0.895875	0.879484	0.787908
2024-03-17	Floreana	CF_011_Floreana_2024	song	113	VK00113_TK00243_CF_011_Floreana_170324_JGL_V2	1	2	1	1		0.695827	2.87428
2024-03-17	Floreana	CF_011_Floreana_2024	syllable	113	VK00113_TK00243_CF_011_Floreana_170324_JGL_V2_S1	1				1	0.280042		2.5078	4.9922	2.4844	3.42188	0.00457385	3.7985	1.0208	3.68214	2.89286	4.5	1.60714	0.168951	0.0786894	0.217553	0.138864	2.1286	8.58099	0.897718	0.878233	0.788406
2024-03-17	Floreana	CF_011_Floreana_2024	syllable	113	VK00113_TK00243_CF_011_Floreana_170324_JGL_V2_S2	1				1	0.279375		2.6016	5.2734	2.6718	3	0.00527625	4.0286	1.03119	4.13794	3.11426	4.8717	1.75743	0.172281	0.0814844	0.211859	0.130375	1.45459	4.34122	0.901177	0.878207	0.79142
2024-03-17	Floreana	CF_011_Floreana_2024	song	114	VK00114_TK00243_CF_011_Floreana_170324_JGL_V3	1	4	1	1		1.47679	2.70858
2024-03-17	Floreana	CF_011_Floreana_2024	syllable	114	VK00114_TK00243_CF_011_Floreana_170324_JGL_V3_S1	1				1	0.273646		2.5078	5.3203	2.8125	2.95312	0.00576956	3.84567	1.05915	3.76659	2.91845	4.67688	1.75844	0.16697	0.074209	0.21567	0.141461	1.87813	6.9614	0.904206	0.879109	0.794896
2024-03-17	Floreana	CF_011_Floreana_2024	syllable	114	VK00114_TK00243_CF_011_Floreana_170324_JGL_V3_S2	1				1	0.286708		2.6016	5.2949	2.6933	2.95312	0.00677652	3.86215	1.06805	3.74691	2.90607	4.7343	1.82823	0.1711	0.0763014	0.221968	0.145666	1.72298	5.80845	0.905153	0.877547	0.794315
2024-03-17	Floreana	CF_011_Floreana_2024	syllable	114	VK00114_TK00243_CF_011_Floreana_170324_JGL_V3_S3	1				1	0.284167		2.6016	5.0859	2.4843	2.95312	0.00707916	3.79604	1.03663	3.62209	2.89713	4.58636	1.68923	0.161721	0.0739295	0.217168	0.143238	2.01835	7.70526	0.898289	0.877927	0.788632
2024-03-17	Floreana	CF_011_Floreana_2024	syllable	114	VK00114_TK00243_CF_011_Floreana_170324_JGL_V3_S4	1				1	0.276687		2.6953	5.0025	2.3072	2.90625	0.00610119	3.73483	1.02452	3.52809	2.85929	4.43187	1.57258	0.148807	0.067428	0.211585	0.144157	2.63069	12.3375	0.888451	0.878934	0.780889
2024-03-17	Floreana	CF_011_Floreana_2024	song	115	VK00115_TK00243_CF_011_Floreana_170324_JGL_V4	1	3	1	1		1.05308	2.84879
2024-03-17	Floreana	CF_011_Floreana_2024	syllable	115	VK00115_TK00243_CF_011_Floreana_170324_JGL_V4_S1	1				1	0.269708		2.6016	5.0391	2.4375	2.625	0.00993326	3.80127	0.979787	3.90645	2.88306	4.4923	1.60924	0.16043	0.0720772	0.211582	0.139504	3.24081	19.8158	0.887634	0.879805	0.780944
2024-03-17	Floreana	CF_011_Floreana_2024	syllable	115	VK00115_TK00243_CF_011_Floreana_170324_JGL_V4_S2	1				1	0.272625		2.6016	5.0391	2.4375	2.85938	0.00856975	3.86002	1.05367	3.74125	2.89757	4.77935	1.88177	0.167769	0.0745641	0.216702	0.142138	2.7498	14.3203	0.892205	0.879287	0.784504
2024-03-17	Floreana	CF_011_Floreana_2024	syllable	115	VK00115_TK00243_CF_011_Floreana_170324_JGL_V4_S3	1				1	0.268479		2.5936	5.1455	2.5519	2.90625	0.0101891	3.76642	1.08499	3.44069	2.86705	4.60659	1.73954	0.151749	0.070038	0.20778	0.137741	2.90971	15.0037	0.880097	0.879981	0.774468
2024-03-17	Floreana	CF_011_Floreana_2024	song	116	VK00116_TK00243_CF_011_Floreana_170324_JGL_V5	1	4	1	1		1.51887	2.63353
2024-03-17	Floreana	CF_011_Floreana_2024	syllable	116	VK00116_TK00243_CF_011_Floreana_170324_JGL_V5_S1	1				1	0.269854		2.6016	5.3672	2.7656	3	0.0102983	4.11613	1.04644	4.29418	3.17132	4.96864	1.79732	0.167496	0.0837478	0.20937	0.125622	1.75559	5.71023	0.898671	0.879349	0.790246
2024-03-17	Floreana	CF_011_Floreana_2024	syllable	116	VK00116_TK00243_CF_011_Floreana_170324_JGL_V5_S2	1				1	0.269688		2.5682	5.3203	2.7521	3	0.0107544	3.98783	1.02249	4.166	3.00913	4.79635	1.78722	0.165067	0.0767214	0.202266	0.125544	1.52058	4.82023	0.89743	0.879491	0.789282
2024-03-17	Floreana	CF_011_Floreana_2024	syllable	116	VK00116_TK00243_CF_011_Floreana_170324_JGL_V5_S3	1				1	0.274396		2.5547	5.3203	2.7656	3	0.0106423	4.07054	1.05553	4.26697	3.04571	4.87213	1.82642	0.167428	0.0767378	0.209285	0.132547	1.5357	4.793	0.90043	0.878844	0.791337
2024-03-17	Floreana	CF_011_Floreana_2024	syllable	116	VK00116_TK00243_CF_011_Floreana_170324_JGL_V5_S4	1				1	0.280562		2.6016	5.3203	2.7187	3.14062	0.0113185	4.00021	0.980993	4.12781	3.11519	4.71969	1.6045	0.169265	0.0788357	0.21332	0.134485	1.95104	9.31913	0.896904	0.878164	0.787628
2024-03-17	Floreana	CF_011_Floreana_2024	song	117	VK00117_TK00243_CF_011_Floreana_170324_JGL_V6	1	3	1	1		1.05956	2.83137
2024-03-17	Floreana	CF_011_Floreana_2024	syllable	117	VK00117_TK00243_CF_011_Floreana_170324_JGL_V6_S1	1				1	0.267833		2.5078	5.3163	2.8085	3.32812	0.00609293	3.79913	0.984134	3.82596	2.94113	4.44572	1.5046	0.167687	0.0791855	0.214267	0.135081	1.94145	7.19549	0.892686	0.879714	0.785309
2024-03-17	Floreana	CF_011_Floreana_2024	syllable	117	VK00117_TK00243_CF_011_Floreana_170324_JGL_V6_S2	1				1	0.2765		2.5547	5.3203	2.7656	2.95312	0.0108926	3.79475	1.05383	3.5256	2.89622	4.52755	1.63133	0.164971	0.0720294	0.216088	0.144059	2.2045	9.33767	0.893924	0.878763	0.785547
2024-03-17	Floreana	CF_011_Floreana_2024	syllable	117	VK00117_TK00243_CF_011_Floreana_170324_JGL_V6_S3	1				1	0.272729		2.5547	5.0859	2.5312	2.95312	0.00873314	3.66595	0.950086	3.46247	2.87923	4.3465	1.46727	0.163171	0.0745926	0.216785	0.142192	1.94595	6.999	0.889367	0.879248	0.781974
2024-03-17	Floreana	CF_011_Floreana_2024	song	118	VK00118_TK00243_CF_011_Floreana_170324_JGL_V7	1	3	1	1		1.08754	2.75853
2024-03-17	Floreana	CF_011_Floreana_2024	syllable	118	VK00118_TK00243_CF_011_Floreana_170324_JGL_V7_S1	1				1	0.281542		2.6016	5.3036	2.702	3.04688	0.00814859	3.79276	1.05762	3.49617	2.93852	4.5582	1.61967	0.169856	0.0767841	0.221045	0.144261	2.4301	9.98487	0.888952	0.878196	0.780674
2024-03-17	Floreana	CF_011_Floreana_2024	syllable	118	VK00118_TK00243_CF_011_Floreana_170324_JGL_V7_S2	1				1	0.283417		2.6016	5.2734	2.6718	2.95312	0.00702453	3.74182	1.07899	3.47964	2.86564	4.57003	1.7044	0.153324	0.0696926	0.223016	0.153324	3.53552	27.9852	0.897255	0.878163	0.787936
2024-03-17	Floreana	CF_011_Floreana_2024	syllable	118	VK00118_TK00243_CF_011_Floreana_170324_JGL_V7_S3	1				1	0.290729		2.6016	5.2734	2.6718	3	0.00499496	3.78851	1.04642	3.51641	2.88671	4.54182	1.65511	0.161516	0.073836	0.223815	0.149979	2.38159	10.0369	0.89316	0.877324	0.783591
2024-03-17	Floreana	CF_011_Floreana_2024	song	119	VK00119_TK00243_CF_011_Floreana_170324_JGL_V8	1	3	1	1		1.07997	2.77784
2024-03-17	Floreana	CF_011_Floreana_2024	syllable	119	VK00119_TK00243_CF_011_Floreana_170324_JGL_V8_S1	1				1	0.273667		2.4609	5.4141	2.9532	3.42188	0.00817013	3.91407	1.11225	3.84935	2.93957	4.87971	1.94013	0.169302	0.0742147	0.215686	0.141472	1.88638	8.09685	0.909017	0.878962	0.798991
2024-03-17	Floreana	CF_011_Floreana_2024	syllable	119	VK00119_TK00243_CF_011_Floreana_170324_JGL_V8_S2	1				1	0.277833		2.5547	5.1797	2.625	2.90625	0.00363844	3.82873	1.09386	3.58749	2.88926	4.71401	1.82475	0.150493	0.0671431	0.213006	0.145863	2.33049	10.6153	0.902328	0.878775	0.792943
2024-03-17	Floreana	CF_011_Floreana_2024	syllable	119	VK00119_TK00243_CF_011_Floreana_170324_JGL_V8_S3	1				1	0.278333		2.6834	5.2734	2.59	2.90625	0.00704544	3.79444	1.05319	3.55528	2.87617	4.54699	1.67081	0.150764	0.0695833	0.213389	0.143806	3.99685	30.2442	0.888089	0.87871	0.780373
2024-03-17	Floreana	CF_011_Floreana_2024	song	120	VK00120_TK00243_CF_011_Floreana_170324_JGL_V9	1	3	1	1		1.09108	2.74957
2024-03-17	Floreana	CF_011_Floreana_2024	syllable	120	VK00120_TK00243_CF_011_Floreana_170324_JGL_V9_S1	1				1	0.280896		2.5547	5.0796	2.5249	2.95312	0.00750937	3.92723	1.03014	3.94685	2.98521	4.81233	1.82712	0.17643	0.0858938	0.220538	0.134644	2.27043	8.95857	0.893705	0.878005	0.784677
2024-03-17	Floreana	CF_011_Floreana_2024	syllable	120	VK00120_TK00243_CF_011_Floreana_170324_JGL_V9_S2	1				1	0.301583		2.6413	5.0391	2.3978	3	0.0039225	3.85706	1.01382	3.58265	2.9824	4.63724	1.65485	0.17036	0.0805757	0.22331	0.142734	1.74932	5.87054	0.895336	0.87598	0.784297
2024-03-17	Floreana	CF_011_Floreana_2024	syllable	120	VK00120_TK00243_CF_011_Floreana_170324_JGL_V9_S3	1				1	0.298083		2.5547	4.9922	2.4375	3	0.00438347	3.74044	1.03769	3.45973	2.86577	4.5	1.63423	0.152508	0.0716324	0.221829	0.150197	2.05478	7.94625	0.898674	0.876405	0.787602
2024-03-17	Floreana	CF_011_Floreana_2024	song	121	VK00121_TK00243_CF_011_Floreana_170324_JGL_V10	1	3	1	1		1.08716	2.75948
2024-03-17	Floreana	CF_011_Floreana_2024	syllable	121	VK00121_TK00243_CF_011_Floreana_170324_JGL_V10_S1	1				1	0.285604		2.5547	5.0494	2.4947	3.42188	0.00553597	3.82862	1.03236	3.82893	2.91837	4.55038	1.632	0.174149	0.0812695	0.222911	0.141641	2.52391	11.849	0.896566	0.877645	0.786867
2024-03-17	Floreana	CF_011_Floreana_2024	syllable	121	VK00121_TK00243_CF_011_Floreana_170324_JGL_V10_S2	1				1	0.290604		2.6016	5.1328	2.5312	2.95312	0.00608514	3.8252	1.07423	3.56114	2.89704	4.64161	1.74457	0.16606	0.078417	0.219106	0.140689	2.4682	10.6008	0.895122	0.877234	0.785232
2024-03-17	Floreana	CF_011_Floreana_2024	syllable	121	VK00121_TK00243_CF_011_Floreana_170324_JGL_V10_S3	1				1	0.284458		2.5912	5.1328	2.5416	2.95312	0.00726361	3.73998	1.08645	3.51433	2.83234	4.52677	1.69443	0.154949	0.0740054	0.219704	0.145698	3.1651	18.782	0.892022	0.878083	0.783269
2024-03-11	Floreana	CF_012_Floreana_2024	song	122	VK00122_TK00268_CF_012_Floreana_110324_JGL_V1	1	3	1	3		1.05268	2.84986
2024-03-11	Floreana	CF_012_Floreana_2024	syllable	122	VK00122_TK00268_CF_012_Floreana_110324_JGL_V1_S1	1				3	0.280229		2.5547	5.967	3.4123	3.375	0.0008413	4.00964	1.38374	3.40967	2.92422	5.57633	2.65211	0.138957	0.0787421	0.220015	0.141273	2.348	9.31843	0.907153	0.878062	0.796537
2024-03-11	Floreana	CF_012_Floreana_2024	syllable	122	VK00122_TK00268_CF_012_Floreana_110324_JGL_V1_S2	1				3	0.320333		2.7891	5.9297	3.1406	3.32812	-0.016997	4.05236	1.27725	3.55427	3.17339	5.07781	1.90442	0.141862	0.0755071	0.24025	0.164743	3.21202	15.8922	0.915394	0.874071	0.800119
2024-03-11	Floreana	CF_012_Floreana_2024	syllable	122	VK00122_TK00268_CF_012_Floreana_110324_JGL_V1_S3	1				3	0.321		2.6484	6.9609	4.3125	3.14062	-0.0365235	3.97231	1.26289	3.48178	2.96453	5.06783	2.10331	0.14445	0.0664929	0.247629	0.181136	2.6078	11.4894	0.915519	0.873996	0.80016
2024-03-11	Floreana	CF_012_Floreana_2024	song	123	VK00123_TK00268_CF_012_Floreana_110324_JGL_V2	1	3	1	3		1.06516	2.81647
2024-03-11	Floreana	CF_012_Floreana_2024	syllable	123	VK00123_TK00268_CF_012_Floreana_110324_JGL_V2_S1	1				3	0.299		2.6333	6.3516	3.7183	3.28125	-0.00546211	4.04994	1.36544	3.47041	3.03886	5.42074	2.38188	0.138	0.0828	0.2323	0.1495	2.44165	10.1378	0.912644	0.875929	0.799411
2024-03-11	Floreana	CF_012_Floreana_2024	syllable	123	VK00123_TK00268_CF_012_Floreana_110324_JGL_V2_S2	1				3	0.317875		2.8828	6.4453	3.5625	3.28125	-0.0211786	3.9783	1.2503	3.42231	3.09511	4.88843	1.79332	0.141786	0.0869011	0.242408	0.155507	4.02955	23.9503	0.898408	0.874413	0.78558
2024-03-11	Floreana	CF_012_Floreana_2024	syllable	123	VK00123_TK00268_CF_012_Floreana_110324_JGL_V2_S3	1				3	0.318937		2.6953	6.3516	3.6563	3.375	-0.0174316	3.99342	1.27069	3.41269	3.08032	5.06199	1.98167	0.137671	0.0826025	0.238629	0.156027	3.13314	15.6835	0.897075	0.874254	0.784271
2024-03-11	Floreana	CF_012_Floreana_2024	song	124	VK00124_TK00268_CF_012_Floreana_110324_JGL_V3	1	3	1	3		1.04787	2.86295
2024-03-11	Floreana	CF_012_Floreana_2024	syllable	124	VK00124_TK00268_CF_012_Floreana_110324_JGL_V3_S1	1				3	0.307896		2.4125	6.2578	3.8453	3.14062	0.00285422	3.64796	1.20904	3.22164	2.82859	4.12469	1.2961	0.137864	0.0827183	0.234368	0.15165	2.40085	9.31326	0.902074	0.875256	0.789545
2024-03-11	Floreana	CF_012_Floreana_2024	syllable	124	VK00124_TK00268_CF_012_Floreana_110324_JGL_V3_S2	1				3	0.325083		2.6016	6.1172	3.5156	3.32812	-0.0190448	3.60776	1.1046	3.32726	2.89659	3.69333	0.796735	0.130491	0.0847048	0.233511	0.148806	3.62474	19.9164	0.876768	0.87369	0.766023
2024-03-11	Floreana	CF_012_Floreana_2024	syllable	124	VK00124_TK00268_CF_012_Floreana_110324_JGL_V3_S3	1				3	0.328		2.5483	6.0234	3.4751	3.28125	-0.018992	3.74507	1.16879	3.32317	2.85671	4.39329	1.53659	0.137622	0.0802797	0.240839	0.160559	3.85736	22.6106	0.892298	0.873601	0.779512
2024-03-11	Floreana	CF_012_Floreana_2024	song	125	VK00125_TK00268_CF_012_Floreana_110324_JGL_V4	1	2	1	3		0.688807	2.90357
2024-03-11	Floreana	CF_012_Floreana_2024	syllable	125	VK00125_TK00268_CF_012_Floreana_110324_JGL_V4_S1	1				3	0.30275		2.5547	6.3516	3.7969	3.23438	0.00710203	3.99826	1.36971	3.41565	2.8872	5.38415	2.49695	0.143286	0.0878206	0.235729	0.147908	2.57901	11.8437	0.915597	0.875553	0.801654
2024-03-11	Floreana	CF_012_Floreana_2024	syllable	125	VK00125_TK00268_CF_012_Floreana_110324_JGL_V4_S2	1				3	0.328542		2.6016	6.3984	3.7968	3.28125	-0.0249962	4.14636	1.36914	3.50937	3.08314	5.51265	2.42951	0.146019	0.0798539	0.244125	0.164271	2.74357	13.6893	0.916104	0.873479	0.800198
2024-03-11	Floreana	CF_012_Floreana_2024	song	126	VK00126_TK00268_CF_012_Floreana_110324_JGL_V5	1	3	1	3		1.06958	2.80484
2024-03-11	Floreana	CF_012_Floreana_2024	syllable	126	VK00126_TK00268_CF_012_Floreana_110324_JGL_V5_S1	1				3	0.292312		2.6016	6.3047	3.7031	3.1875	0.00607582	3.88397	1.34625	3.27895	2.90947	5.15026	2.24079	0.131195	0.0805586	0.227866	0.147307	2.85954	13.4924	0.899471	0.876518	0.788402
2024-03-11	Floreana	CF_012_Floreana_2024	syllable	126	VK00126_TK00268_CF_012_Floreana_110324_JGL_V5_S2	1				3	0.328813		2.6016	6.4779	3.8763	3.28125	-0.023974	4.06952	1.42101	3.41928	2.96607	5.47239	2.50632	0.157556	0.0936202	0.262593	0.168973	2.87905	13.304	0.907781	0.873398	0.792853
2024-03-11	Floreana	CF_012_Floreana_2024	syllable	126	VK00126_TK00268_CF_012_Floreana_110324_JGL_V5_S3	1				3	0.33225		2.6016	6.6797	4.0781	3.32812	-0.0282984	3.8876	1.32245	3.35155	2.93307	4.92311	1.99004	0.146648	0.084781	0.254343	0.169562	3.21984	15.9646	0.90173	0.873256	0.787441
2024-03-11	Floreana	CF_012_Floreana_2024	song	127	VK00127_TK00268_CF_012_Floreana_110324_JGL_V6	1	3	1	3		1.08073	2.77591
2024-03-11	Floreana	CF_012_Floreana_2024	syllable	127	VK00127_TK00268_CF_012_Floreana_110324_JGL_V6_S1	1				3	0.307167		2.5547	6.2578	3.7031	3.1875	-0.00782242	3.85433	1.33617	3.30411	2.87425	4.89654	2.02229	0.133952	0.0808333	0.226333	0.1455	2.21298	8.41069	0.902326	0.875276	0.789784
2024-03-11	Floreana	CF_012_Floreana_2024	syllable	127	VK00127_TK00268_CF_012_Floreana_110324_JGL_V6_S2	1				3	0.341167		2.6484	6.2538	3.6054	3.23438	-0.0213065	3.7154	1.16882	3.32657	2.97767	3.76635	0.788678	0.139672	0.0824295	0.240419	0.15799	3.64612	18.4866	0.875712	0.872583	0.764131
2024-03-11	Floreana	CF_012_Floreana_2024	syllable	127	VK00127_TK00268_CF_012_Floreana_110324_JGL_V6_S3	1				3	0.344583		2.6484	6.0592	3.4108	3.28125	-0.0170551	3.67558	1.10835	3.29621	2.95379	3.94621	0.992411	0.146049	0.0889983	0.260149	0.171151	3.44826	16.9425	0.887027	0.872299	0.773753
2024-03-11	Floreana	CF_012_Floreana_2024	song	128	VK00128_TK00268_CF_012_Floreana_110324_JGL_V7	1	2	1	3		0.685765	2.91645
2024-03-11	Floreana	CF_012_Floreana_2024	syllable	128	VK00128_TK00268_CF_012_Floreana_110324_JGL_V7_S1	1				3	0.297646		2.6016	6.0703	3.4687	3.09375	-0.00674414	3.84218	1.29148	3.31489	2.90486	4.90796	2.0031	0.140747	0.083064	0.233041	0.149977	2.80507	12.77	0.911546	0.876419	0.798897
2024-03-11	Floreana	CF_012_Floreana_2024	syllable	128	VK00128_TK00268_CF_012_Floreana_110324_JGL_V7_S2	1				3	0.336187		2.6484	5.8542	3.2058	3.32812	-0.024067	3.7234	1.11469	3.34737	2.99931	4.03158	1.03227	0.153228	0.0891926	0.267578	0.178385	3.26295	16.9687	0.890557	0.873098	0.777544
2024-03-11	Floreana	CF_012_Floreana_2024	song	129	VK00129_TK00267_CF_012_Floreana_110324_JGL_V8	1	2	1	3		0.680015	2.94111
2024-03-11	Floreana	CF_012_Floreana_2024	syllable	129	VK00129_TK00267_CF_012_Floreana_110324_JGL_V8_S1	1				3	0.296042		2.5579	6.0028	3.4449	3.23438	-0.00429603	3.58359	1.2559	3.20608	2.77027	3.70946	0.939189	0.129518	0.0763232	0.231283	0.154959	3.33919	16.9023	0.888418	0.87637	0.778583
2024-03-11	Floreana	CF_012_Floreana_2024	syllable	129	VK00129_TK00267_CF_012_Floreana_110324_JGL_V8_S2	1				3	0.294208		2.5547	6.1641	3.6094	3.42188	-0.0120962	3.76723	1.25133	3.32558	2.94822	4.25026	1.30204	0.138996	0.069498	0.22471	0.155212	3.07661	14.1968	0.890924	0.876409	0.780814
2024-03-17	Floreana	CF_012_Floreana_2024	song	130	VK00130_TK00269_CF_012_Floreana_170324_JGL_V9	1	2	1	3		0.675827	2.95934
2024-03-17	Floreana	CF_012_Floreana_2024	syllable	130	VK00130_TK00269_CF_012_Floreana_170324_JGL_V9_S1	1				3	0.303208		2.5293	5.8923	3.363	3.1875	-0.00719447	3.82762	1.28346	3.33359	2.87849	4.94622	2.06773	0.130931	0.0803961	0.229703	0.149307	2.36703	9.25683	0.907217	0.875515	0.794282
2024-03-17	Floreana	CF_012_Floreana_2024	syllable	130	VK00130_TK00269_CF_012_Floreana_170324_JGL_V9_S2	1				3	0.324667		2.6111	6.3516	3.7405	3.23438	-0.0200606	3.94773	1.32231	3.37299	2.99716	4.99645	1.99929	0.139469	0.0845962	0.244643	0.160047	3.15435	15.4014	0.906755	0.873867	0.792383
2024-03-17	Floreana	CF_012_Floreana_2024	song	131	VK00131_TK00269_CF_012_Floreana_170324_JGL_V10	1	2	1	3		0.662723	3.01785
2024-03-17	Floreana	CF_012_Floreana_2024	syllable	131	VK00131_TK00269_CF_012_Floreana_170324_JGL_V10_S1	1				3	0.306104		2.5078	6.2975	3.7897	3.14062	-0.000535663	3.76014	1.33997	3.22549	2.85948	4.51634	1.65686	0.133489	0.0805537	0.234757	0.154203	2.43316	9.15834	0.906761	0.875286	0.793675
2024-03-17	Floreana	CF_012_Floreana_2024	syllable	131	VK00131_TK00269_CF_012_Floreana_170324_JGL_V10_S2	1				3	0.288354		2.5078	6.2109	3.7031	3.28125	-0.011255	3.76651	1.27785	3.27588	2.87353	4.39621	1.52268	0.124569	0.0715118	0.22607	0.154558	2.91588	12.8606	0.900464	0.877031	0.789736
2024-03-13	Floreana	CF_013_Floreana_2024	song	132	VK00132_TK00211_CF_013_Floreana_130324_JGL_V1	0	4	1	6		1.35	2.96297
2024-03-13	Floreana	CF_013_Floreana_2024	syllable	132	VK00132_TK00211_CF_013_Floreana_130324_JGL_V1_S1	0				6	0.215854		2.7422	6.1641	3.4219	3.46875	-0.0621013	4.17599	1.08883	3.95082	3.4134	4.92373	1.51033	0.104369	0.0593006	0.15181	0.0925089	1.94118	7.04569	0.912573	0.889554	0.811783
2024-03-13	Floreana	CF_013_Floreana_2024	syllable	132	VK00132_TK00211_CF_013_Floreana_130324_JGL_V1_S2	0				6	0.22025		2.7422	5.9766	3.2344	3.60938	-0.0605096	4.12254	1.08093	3.82565	3.36688	4.77952	1.41265	0.106573	0.0615753	0.153938	0.0923629	1.78142	6.53688	0.911685	0.888454	0.80999
2024-03-13	Floreana	CF_013_Floreana_2024	syllable	132	VK00132_TK00211_CF_013_Floreana_130324_JGL_V1_S3	0				6	0.218333		2.7422	6.0703	3.3281	3.46875	-0.0612154	4.14738	1.04653	3.90486	3.41931	4.76603	1.34672	0.10442	0.0593297	0.154257	0.0949275	2.1486	9.31387	0.911125	0.888778	0.809788
2024-03-13	Floreana	CF_013_Floreana_2024	syllable	132	VK00132_TK00211_CF_013_Floreana_130324_JGL_V1_S4	0				6	0.214896		2.6882	6.0234	3.3352	3.60938	-0.0620275	4.20689	1.09764	3.98639	3.38574	5.03403	1.64828	0.102672	0.0573056	0.152815	0.0955093	1.78565	6.64643	0.915892	0.890002	0.815145
2024-03-13	Floreana	CF_013_Floreana_2024	song	133	VK00133_TK00211_CF_013_Floreana_130324_JGL_V2	0	4	1	6		1.36375	2.9331
2024-03-13	Floreana	CF_013_Floreana_2024	syllable	133	VK00133_TK00211_CF_013_Floreana_130324_JGL_V2_S1	0				6	0.225167		2.7422	6.1172	3.375	3.51562	-0.0602822	4.35302	1.1403	4.08578	3.45933	5.33869	1.87936	0.104288	0.0639947	0.156432	0.0924368	1.43187	5.18334	0.920108	0.887034	0.816168
2024-03-13	Floreana	CF_013_Floreana_2024	syllable	133	VK00133_TK00211_CF_013_Floreana_130324_JGL_V2_S2	0				6	0.227083		2.7422	6.1172	3.375	3.28125	-0.0562355	4.40401	1.16946	4.18631	3.44648	5.38855	1.94207	0.099349	0.0662326	0.153754	0.0875217	1.25477	4.25296	0.923539	0.886785	0.818981
2024-03-13	Floreana	CF_013_Floreana_2024	syllable	133	VK00133_TK00211_CF_013_Floreana_130324_JGL_V2_S3	0				6	0.217938		2.7303	6.0687	3.3384	3.46875	-0.0595601	4.1282	1.09086	3.86864	3.38206	4.93821	1.55614	0.1066	0.0568533	0.153978	0.0971243	2.02369	7.76739	0.905224	0.888917	0.804668
2024-03-13	Floreana	CF_013_Floreana_2024	syllable	133	VK00133_TK00211_CF_013_Floreana_130324_JGL_V2_S4	0				6	0.228146		2.7422	6.11	3.3678	3.46875	-0.0567729	4.31454	1.17023	4.05529	3.41976	5.17734	1.75759	0.106943	0.064166	0.161603	0.0974373	1.54667	5.74243	0.921494	0.886617	0.817012
2024-03-13	Floreana	CF_013_Floreana_2024	song	134	VK00134_TK00211_CF_013_Floreana_130324_JGL_V3	0	2	1	6		0.509972	3.92178
2024-03-13	Floreana	CF_013_Floreana_2024	syllable	134	VK00134_TK00211_CF_013_Floreana_130324_JGL_V3_S1	0				6	0.205354		2.7422	6.2109	3.4687	3.5625	-0.0526236	4.21425	1.13855	3.95577	3.37594	5.02774	1.6518	0.0955136	0.0501446	0.14327	0.0931257	1.80651	6.44091	0.913935	0.892416	0.815611
2024-03-13	Floreana	CF_013_Floreana_2024	syllable	134	VK00134_TK00211_CF_013_Floreana_130324_JGL_V3_S2	0				6	0.209917		2.7422	6.1172	3.375	3.51562	-0.0577893	4.28519	1.14686	4.03043	3.43475	5.1217	1.68695	0.0954167	0.0524792	0.14551	0.0930312	1.95455	7.86968	0.918963	0.89108	0.81887
2024-03-13	Floreana	CF_013_Floreana_2024	song	135	VK00135_TK00211_CF_013_Floreana_130324_JGL_V4	0	2	1	6		0.518701	3.85579
2024-03-13	Floreana	CF_013_Floreana_2024	syllable	135	VK00135_TK00211_CF_013_Floreana_130324_JGL_V4_S1	0				6	0.203104		2.6484	6.0703	3.4219	3.51562	-0.0560634	3.9974	1.01453	3.72576	3.31705	4.55795	1.24091	0.102747	0.0549576	0.143368	0.08841	2.68723	11.8433	0.886322	0.893259	0.791716
2024-03-13	Floreana	CF_013_Floreana_2024	syllable	135	VK00135_TK00211_CF_013_Floreana_130324_JGL_V4_S2	0				6	0.2095		2.7891	5.8828	3.0937	3.98438	-0.0480303	3.97505	1.00891	3.72871	3.30396	4.44934	1.14537	0.10475	0.0571364	0.147602	0.0904659	2.41883	9.83862	0.890638	0.891492	0.793996
2024-03-13	Floreana	CF_013_Floreana_2024	song	136	VK00136_TK00211_CF_013_Floreana_130324_JGL_V5	0	4	1	6		1.3031	3.0696
2024-03-13	Floreana	CF_013_Floreana_2024	syllable	136	VK00136_TK00211_CF_013_Floreana_130324_JGL_V5_S1	0				6	0.218167		2.7422	6.2578	3.5156	2.71875	-0.0676714	4.18025	1.18781	3.8653	3.31523	5.18547	1.87024	0.109083	0.0592844	0.156511	0.0972264	1.94695	7.6936	0.916882	0.889274	0.815359
2024-03-13	Floreana	CF_013_Floreana_2024	syllable	136	VK00136_TK00211_CF_013_Floreana_130324_JGL_V5_S2	0				6	0.212583		2.7422	5.9257	3.1835	3.60938	-0.0541062	3.86255	0.957574	3.6259	3.24493	4.23263	0.987699	0.109875	0.0597144	0.15048	0.0907659	2.13665	7.6849	0.888827	0.890497	0.791498
2024-03-13	Floreana	CF_013_Floreana_2024	syllable	136	VK00136_TK00211_CF_013_Floreana_130324_JGL_V5_S3	0				6	0.210896		2.7422	5.9567	3.2145	3.46875	-0.0587959	4.00453	1.10033	3.71569	3.24124	4.69307	1.45182	0.105448	0.0551205	0.150982	0.0958617	2.03115	7.68221	0.90395	0.891243	0.805639
2024-03-13	Floreana	CF_013_Floreana_2024	syllable	136	VK00136_TK00211_CF_013_Floreana_130324_JGL_V5_S4	0				6	0.2105		2.7271	6.2896	3.5625	3.46875	-0.059154	3.96524	1.08483	3.66667	3.22478	4.6027	1.37792	0.10525	0.055017	0.150699	0.0956818	2.14174	8.23292	0.902211	0.891336	0.804173
2024-03-13	Floreana	CF_013_Floreana_2024	song	137	VK00137_TK00211_CF_013_Floreana_130324_JGL_V6	0	3	1	11		0.976162	3.07326
2024-03-13	Floreana	CF_013_Floreana_2024	syllable	137	VK00137_TK00211_CF_013_Floreana_130324_JGL_V6_S1	0				11	0.189708		2.6484	3.6797	1.0313	2.71875	-0.00380465	3.40932	0.714827	3.382	2.98135	3.62449	0.643147	0.107015	0.0656683	0.138633	0.0729647	2.76373	11.1801	0.834632	0.89753	0.749107
2024-03-13	Floreana	CF_013_Floreana_2024	syllable	137	VK00137_TK00211_CF_013_Floreana_130324_JGL_V6_S2	0				11	0.226667		2.7422	3.6797	0.9375	3.46875	-0.00409569	3.41028	0.724633	3.3313	2.94739	3.66667	0.71928	0.122778	0.0708333	0.162917	0.0920833	2.54991	9.68967	0.844672	0.886993	0.749218
2024-03-13	Floreana	CF_013_Floreana_2024	syllable	137	VK00137_TK00211_CF_013_Floreana_130324_JGL_V6_S3	0				11	0.209646		2.6953	3.5621	0.8668	2.71875	-0.00255869	3.40772	0.716805	3.38032	2.9174	3.66189	0.744493	0.114352	0.0690878	0.150087	0.0809995	2.7462	10.9413	0.838657	0.891031	0.747269
2024-03-13	Floreana	CF_013_Floreana_2024	song	138	VK00138_TK00211_CF_013_Floreana_130324_JGL_V7	0	2	1	6		0.52343	3.82095
2024-03-13	Floreana	CF_013_Floreana_2024	syllable	138	VK00138_TK00211_CF_013_Floreana_130324_JGL_V7_S1	0				6	0.205229		2.6953	6.1307	3.4354	3.51562	-0.0601546	4.22551	1.07095	4.02886	3.46364	4.96439	1.50075	0.0954554	0.0525005	0.143183	0.0906827	1.71735	6.27144	0.913192	0.892649	0.81516
2024-03-13	Floreana	CF_013_Floreana_2024	syllable	138	VK00138_TK00211_CF_013_Floreana_130324_JGL_V7_S2	0				6	0.220938		2.7891	6.1172	3.3281	3.5625	-0.0639734	4.36498	1.09296	4.22946	3.51428	5.17096	1.65669	0.102154	0.0641431	0.154419	0.0902755	1.52736	5.38017	0.919818	0.888089	0.81688
2024-03-13	Floreana	CF_013_Floreana_2024	song	139	VK00139_TK00211_CF_013_Floreana_130324_JGL_V8	0	2	1	6		0.532264	3.75753
2024-03-13	Floreana	CF_013_Floreana_2024	syllable	139	VK00139_TK00211_CF_013_Floreana_130324_JGL_V8_S1	0				6	0.219062		2.7422	6.0703	3.3281	3.5625	-0.0627076	4.27386	1.13729	4.0014	3.43996	5.2658	1.82584	0.104769	0.061909	0.157154	0.0952446	1.72018	6.26513	0.918939	0.888898	0.816843
2024-03-13	Floreana	CF_013_Floreana_2024	syllable	139	VK00139_TK00211_CF_013_Floreana_130324_JGL_V8_S2	0				6	0.219917		2.7422	6.1172	3.375	3.51562	-0.0553158	4.32553	1.13543	4.05178	3.46501	5.22078	1.75577	0.101682	0.0614821	0.15607	0.0945878	1.5838	6.22509	0.924786	0.888286	0.821474
2024-03-13	Floreana	CF_013_Floreana_2024	song	140	VK00140_TK00211_CF_013_Floreana_130324_JGL_V9	0	4	1	6		1.26518	3.1616
2024-03-13	Floreana	CF_013_Floreana_2024	syllable	140	VK00140_TK00211_CF_013_Floreana_130324_JGL_V9_S1	0				6	0.206271		2.7422	5.6151	2.8729	3.42188	-0.0399154	3.77599	0.909489	3.54701	3.22687	4.1194	0.892537	0.105534	0.057564	0.146308	0.0887444	2.68049	11.3014	0.877014	0.892102	0.782386
2024-03-13	Floreana	CF_013_Floreana_2024	syllable	140	VK00140_TK00211_CF_013_Floreana_130324_JGL_V9_S2	0				6	0.210854		2.7422	6.114	3.3718	3.5625	-0.04114	3.85081	0.981713	3.59234	3.2365	4.20438	0.967883	0.112615	0.0622978	0.148556	0.0862585	2.53675	10.2912	0.886065	0.890766	0.789277
2024-03-13	Floreana	CF_013_Floreana_2024	syllable	140	VK00140_TK00211_CF_013_Floreana_130324_JGL_V9_S3	0				6	0.217		2.7422	5.8828	3.1406	3.46875	-0.0506177	3.98893	1.0461	3.67589	3.29787	4.58865	1.29078	0.109692	0.0572308	0.152615	0.0953846	2.28013	8.97313	0.900534	0.889302	0.800847
2024-03-13	Floreana	CF_013_Floreana_2024	syllable	140	VK00140_TK00211_CF_013_Floreana_130324_JGL_V9_S4	0				6	0.217521		2.7422	6.0703	3.3281	3.46875	-0.0602994	3.93887	1.0531	3.64675	3.25601	4.49257	1.23656	0.109956	0.0573681	0.152982	0.0956136	2.49753	10.5714	0.894662	0.88917	0.795507
2024-03-13	Floreana	CF_013_Floreana_2024	song	141	VK00141_TK00211_CF_013_Floreana_130324_JGL_V10	0	3	1	6		1.161	2.58399
2024-03-13	Floreana	CF_013_Floreana_2024	syllable	141	VK00141_TK00211_CF_013_Floreana_130324_JGL_V10_S1	0				6	0.203625		2.6953	6.2109	3.5156	3.5625	-0.060341	4.41436	1.13899	4.21202	3.52419	5.37642	1.85223	0.0862412	0.0479118	0.138944	0.0910324	1.33195	4.40093	0.922585	0.892713	0.823604
2024-03-13	Floreana	CF_013_Floreana_2024	syllable	141	VK00141_TK00211_CF_013_Floreana_130324_JGL_V10_S2	0				6	0.210021		2.7422	6.0703	3.3281	3.5625	-0.063451	4.36324	1.1361	4.13333	3.47619	5.39048	1.91429	0.0930774	0.0525052	0.145583	0.0930774	1.4895	5.20636	0.915241	0.890959	0.815443
2024-03-13	Floreana	CF_013_Floreana_2024	syllable	141	VK00141_TK00211_CF_013_Floreana_130324_JGL_V10_S3	0				6	0.229021		2.7891	6.0465	3.2574	3.5625	-0.0484334	4.35858	1.12155	4.08602	3.50067	5.37466	1.87399	0.106247	0.0637481	0.15819	0.0944416	1.78949	6.89483	0.915775	0.886051	0.811424
2024-03-13	Floreana	CF_013_Floreana_2024	song	142	VK00142_TK00211_CF_013_Floreana_130324_JGL_V11	0	2	1	6		0.55766	3.58642
2024-03-13	Floreana	CF_013_Floreana_2024	syllable	142	VK00142_TK00211_CF_013_Floreana_130324_JGL_V11_S1	0				6	0.211354		2.7422	6.0211	3.2789	3.51562	-0.0578673	4.15762	1.06007	3.93809	3.3984	4.98434	1.58594	0.0926159	0.0522449	0.142486	0.0902411	1.68942	6.03483	0.91157	0.890312	0.811582
2024-03-13	Floreana	CF_013_Floreana_2024	syllable	142	VK00142_TK00211_CF_013_Floreana_130324_JGL_V11_S2	0				6	0.22275		2.7422	6.1641	3.4219	3.5625	-0.0615148	4.19214	1.10086	3.92852	3.39434	4.96547	1.57113	0.106636	0.059242	0.156399	0.0971569	2.01825	8.39126	0.914688	0.887593	0.811871
2024-03-13	Floreana	CF_013_Floreana_2024	song	143	VK00143_TK00211_CF_013_Floreana_130324_JGL_V12	0	4	1	6		1.25937	3.17619
2024-03-13	Floreana	CF_013_Floreana_2024	syllable	143	VK00143_TK00211_CF_013_Floreana_130324_JGL_V12_S1	0				6	0.20375		2.6659	5.8923	3.2264	3.51562	-0.0348955	3.79677	0.962126	3.56684	3.14464	4.16579	1.02115	0.105471	0.0551324	0.146221	0.0910882	2.26934	9.01233	0.884799	0.892957	0.790088
2024-03-13	Floreana	CF_013_Floreana_2024	syllable	143	VK00143_TK00211_CF_013_Floreana_130324_JGL_V12_S2	0				6	0.212312		2.7422	5.8359	3.0937	3.42188	-0.0548221	3.93914	0.985054	3.6808	3.28514	4.54275	1.25761	0.100192	0.0548673	0.147903	0.0930358	2.41826	10.6445	0.897307	0.890143	0.798731
2024-03-13	Floreana	CF_013_Floreana_2024	syllable	143	VK00143_TK00211_CF_013_Floreana_130324_JGL_V12_S3	0				6	0.214562		2.7422	6.0155	3.2733	3.5625	-0.058	3.92335	0.970953	3.63092	3.25789	4.56349	1.3056	0.107281	0.0572167	0.152578	0.0953611	2.23783	8.58939	0.890392	0.889614	0.792105
2024-03-13	Floreana	CF_013_Floreana_2024	syllable	143	VK00143_TK00211_CF_013_Floreana_130324_JGL_V12_S4	0				6	0.214792		2.7422	6.0703	3.3281	3.5625	-0.0606188	4.02966	0.992541	3.74893	3.32521	4.66153	1.33632	0.105009	0.0572778	0.150354	0.0930764	2.19814	8.75437	0.899701	0.889715	0.800477
2024-03-13	Floreana	CF_013_Floreana_2024	song	144	VK00144_TK00211_CF_013_Floreana_130324_JGL_V13	0	4	1	6		1.28387	3.11558
2024-03-13	Floreana	CF_013_Floreana_2024	syllable	144	VK00144_TK00211_CF_013_Floreana_130324_JGL_V13_S1	0				6	0.203021		2.6953	6.3698	3.6745	3.51562	-0.0654955	4.18475	1.17847	3.95906	3.33813	4.92494	1.58681	0.0979277	0.0525466	0.14092	0.0883738	2.17803	8.96129	0.915147	0.893728	0.817892
2024-03-13	Floreana	CF_013_Floreana_2024	syllable	144	VK00144_TK00211_CF_013_Floreana_130324_JGL_V13_S2	0				6	0.228208		2.6953	6.7734	4.0781	3.5625	-0.0669324	4.23967	1.08855	4.02023	3.40223	5.08968	1.68746	0.104595	0.0665608	0.15927	0.0927096	1.70555	6.93824	0.916266	0.886318	0.812104
2024-03-13	Floreana	CF_013_Floreana_2024	syllable	144	VK00144_TK00211_CF_013_Floreana_130324_JGL_V13_S3	0				6	0.207667		2.7422	6.4445	3.7023	3.46875	-0.0583479	4.09115	1.04565	3.80148	3.38259	4.77889	1.3963	0.10264	0.0525134	0.147992	0.0954789	2.30328	9.64244	0.899658	0.891763	0.802282
2024-03-13	Floreana	CF_013_Floreana_2024	syllable	144	VK00144_TK00211_CF_013_Floreana_130324_JGL_V13_S4	0				6	0.207917		2.7422	6.3984	3.6562	3.42188	-0.0536427	4.10888	0.977217	3.96336	3.43412	4.71873	1.2846	0.0979837	0.0549665	0.143391	0.0884243	2.48205	11.4005	0.896192	0.89164	0.799081
2024-03-13	Floreana	CF_013_Floreana_2024	song	145	VK00145_TK00211_CF_013_Floreana_130324_JGL_V14	0	2	1	6		0.532806	3.75371
2024-03-13	Floreana	CF_013_Floreana_2024	syllable	145	VK00145_TK00211_CF_013_Floreana_130324_JGL_V14_S1	0				6	0.210167		2.6953	6.1641	3.4688	3.46875	-0.0631111	4.22938	1.14746	3.96962	3.38433	5.13543	1.7511	0.0979186	0.0525417	0.148072	0.0955303	2.20065	9.83047	0.918514	0.891106	0.818493
2024-03-13	Floreana	CF_013_Floreana_2024	syllable	145	VK00145_TK00211_CF_013_Floreana_130324_JGL_V14_S2	0				6	0.221146		2.7565	6.4453	3.6888	3.51562	-0.0525281	4.15694	1.08767	3.93807	3.39979	4.86082	1.46103	0.107006	0.0594478	0.156942	0.0974944	1.97377	7.69921	0.913595	0.8883	0.811547
2024-03-13	Floreana	CF_013_Floreana_2024	song	146	VK00146_TK00211_CF_013_Floreana_130324_JGL_V15	0	6	2	6+11		2.06325	2.90804
2024-03-13	Floreana	CF_013_Floreana_2024	syllable	146	VK00146_TK00211_CF_013_Floreana_130324_JGL_V15_S1	0				6	0.211604		2.7422	6.2109	3.4687	3.5625	-0.0583465	4.06032	1.11993	3.72182	3.28218	4.75236	1.47018	0.104613	0.0523066	0.14741	0.095103	1.87887	6.58965	0.905534	0.890475	0.806355
2024-03-13	Floreana	CF_013_Floreana_2024	syllable	146	VK00146_TK00211_CF_013_Floreana_130324_JGL_V15_S2	0				6	0.213958		2.7422	5.9766	3.2344	3.5625	-0.0572245	3.96488	1.06128	3.69626	3.23832	4.59813	1.35981	0.109356	0.0570556	0.149771	0.0927153	2.23263	8.73874	0.899557	0.889758	0.800388
2024-03-13	Floreana	CF_013_Floreana_2024	syllable	146	VK00146_TK00211_CF_013_Floreana_130324_JGL_V15_S3	0				11	0.219521		2.6953	3.5391	0.8438	2.76562	-0.00503797	3.35452	0.717068	3.29923	2.86195	3.57708	0.715137	0.121691	0.073969	0.159868	0.0858995	2.5815	9.97037	0.8353	0.888598	0.742246
2024-03-13	Floreana	CF_013_Floreana_2024	syllable	146	VK00146_TK00211_CF_013_Floreana_130324_JGL_V15_S4	0				11	0.222708		2.6484	3.5391	0.8907	2.71875	-0.00690586	3.36899	0.773938	3.27885	2.82965	3.59779	0.768141	0.118462	0.0687079	0.158739	0.090031	2.50842	9.44587	0.84479	0.887848	0.750045
2024-03-13	Floreana	CF_013_Floreana_2024	syllable	146	VK00146_TK00211_CF_013_Floreana_130324_JGL_V15_S5	0				6	0.212771		2.6953	5.9766	3.2813	3.51562	-0.0579729	3.84506	0.988966	3.58677	3.22017	4.22126	1.00108	0.107581	0.0573764	0.150613	0.0932367	2.15648	7.94647	0.891117	0.890351	0.793407
2024-03-13	Floreana	CF_013_Floreana_2024	syllable	146	VK00146_TK00211_CF_013_Floreana_130324_JGL_V15_S6	0				6	0.226813		2.7422	6.1577	3.4155	3.46875	-0.0575469	4.12238	1.09513	3.92537	3.31682	4.96167	1.64484	0.106318	0.0614284	0.155934	0.0945052	1.48921	4.93612	0.917635	0.886626	0.813599
2024-03-13	Floreana	CF_013_Floreana_2024	song	147	VK00147_TK00211_CF_013_Floreana_130324_JGL_V16	0	4	2	6+11		1.24754	3.20632
2024-03-13	Floreana	CF_013_Floreana_2024	syllable	147	VK00147_TK00211_CF_013_Floreana_130324_JGL_V16_S1	0				6	0.208542		2.7422	6.0234	3.2812	3.5625	-0.0471536	3.90794	0.910022	3.71624	3.2941	4.45978	1.16568	0.105469	0.0551317	0.148616	0.0934842	2.09736	7.73148	0.886632	0.891549	0.790475
2024-03-13	Floreana	CF_013_Floreana_2024	syllable	147	VK00147_TK00211_CF_013_Floreana_130324_JGL_V16_S2	0				6	0.214562		2.7422	6.0306	3.2884	3.51562	-0.0490772	3.91821	0.929259	3.72418	3.28121	4.48888	1.20768	0.107281	0.0572167	0.152578	0.0953611	2.39945	9.9775	0.889686	0.889685	0.79154
2024-03-13	Floreana	CF_013_Floreana_2024	syllable	147	VK00147_TK00211_CF_013_Floreana_130324_JGL_V16_S3	0				11	0.219		2.7422	3.8203	1.0781	3.46875	-0.00532739	3.45672	0.695051	3.40935	3.02565	3.75193	0.726283	0.119022	0.0690326	0.159489	0.0904565	2.54898	10.1138	0.843513	0.888935	0.749828
2024-03-13	Floreana	CF_013_Floreana_2024	syllable	147	VK00147_TK00211_CF_013_Floreana_130324_JGL_V16_S4	0				11	0.221562		2.6953	3.8203	1.125	3.42188	-0.00569285	3.39013	0.686469	3.34618	2.93542	3.68472	0.749306	0.123884	0.0714718	0.164385	0.0929133	2.39082	8.78148	0.844227	0.888343	0.749964
2024-03-13	Floreana	CF_013_Floreana_2024	song	148	VK00148_TK00211_CF_013_Floreana_130324_JGL_V17	0	6	1	6		2.09085	2.86964
2024-03-13	Floreana	CF_013_Floreana_2024	syllable	148	VK00148_TK00211_CF_013_Floreana_130324_JGL_V17_S1	0				6	0.200979		2.7422	5.7477	3.0055	3.51562	-0.0426931	3.85754	0.916758	3.63017	3.27182	4.24234	0.970521	0.102882	0.0526374	0.143557	0.0909191	2.36715	9.75078	0.881875	0.893695	0.788128
2024-03-13	Floreana	CF_013_Floreana_2024	syllable	148	VK00148_TK00211_CF_013_Floreana_130324_JGL_V17_S2	0				6	0.207271		2.7422	5.9766	3.2344	3.51562	-0.0500254	3.93753	0.983691	3.67149	3.28062	4.54491	1.26429	0.107209	0.0547957	0.14771	0.0929145	2.02965	7.74868	0.894872	0.89171	0.797967
2024-03-13	Floreana	CF_013_Floreana_2024	syllable	148	VK00148_TK00211_CF_013_Floreana_130324_JGL_V17_S3	0				6	0.213375		2.7422	6.0489	3.3067	3.5625	-0.0568082	3.88599	0.949303	3.61355	3.28082	4.33526	1.05443	0.111429	0.0569	0.151733	0.0948333	2.70466	12.3997	0.885341	0.889789	0.787767
2024-03-13	Floreana	CF_013_Floreana_2024	syllable	148	VK00148_TK00211_CF_013_Floreana_130324_JGL_V17_S4	0				6	0.211792		2.7422	6.0703	3.3281	3.5625	-0.0498984	3.91753	0.974091	3.65879	3.29506	4.42878	1.13372	0.111845	0.0571124	0.1523	0.0951873	2.52245	10.5774	0.889146	0.890651	0.791919
2024-03-13	Floreana	CF_013_Floreana_2024	syllable	148	VK00148_TK00211_CF_013_Floreana_130324_JGL_V17_S5	0				6	0.211396		2.7422	5.9988	3.2566	3.51562	-0.05025	3.96706	1.01339	3.68086	3.27875	4.59862	1.31987	0.106886	0.0570056	0.152015	0.0950094	2.24636	8.61485	0.898235	0.89052	0.799896
2024-03-13	Floreana	CF_013_Floreana_2024	syllable	148	VK00148_TK00211_CF_013_Floreana_130324_JGL_V17_S6	0				6	0.221479		2.7422	6.0234	3.2812	3.51562	-0.0598948	3.99414	1.03405	3.67721	3.27067	4.61223	1.34156	0.11193	0.0595374	0.15956	0.100023	2.07668	7.95184	0.897877	0.888335	0.797616
2024-03-13	Floreana	CF_014_Floreana_2024	song	149	VK00149_TK00228_CF_014_Floreana_130324_JGL_V1	0	3	1	1		1.03433	2.90043
2024-03-13	Floreana	CF_014_Floreana_2024	syllable	149	VK00149_TK00228_CF_014_Floreana_130324_JGL_V1_S1	0				1	0.277521		2.6484	5.1273	2.4789	3.09375	0.0061418	3.7522	1.00502	3.43126	2.86558	4.64911	1.78354	0.143386	0.0786309	0.210453	0.131822	2.46092	11.2694	0.878177	0.878761	0.771708
2024-03-13	Floreana	CF_014_Floreana_2024	syllable	149	VK00149_TK00228_CF_014_Floreana_130324_JGL_V1_S2	0				1	0.278438		2.7374	5.1328	2.3954	3.09375	0.0107023	3.77221	0.982742	3.45108	2.93367	4.61885	1.68519	0.15082	0.0812109	0.213469	0.132258	2.75334	14.2111	0.87466	0.878736	0.768595
2024-03-13	Floreana	CF_014_Floreana_2024	syllable	149	VK00149_TK00228_CF_014_Floreana_130324_JGL_V1_S3	0				1	0.2835		2.6715	5.1368	2.4653	3.42188	0.00817695	3.80459	0.983105	3.51031	2.98481	4.60011	1.6153	0.148721	0.0743607	0.211463	0.137102	2.42983	11.6703	0.881248	0.878085	0.773811
2024-03-13	Floreana	CF_014_Floreana_2024	song	150	VK00150_TK00228_CF_014_Floreana_130324_JGL_V2	0	2	1	1		0.649222	3.08061
2024-03-13	Floreana	CF_014_Floreana_2024	syllable	150	VK00150_TK00228_CF_014_Floreana_130324_JGL_V2_S1	0				1	0.272458		2.7716	5.1114	2.3398	3.09375	0.00904835	3.94168	0.963859	4.12422	3.03416	4.73715	1.70299	0.158352	0.0791759	0.202597	0.123421	2.26654	8.75581	0.873321	0.879371	0.767973
2024-03-13	Floreana	CF_014_Floreana_2024	syllable	150	VK00150_TK00228_CF_014_Floreana_130324_JGL_V2_S2	0				1	0.279375		2.7239	5.2266	2.5027	3.09375	0.00745586	4.00699	1.00195	4.20237	3.06415	4.79295	1.7288	0.158312	0.0768281	0.207203	0.130375	2.45056	10.5965	0.878649	0.878587	0.77197
2024-03-13	Floreana	CF_014_Floreana_2024	song	151	VK00151_TK00228_CF_014_Floreana_130324_JGL_V3	0	3	1	1		1.03252	2.90552
2024-03-13	Floreana	CF_014_Floreana_2024	syllable	151	VK00151_TK00228_CF_014_Floreana_130324_JGL_V3_S1	0				1	0.272062		2.6484	5.1328	2.4844	3.09375	0.00946662	3.99593	1.01512	4.19485	3.09191	4.79044	1.69853	0.162772	0.0860369	0.211604	0.125567	1.96778	6.6059	0.880632	0.87944	0.774463
2024-03-13	Floreana	CF_014_Floreana_2024	syllable	151	VK00151_TK00228_CF_014_Floreana_130324_JGL_V3_S2	0				1	0.276771		2.712	5.1932	2.4812	3.09375	0.00920235	3.94906	1.00143	3.89188	3.05725	4.73374	1.67649	0.158155	0.0814032	0.206997	0.125593	2.70147	13.7233	0.880421	0.878875	0.77378
2024-03-13	Floreana	CF_014_Floreana_2024	syllable	151	VK00151_TK00228_CF_014_Floreana_130324_JGL_V3_S3	0				1	0.281208		2.6596	5.0478	2.3882	3.375	0.00682267	3.79934	0.96626	3.47702	2.96499	4.63266	1.66767	0.14409	0.0790172	0.206839	0.127822	2.49841	11.4275	0.872178	0.878433	0.76615
2024-03-13	Floreana	CF_014_Floreana_2024	song	152	VK00152_TK00228_CF_014_Floreana_130324_JGL_V4	0	3	1	1		1.03806	2.89001
2024-03-13	Floreana	CF_014_Floreana_2024	syllable	152	VK00152_TK00228_CF_014_Floreana_130324_JGL_V4_S1	0				1	0.271208		2.6484	4.9715	2.3231	3.14062	0.00593676	3.80867	0.960774	3.54254	2.94526	4.62649	1.68123	0.155307	0.0811307	0.203986	0.122855	2.28254	9.66214	0.871666	0.879633	0.766746
2024-03-13	Floreana	CF_014_Floreana_2024	syllable	152	VK00152_TK00228_CF_014_Floreana_130324_JGL_V4_S2	0				1	0.275979		2.6953	5.0391	2.3438	3.09375	0.00849938	3.76651	0.967988	3.50725	2.88768	4.62681	1.73913	0.146107	0.0788512	0.206405	0.127553	2.40174	9.8794	0.874882	0.879091	0.769101
2024-03-13	Floreana	CF_014_Floreana_2024	syllable	152	VK00152_TK00228_CF_014_Floreana_130324_JGL_V4_S3	0				1	0.281479		2.5547	5.1328	2.5781	3.09375	0.00826309	3.84135	1.0128	3.55768	2.98551	4.73045	1.74494	0.146555	0.0790933	0.207038	0.127945	1.8599	6.43815	0.884299	0.878443	0.776807
2024-03-13	Floreana	CF_014_Floreana_2024	song	153	VK00153_TK00228_CF_014_Floreana_130324_JGL_V5	0	2	1	1		0.645848	3.09671
2024-03-13	Floreana	CF_014_Floreana_2024	syllable	153	VK00153_TK00228_CF_014_Floreana_130324_JGL_V5_S1	0				1	0.274271		2.6484	5.1797	2.5313	3.14062	0.0111257	3.83107	0.974999	3.539	2.97727	4.69893	1.72166	0.15573	0.0813515	0.206865	0.125514	2.42587	10.7511	0.871339	0.879231	0.766109
2024-03-13	Floreana	CF_014_Floreana_2024	syllable	153	VK00153_TK00228_CF_014_Floreana_130324_JGL_V5_S2	0				1	0.279687		2.6516	5.1137	2.4621	3.14062	0.00815837	3.8303	1.00754	3.49147	2.99092	4.76073	1.7698	0.150245	0.0809013	0.210343	0.129442	2.94935	16.2208	0.874736	0.878567	0.768514
2024-03-13	Floreana	CF_014_Floreana_2024	song	154	VK00154_TK00228_CF_014_Floreana_130324_JGL_V6	0	4	1	1		1.71402	2.3337
2024-03-13	Floreana	CF_014_Floreana_2024	syllable	154	VK00154_TK00228_CF_014_Floreana_130324_JGL_V6_S1	0				1	0.277729		2.6683	4.8984	2.2301	2.76562	0.00754144	3.6537	0.968993	3.35097	2.7892	4.57175	1.78255	0.143493	0.0786899	0.212926	0.134236	4.10173	29.7268	0.862336	0.878831	0.757848
2024-03-13	Floreana	CF_014_Floreana_2024	syllable	154	VK00154_TK00228_CF_014_Floreana_130324_JGL_V6_S2	0				1	0.278479		2.7422	4.9453	2.2031	2.76562	0.00572574	3.66033	0.967352	3.3674	2.82514	4.61354	1.7884	0.13924	0.0765818	0.213501	0.136919	3.63349	21.8588	0.861287	0.878752	0.756858
2024-03-13	Floreana	CF_014_Floreana_2024	syllable	154	VK00154_TK00228_CF_014_Floreana_130324_JGL_V6_S3	0				1	0.277604		2.6484	4.9453	2.2969	3.04688	0.00766922	3.67125	0.940017	3.36641	2.87999	4.5194	1.63941	0.138802	0.0786545	0.21283	0.134175	3.94238	28.6215	0.863003	0.878825	0.758428
2024-03-13	Floreana	CF_014_Floreana_2024	syllable	154	VK00154_TK00228_CF_014_Floreana_130324_JGL_V6_S4	0				1	0.281625		2.6953	4.9922	2.2969	2.71875	0.0051064	3.75492	1.01414	3.40027	2.87814	4.66475	1.78661	0.143121	0.0807941	0.214681	0.133887	3.86243	27.3702	0.869025	0.878394	0.763346
2024-03-17	Floreana	CF_014_Floreana_2024	song	155	VK00155_TK00229_CF_014_Floreana_170324_JGL_V7	0	3	1	1		1.0371	2.89268
2024-03-17	Floreana	CF_014_Floreana_2024	syllable	155	VK00155_TK00229_CF_014_Floreana_170324_JGL_V7_S1	0				1	0.278938		2.6484	4.9866	2.3382	3	0.00866543	3.78891	1.00531	3.45036	2.98787	4.64782	1.65996	0.158065	0.0790323	0.213852	0.13482	2.50122	11.5016	0.878071	0.878697	0.771558
2024-03-17	Floreana	CF_014_Floreana_2024	syllable	155	VK00155_TK00229_CF_014_Floreana_170324_JGL_V7_S2	0				1	0.287333		2.6953	5.0224	2.3271	3.04688	0.00564725	3.88374	0.986614	3.61328	3.03187	4.703	1.67113	0.162204	0.0834194	0.2155	0.132081	2.43437	9.71085	0.87332	0.87761	0.766434
2024-03-17	Floreana	CF_014_Floreana_2024	syllable	155	VK00155_TK00229_CF_014_Floreana_170324_JGL_V7_S3	0				1	0.288521		2.6484	5.1797	2.5313	2.95312	0.00561921	3.82728	0.995772	3.5072	2.98027	4.67893	1.69867	0.152339	0.0784777	0.21466	0.136182	2.40464	10.6052	0.878611	0.877607	0.771075
2024-03-17	Floreana	CF_014_Floreana_2024	song	156	VK00156_TK00229_CF_014_Floreana_170324_JGL_V8	0	2	1	1		0.662223	3.02013
2024-03-17	Floreana	CF_014_Floreana_2024	syllable	156	VK00156_TK00229_CF_014_Floreana_170324_JGL_V8_S1	0				1	0.281396		2.6484	4.9453	2.2969	3.51562	0.00262702	3.86948	1.03187	3.6181	3.02105	4.63805	1.617	0.165117	0.0837211	0.216279	0.132558	2.13238	7.59508	0.878817	0.878339	0.771899
2024-03-17	Floreana	CF_014_Floreana_2024	syllable	156	VK00156_TK00229_CF_014_Floreana_170324_JGL_V8_S2	0				1	0.284438		2.7184	4.9922	2.2738	3.42188	0.00296302	3.88573	1.03361	3.58225	3.00189	4.69372	1.69183	0.159562	0.0809375	0.210437	0.1295	2.43654	10.2867	0.8753	0.878003	0.768516
2024-03-17	Floreana	CF_014_Floreana_2024	song	157	VK00157_TK00229_CF_014_Floreana_170324_JGL_V9	0	3	1	1		1.04627	2.86734
2024-03-17	Floreana	CF_014_Floreana_2024	syllable	157	VK00157_TK00229_CF_014_Floreana_170324_JGL_V9_S1	0				1	0.277729		2.6484	5.0319	2.3835	3	0.00910395	3.86114	1.02762	3.55623	2.99806	4.69418	1.69612	0.155065	0.0786899	0.210611	0.131921	2.50822	10.3149	0.871602	0.878832	0.765992
2024-03-17	Floreana	CF_014_Floreana_2024	syllable	157	VK00157_TK00229_CF_014_Floreana_170324_JGL_V9_S2	0				1	0.289042		2.6484	4.9453	2.2969	3.04688	0.00707585	3.75919	0.959254	3.45796	2.98057	4.48882	1.50825	0.161863	0.0809317	0.219672	0.13874	2.26395	8.3488	0.870434	0.877452	0.763764
2024-03-17	Floreana	CF_014_Floreana_2024	syllable	157	VK00157_TK00229_CF_014_Floreana_170324_JGL_V9_S3	0				1	0.286083		2.6127	5.0732	2.4605	3.04688	0.00821025	3.83591	1.01803	3.50699	3	4.69231	1.69231	0.145349	0.0761351	0.214562	0.138427	2.20073	8.19816	0.877284	0.877771	0.770055
2024-03-17	Floreana	CF_014_Floreana_2024	song	158	VK00158_TK00229_CF_014_Floreana_170324_JGL_V10	0	2	1	1		0.658598	3.03676
2024-03-17	Floreana	CF_014_Floreana_2024	syllable	158	VK00158_TK00229_CF_014_Floreana_170324_JGL_V10_S1	0				1	0.285208		2.6484	5.0391	2.3907	3	0.00681859	3.76918	0.987545	3.43528	2.9795	4.64132	1.66181	0.155357	0.0834756	0.220283	0.136807	2.6126	13.157	0.874119	0.877914	0.767401
2024-03-17	Floreana	CF_014_Floreana_2024	syllable	158	VK00158_TK00229_CF_014_Floreana_170324_JGL_V10_S2	0				1	0.285146		2.6953	4.8571	2.1618	3.09375	0.00750368	3.73296	0.9825	3.3837	2.95926	4.60793	1.64868	0.14605	0.0765025	0.215598	0.139096	2.28729	8.42482	0.870635	0.877857	0.764293
2024-03-16	Floreana	CF_015_Floreana_2024	song	159	VK00159_TK00273_CF_015_Floreana_160324_MK_V1	0	2	1	7		1.12225	1.78214
2024-03-16	Floreana	CF_015_Floreana_2024	syllable	159	VK00159_TK00273_CF_015_Floreana_160324_MK_V1_S1	0				7	0.212958		2.1797	5.3203	3.1406	3.32812	-0.0639251	4.02367	1.02151	3.89523	3.30816	4.90968	1.60152	0.0837477	0.045463	0.143567	0.0981044	2.96862	14.6987	0.891713	0.890797	0.794335
2024-03-16	Floreana	CF_015_Floreana_2024	syllable	159	VK00159_TK00273_CF_015_Floreana_160324_MK_V1_S2	0				7	0.216854		2.1328	5.2266	3.0938	5.01562	-0.063168	4.06242	0.992295	4.04187	3.25302	4.923	1.66998	0.0810224	0.0452772	0.140598	0.0953205	1.98946	7.22238	0.896395	0.889267	0.797134
2024-03-16	Floreana	CF_015_Floreana_2024	song	160	VK00160_TK00273_CF_015_Floreana_160324_MK_V2	0	2	1	7		0.634826	3.15047
2024-03-16	Floreana	CF_015_Floreana_2024	syllable	160	VK00160_TK00273_CF_015_Floreana_160324_MK_V2_S1	0				7	0.215417		2.2266	5.2734	3.0468	3.28125	-0.0608443	3.91999	0.977931	3.55214	3.29679	4.74071	1.44393	0.0885602	0.0478704	0.148398	0.100528	3.4819	17.7986	0.875617	0.890145	0.779426
2024-03-16	Floreana	CF_015_Floreana_2024	syllable	160	VK00160_TK00273_CF_015_Floreana_160324_MK_V2_S2	0				7	0.221979		2.1829	5.1797	2.9968	5.01562	-0.0574044	4.03139	1.00054	3.77477	3.31532	4.92793	1.61261	0.0944592	0.0519526	0.153496	0.101544	2.79282	11.5858	0.877361	0.888413	0.779459
2024-03-16	Floreana	CF_015_Floreana_2024	song	161	VK00161_TK00273_CF_015_Floreana_160324_MK_V3	0	5	2	7+11		1.0607	4.71385
2024-03-16	Floreana	CF_015_Floreana_2024	syllable	161	VK00161_TK00273_CF_015_Floreana_160324_MK_V3_S1	0				7	0.214042		2.1797	5.4141	3.2344	3.42188	-0.0662285	3.99612	1.04062	3.77103	3.33178	4.82243	1.49065	0.0879949	0.0475648	0.147451	0.0998861	3.15821	16.2487	0.88941	0.890741	0.792234
2024-03-16	Floreana	CF_015_Floreana_2024	syllable	161	VK00161_TK00273_CF_015_Floreana_160324_MK_V3_S2	0				11	0.146125		2.9297	3.9141	0.9844	3.32812	-0.00781596	3.38557	0.701865	3.33368	3.07368	3.44316	0.369474	0.0806207	0.0377909	0.103295	0.0655043	4.67286	28.5764	0.786855	0.91975	0.72371
2024-03-16	Floreana	CF_015_Floreana_2024	syllable	161	VK00161_TK00273_CF_015_Floreana_160324_MK_V3_S3	0				11	0.15325		2.8828	3.8672	0.9844	3.32812	-0.00594113	3.4505	0.796906	3.33384	3.05321	3.59488	0.541667	0.0829057	0.0401967	0.110541	0.0703443	4.72055	29.7123	0.806013	0.915974	0.738287
2024-03-16	Floreana	CF_015_Floreana_2024	syllable	161	VK00161_TK00273_CF_015_Floreana_160324_MK_V3_S4	0				11	0.150938		2.8828	3.6797	0.7969	3.04688	0.00127008	3.3815	0.757312	3.25586	3.04383	3.48777	0.443935	0.0805	0.04025	0.105656	0.0654062	3.68113	17.9145	0.80515	0.917199	0.738483
2024-03-16	Floreana	CF_015_Floreana_2024	syllable	161	VK00161_TK00273_CF_015_Floreana_160324_MK_V3_S5	0				11	0.147708		2.5547	3.6797	1.125	3.32812	-0.0104207	3.30367	0.647193	3.28073	3.00312	3.38229	0.379167	0.080113	0.0400565	0.102645	0.0625883	4.46482	25.5493	0.783614	0.918564	0.719799
2024-03-16	Floreana	CF_015_Floreana_2024	song	162	VK00162_TK00273_CF_015_Floreana_160324_MK_V4	0	9	2	7+11		2.31714	3.88409
2024-03-16	Floreana	CF_015_Floreana_2024	syllable	162	VK00162_TK00273_CF_015_Floreana_160324_MK_V4_S1	0				7	0.209542		2.1797	5.3624	3.1827	5.10938	-0.0667519	4.03073	1.0109	3.92438	3.31351	4.88363	1.57012	0.0809593	0.0428608	0.140488	0.0976274	3.40002	19.6663	0.888296	0.891716	0.792107
2024-03-16	Floreana	CF_015_Floreana_2024	syllable	162	VK00162_TK00273_CF_015_Floreana_160324_MK_V4_S2	0				11	0.142854		2.9297	3.8203	0.8906	3.32812	-0.00860204	3.43625	0.752024	3.31412	3.06196	3.65032	0.588362	0.076529	0.0331626	0.0994877	0.0663251	3.89121	20.9016	0.814944	0.922499	0.751785
2024-03-16	Floreana	CF_015_Floreana_2024	syllable	162	VK00162_TK00273_CF_015_Floreana_160324_MK_V4_S3	0				11	0.142542		2.677	3.8672	1.1902	3.09375	-0.00800189	3.37718	0.714914	3.31803	3.03726	3.47246	0.435205	0.078907	0.0381808	0.104361	0.0661801	3.84602	20.2318	0.802585	0.922878	0.740688
2024-03-16	Floreana	CF_015_Floreana_2024	syllable	162	VK00162_TK00273_CF_015_Floreana_160324_MK_V4_S4	0				11	0.150417		2.8828	3.8203	0.9375	3.04688	0.00317563	3.36902	0.739785	3.2697	3.03019	3.52917	0.498976	0.0802222	0.0401111	0.107799	0.0676875	3.26562	14.4533	0.80747	0.917933	0.741203
2024-03-16	Floreana	CF_015_Floreana_2024	syllable	162	VK00162_TK00273_CF_015_Floreana_160324_MK_V4_S5	0				11	0.146042		2.8828	3.8672	0.9844	3.04688	-0.0134092	3.41015	0.745362	3.31507	3.02055	3.63699	0.616438	0.0780568	0.0377694	0.103236	0.065467	3.53792	17.5081	0.815625	0.920463	0.750753
2024-03-16	Floreana	CF_015_Floreana_2024	syllable	162	VK00162_TK00273_CF_015_Floreana_160324_MK_V4_S6	0				7	0.220562		2.1797	5.1328	2.9531	4.92188	-0.0604461	4.00498	0.935559	3.9993	3.27355	4.65701	1.38346	0.0830074	0.0474328	0.142298	0.0948656	1.96722	7.05574	0.892932	0.888474	0.793347
2024-03-16	Floreana	CF_015_Floreana_2024	syllable	162	VK00162_TK00273_CF_015_Floreana_160324_MK_V4_S7	0				11	0.146396		2.8828	3.6797	0.7969	3.04688	0.00174786	3.37493	0.708881	3.27708	3.01735	3.56414	0.546793	0.078246	0.037861	0.103487	0.0656257	3.47005	16.5982	0.811372	0.920144	0.746579
2024-03-16	Floreana	CF_015_Floreana_2024	syllable	162	VK00162_TK00273_CF_015_Floreana_160324_MK_V4_S8	0				11	0.147167		2.8359	3.8203	0.9844	3.04688	-0.00251842	3.41839	0.796155	3.33577	2.98902	3.60774	0.618724	0.078658	0.0380603	0.106569	0.0685086	3.2057	14.4646	0.820812	0.920337	0.755424
2024-03-16	Floreana	CF_015_Floreana_2024	syllable	162	VK00162_TK00273_CF_015_Floreana_160324_MK_V4_S9	0				11	0.145958		2.8828	3.8203	0.9375	3	-0.00773467	3.39701	0.771135	3.30137	3.0137	3.56849	0.554795	0.0780122	0.0377478	0.103177	0.0654296	3.20263	14.3219	0.81708	0.920302	0.75196
2024-03-16	Floreana	CF_015_Floreana_2024	song	163	VK00163_TK00273_CF_015_Floreana_160324_MK_V5	0	6	2	7+11		1.26462	4.7445
2024-03-16	Floreana	CF_015_Floreana_2024	syllable	163	VK00163_TK00273_CF_015_Floreana_160324_MK_V5_S1	0				7	0.208937		2.2266	5.306	3.0794	4.64062	-0.0625964	4.13995	1.00152	4.19477	3.33321	4.96539	1.63218	0.0768506	0.0408269	0.13689	0.0960632	2.54779	10.3227	0.88967	0.891949	0.793541
2024-03-16	Floreana	CF_015_Floreana_2024	syllable	163	VK00163_TK00273_CF_015_Floreana_160324_MK_V5_S2	0				11	0.143708		2.8359	3.8696	1.0337	3.28125	-0.00465174	3.41082	0.745246	3.30942	3.02409	3.62955	0.60546	0.075636	0.0352968	0.100848	0.0655512	3.489	17.0911	0.81345	0.922046	0.750038
2024-03-16	Floreana	CF_015_Floreana_2024	syllable	163	VK00163_TK00273_CF_015_Floreana_160324_MK_V5_S3	0				11	0.137937		2.9297	3.8672	0.9375	3.28125	-0.00598287	3.45501	0.75032	3.31362	3.08873	3.68359	0.594866	0.0740775	0.0357616	0.0996215	0.06386	3.99875	21.8193	0.810689	0.92562	0.75039
2024-03-16	Floreana	CF_015_Floreana_2024	syllable	163	VK00163_TK00273_CF_015_Floreana_160324_MK_V5_S4	0				11	0.149979		2.8359	3.7734	0.9375	3.14062	0.000662262	3.34685	0.737305	3.18667	2.99333	3.54	0.546667	0.0799889	0.0399944	0.107485	0.0674906	3.44538	16.8902	0.814391	0.91824	0.747806
2024-03-16	Floreana	CF_015_Floreana_2024	syllable	163	VK00163_TK00273_CF_015_Floreana_160324_MK_V5_S5	0				11	0.152125		2.9297	3.9141	0.9844	3.28125	-0.0148542	3.36183	0.678567	3.26138	3.02477	3.5637	0.538928	0.0822971	0.0399016	0.107236	0.067334	3.96533	21.9727	0.806599	0.916261	0.739056
2024-03-16	Floreana	CF_015_Floreana_2024	syllable	163	VK00163_TK00273_CF_015_Floreana_160324_MK_V5_S6	0				11	0.151771		2.8359	3.8314	0.9955	3.28125	-0.00826093	3.36514	0.689251	3.27992	3.02282	3.53043	0.507606	0.0796175	0.0373207	0.106986	0.0696653	4.06337	22.8553	0.800916	0.916665	0.734171
2024-03-16	Floreana	CF_015_Floreana_2024	song	164	VK00164_TK00273_CF_015_Floreana_160324_MK_V6	0	1	1	7		0.221447	4.51576
2024-03-16	Floreana	CF_015_Floreana_2024	syllable	164	VK00164_TK00273_CF_015_Floreana_160324_MK_V6_S1	0				7	0.221458		2.1797	5.4141	3.2344	5.10938	-0.0643326	4.03269	1.03378	3.95726	3.24809	4.93294	1.68485	0.0857258	0.0476254	0.147639	0.100013	2.55417	11.0376	0.894912	0.888371	0.795014
2024-03-16	Floreana	CF_015_Floreana_2024	song	165	VK00165_TK00273_CF_015_Floreana_160324_MK_V7	0	5	2	7+11		1.55145	3.22278
2024-03-16	Floreana	CF_015_Floreana_2024	syllable	165	VK00165_TK00273_CF_015_Floreana_160324_MK_V7_S1	0				7	0.210292		2.1606	5.5547	3.3941	5.15625	-0.0674271	4.27182	1.04334	4.42904	3.35918	5.109	1.74982	0.07408	0.0406245	0.131432	0.0908078	2.16982	8.56375	0.899421	0.89119	0.801555
2024-03-16	Floreana	CF_015_Floreana_2024	syllable	165	VK00165_TK00273_CF_015_Floreana_160324_MK_V7_S2	0				7	0.20675		2.1328	5.2734	3.1406	5.01562	-0.0652158	3.96571	1.03194	3.7779	3.19754	4.82254	1.625	0.0865465	0.0456773	0.14184	0.0961628	1.91497	6.93823	0.898103	0.892995	0.802002
2024-03-16	Floreana	CF_015_Floreana_2024	syllable	165	VK00165_TK00273_CF_015_Floreana_160324_MK_V7_S3	0				11	0.137604		2.8828	3.7734	0.8906	3	-0.00196393	3.41286	0.753519	3.34676	3.00503	3.59396	0.588926	0.0738985	0.0356752	0.0993808	0.0637056	3.15282	14.0918	0.819709	0.926161	0.759183
2024-03-16	Floreana	CF_015_Floreana_2024	syllable	165	VK00165_TK00273_CF_015_Floreana_160324_MK_V7_S4	0				11	0.150792		2.8828	3.7734	0.8906	3	-0.00806426	3.35842	0.690455	3.26429	3.01224	3.52296	0.510714	0.0829354	0.0452375	0.105554	0.0603167	3.56277	17.8149	0.808146	0.917266	0.741285
2024-03-16	Floreana	CF_015_Floreana_2024	syllable	165	VK00165_TK00273_CF_015_Floreana_160324_MK_V7_S5	0				11	0.152771		2.8097	3.8203	1.0106	3.23438	-0.003859	3.3042	0.651422	3.21501	2.99899	3.46375	0.464753	0.0826465	0.040071	0.107691	0.0676199	4.51152	27.4634	0.792486	0.915927	0.725859
2024-03-18	Floreana	CF_015_Floreana_2024	song	166	VK00166_TK00274_CF_015_Floreana_180324_JGL_V8	0	6	2	7+11		2.05739	2.91631
2024-03-18	Floreana	CF_015_Floreana_2024	syllable	166	VK00166_TK00274_CF_015_Floreana_180324_JGL_V8_S1	0				7	0.216938		2.1328	5.3314	3.1986	5.25	-0.067177	4.03627	1.07142	3.97092	3.24255	4.95284	1.71028	0.0834375	0.0452946	0.14542	0.100125	1.96194	7.1457	0.903508	0.889803	0.803944
2024-03-18	Floreana	CF_015_Floreana_2024	syllable	166	VK00166_TK00274_CF_015_Floreana_180324_JGL_V8_S2	0				7	0.218812		2.1797	5.1797	3	5.0625	-0.0620524	4.03567	1.01864	4.03235	3.27356	4.89627	1.62271	0.0832439	0.0451895	0.145082	0.0998927	2.14753	8.05795	0.895302	0.889015	0.795937
2024-03-18	Floreana	CF_015_Floreana_2024	syllable	166	VK00166_TK00274_CF_015_Floreana_180324_JGL_V8_S3	0				11	0.147646		2.8359	3.8672	1.0313	3.28125	-0.0148715	3.33739	0.663787	3.29614	2.97758	3.46559	0.488008	0.0800791	0.0375371	0.102601	0.0650643	4.88771	31.2409	0.791544	0.918186	0.726784
2024-03-18	Floreana	CF_015_Floreana_2024	syllable	166	VK00166_TK00274_CF_015_Floreana_180324_JGL_V8_S4	0				11	0.14825		2.8359	3.8203	0.9844	3.32812	-0.0145422	3.33685	0.640245	3.33593	2.99169	3.48442	0.492731	0.0829195	0.0402034	0.103021	0.0628178	3.69346	18.7549	0.802098	0.917834	0.736193
2024-03-18	Floreana	CF_015_Floreana_2024	syllable	166	VK00166_TK00274_CF_015_Floreana_180324_JGL_V8_S5	0				11	0.14875		2.8828	3.8672	0.9844	3.32812	-0.018853	3.36503	0.679412	3.32161	3.03257	3.46277	0.430196	0.0831992	0.0428602	0.103369	0.0605085	5.10878	33.8224	0.785669	0.917682	0.720994
2024-03-18	Floreana	CF_015_Floreana_2024	syllable	166	VK00166_TK00274_CF_015_Floreana_180324_JGL_V8_S6	0				11	0.149042		2.5547	3.8672	1.3125	3.32812	-0.0191724	3.4	0.726797	3.36481	3.00258	3.53922	0.536636	0.0808362	0.0378919	0.103571	0.0656794	4.21271	22.9604	0.801357	0.918126	0.735747
2024-03-18	Floreana	CF_015_Floreana_2024	song	167	VK00167_TK00274_CF_015_Floreana_180324_JGL_V9	0	4	2	7+11		1.61356	2.47899
2024-03-18	Floreana	CF_015_Floreana_2024	syllable	167	VK00167_TK00274_CF_015_Floreana_180324_JGL_V9_S1	0				7	0.223188		2.1328	5.4141	3.2813	5.10938	-0.0681212	3.99823	1.05722	3.71448	3.28862	4.96966	1.68103	0.0973477	0.0546097	0.154332	0.0997221	3.05158	14.268	0.888777	0.888363	0.789557
2024-03-18	Floreana	CF_015_Floreana_2024	syllable	167	VK00167_TK00274_CF_015_Floreana_180324_JGL_V9_S2	0				7	0.214708		2.1797	5.2266	3.0469	3.23438	-0.0637828	3.81689	1.03133	3.45699	3.17742	4.79427	1.61685	0.0930403	0.047713	0.14791	0.100197	2.55611	10.4687	0.886838	0.890659	0.78987
2024-03-18	Floreana	CF_015_Floreana_2024	syllable	167	VK00167_TK00274_CF_015_Floreana_180324_JGL_V9_S3	0				11	0.145437		2.6016	3.7266	1.125	3.23438	-0.0111605	3.35306	0.762812	3.26772	2.99259	3.44656	0.453968	0.0802414	0.0376131	0.102809	0.0651961	4.18918	23.1968	0.800001	0.919834	0.735868
2024-03-18	Floreana	CF_015_Floreana_2024	syllable	167	VK00167_TK00274_CF_015_Floreana_180324_JGL_V9_S4	0				11	0.146833		2.6016	3.7242	1.1226	3.23438	-0.00465604	3.36693	0.694887	3.33281	3.03983	3.50314	0.463312	0.0810115	0.0430374	0.103796	0.0607586	2.98141	11.8747	0.798633	0.91899	0.733935
2024-03-18	Floreana	CF_015_Floreana_2024	song	168	VK00168_TK00274_CF_015_Floreana_180324_JGL_V10	0	5	2	7+11		1.1052	4.52405
2024-03-18	Floreana	CF_015_Floreana_2024	syllable	168	VK00168_TK00274_CF_015_Floreana_180324_JGL_V10_S1	0				7	0.218688		2.1463	5.3672	3.2209	5.10938	-0.0668853	4.03038	1.0321	3.9152	3.27481	4.97185	1.69704	0.0879504	0.0522948	0.147376	0.0950815	2.21548	8.34109	0.894119	0.889283	0.795125
2024-03-18	Floreana	CF_015_Floreana_2024	syllable	168	VK00168_TK00274_CF_015_Floreana_180324_JGL_V10_S2	0				11	0.148417		2.6016	3.8672	1.2656	3.42188	-0.0173391	3.39379	0.695522	3.37448	3.01712	3.58351	0.56639	0.0804972	0.0402486	0.105653	0.065404	3.61006	19.4856	0.818288	0.918325	0.751454
2024-03-18	Floreana	CF_015_Floreana_2024	syllable	168	VK00168_TK00274_CF_015_Floreana_180324_JGL_V10_S3	0				11	0.153521		2.6016	3.8203	1.2187	3.42188	-0.0104756	3.36092	0.654576	3.38878	2.97846	3.52555	0.547094	0.0830523	0.0402678	0.10822	0.0679518	3.69184	18.8176	0.805835	0.915475	0.737722
2024-03-18	Floreana	CF_015_Floreana_2024	syllable	168	VK00168_TK00274_CF_015_Floreana_180324_JGL_V10_S4	0				11	0.157		2.6484	3.4453	0.7969	3.42188	-0.00425168	3.29283	0.637743	3.31618	2.95931	3.43088	0.471569	0.0847302	0.0448571	0.109651	0.0647937	3.9592	21.1508	0.796391	0.913233	0.727291
2024-03-18	Floreana	CF_015_Floreana_2024	syllable	168	VK00168_TK00274_CF_015_Floreana_180324_JGL_V10_S5	0				11	0.156458		2.6016	3.9141	1.3125	3.42188	-0.00484543	3.34213	0.651781	3.35988	3.00836	3.46853	0.460177	0.0844378	0.0422189	0.109272	0.0670536	4.33583	25.7207	0.795507	0.91363	0.726799
2024-03-18	Floreana	CF_015_Floreana_2024	song	169	VK00169_TK00274_CF_015_Floreana_180324_JGL_V11	0	2	1	7		0.769244	2.59996
2024-03-18	Floreana	CF_015_Floreana_2024	syllable	169	VK00169_TK00274_CF_015_Floreana_180324_JGL_V11_S1	0				7	0.214271		2.1328	5.4141	3.2813	5.0625	-0.0698414	4.16535	1.1041	4.24569	3.33513	5.0722	1.73707	0.0809468	0.045235	0.140466	0.0952315	2.58921	11.544	0.898283	0.890288	0.799731
2024-03-18	Floreana	CF_015_Floreana_2024	syllable	169	VK00169_TK00274_CF_015_Floreana_180324_JGL_V11_S2	0				7	0.220979		2.1797	5.3203	3.1406	5.01562	-0.0650512	4.07756	1.10958	4.12535	3.19742	5.03064	1.83322	0.0807881	0.0451463	0.144943	0.099797	4.37952	35.1277	0.887061	0.888342	0.788013
2024-03-18	Floreana	CF_015_Floreana_2024	song	170	VK00170_TK00274_CF_015_Floreana_180324_JGL_V12	0	8	2	7+11		2.62662	3.04574
2024-03-18	Floreana	CF_015_Floreana_2024	syllable	170	VK00170_TK00274_CF_015_Floreana_180324_JGL_V12_S1	0				7	0.221167		2.0899	5.5078	3.4179	5.20312	-0.0709132	4.27964	1.11308	4.36326	3.35908	5.22721	1.86813	0.0856129	0.0475627	0.145066	0.0975036	2.58349	11.1207	0.900371	0.888819	0.800267
2024-03-18	Floreana	CF_015_Floreana_2024	syllable	170	VK00170_TK00274_CF_015_Floreana_180324_JGL_V12_S2	0				7	0.218438		2.0859	5.3672	3.2813	5.20312	-0.0652398	4.1842	1.03876	4.25758	3.27273	5.06836	1.79563	0.0831012	0.0451121	0.142459	0.0973471	2.38768	10.7559	0.899994	0.889292	0.800357
2024-03-18	Floreana	CF_015_Floreana_2024	syllable	170	VK00170_TK00274_CF_015_Floreana_180324_JGL_V12_S3	0				11	0.153188		2.7422	3.7734	1.0312	3.1875	-0.0131651	3.34516	0.706204	3.23116	3.01558	3.55779	0.542211	0.0828719	0.0401803	0.110496	0.0703156	3.63605	18.9532	0.822196	0.916219	0.753312
2024-03-18	Floreana	CF_015_Floreana_2024	syllable	170	VK00170_TK00274_CF_015_Floreana_180324_JGL_V12_S4	0				11	0.152125		2.7891	3.7266	0.9375	3.28125	-0.00629278	3.28337	0.641589	3.26138	2.92619	3.41911	0.492922	0.0822971	0.0423955	0.107236	0.0648402	5.28402	39.1218	0.792358	0.916226	0.725979
2024-03-18	Floreana	CF_015_Floreana_2024	syllable	170	VK00170_TK00274_CF_015_Floreana_180324_JGL_V12_S5	0				11	0.1565		2.7422	3.8616	1.1194	3.23438	-0.0162031	3.31444	0.675498	3.25762	2.9764	3.45575	0.479351	0.0819762	0.0447143	0.109302	0.0645873	4.89172	32.8374	0.801298	0.914027	0.732408
2024-03-18	Floreana	CF_015_Floreana_2024	syllable	170	VK00170_TK00274_CF_015_Floreana_180324_JGL_V12_S6	0				11	0.150417		2.5078	3.7734	1.2656	3.28125	-0.0153055	3.31544	0.677765	3.28966	2.94371	3.51586	0.57216	0.0827292	0.0401111	0.107799	0.0676875	4.5017	27.9298	0.808062	0.917664	0.741529
2024-03-18	Floreana	CF_015_Floreana_2024	syllable	170	VK00170_TK00274_CF_015_Floreana_180324_JGL_V12_S7	0				7	0.200563		2.0859	5.3672	3.2813	3.23438	-0.0605287	4.13048	0.976981	4.23868	3.28588	4.87721	1.59133	0.0787924	0.0429777	0.133708	0.0907307	2.45689	11.6898	0.893801	0.894292	0.79932
2024-03-18	Floreana	CF_015_Floreana_2024	syllable	170	VK00170_TK00274_CF_015_Floreana_180324_JGL_V12_S8	0				7	0.203729		2.0859	5.3203	3.2344	3.28125	-0.0609156	3.93926	1.00031	3.81231	3.23301	4.78437	1.55136	0.0862853	0.0431426	0.139015	0.0958725	2.64431	12.1555	0.89438	0.893938	0.799521
2024-03-18	Floreana	CF_015_Floreana_2024	song	171	VK00171_TK00274_CF_015_Floreana_180324_JGL_V13	0	10	2	7+11		3.89512	2.56731
2024-03-18	Floreana	CF_015_Floreana_2024	syllable	171	VK00171_TK00274_CF_015_Floreana_180324_JGL_V13_S1	0				7	0.189312		2.1328	5.2734	3.1406	5.01562	-0.0550961	4.35377	0.973478	4.55447	3.48699	5.06179	1.5748	0.0728125	0.0388333	0.123781	0.0849479	2.57463	12.7706	0.888378	0.898396	0.798115
2024-03-18	Floreana	CF_015_Floreana_2024	syllable	171	VK00171_TK00274_CF_015_Floreana_180324_JGL_V13_S10	0				7	0.211104		2.1328	5.3203	3.1875	5.0625	-0.0644353	4.29037	1.03941	4.52259	3.37136	5.08163	1.71028	0.0791641	0.0455793	0.136738	0.0911586	3.2564	17.8147	0.890225	0.891041	0.793227
2024-03-18	Floreana	CF_015_Floreana_2024	syllable	171	VK00171_TK00274_CF_015_Floreana_180324_JGL_V13_S2	0				7	0.201896		2.1328	5.3203	3.1875	5.10938	-0.0592415	4.25785	0.952361	4.38834	3.43216	5.03735	1.60518	0.0793162	0.0432634	0.134597	0.0913338	2.14891	8.1432	0.889099	0.894147	0.794985
2024-03-18	Floreana	CF_015_Floreana_2024	syllable	171	VK00171_TK00274_CF_015_Floreana_180324_JGL_V13_S3	0				7	0.193083		2.1328	5.4141	3.2813	5.0625	-0.0621312	4.2028	0.953038	4.32271	3.4008	4.9753	1.5745	0.0772333	0.0434438	0.127918	0.084474	1.9941	7.40631	0.890592	0.897286	0.799116
2024-03-18	Floreana	CF_015_Floreana_2024	syllable	171	VK00171_TK00274_CF_015_Floreana_180324_JGL_V13_S4	0				11	0.118396		2.5698	3.5391	0.9693	3.32812	0.00192567	3.33407	0.683855	3.32575	2.9961	3.47789	0.481795	0.0657755	0.0368343	0.0841926	0.0473583	4.40454	26.4819	0.799524	0.939365	0.751045
2024-03-18	Floreana	CF_015_Floreana_2024	syllable	171	VK00171_TK00274_CF_015_Floreana_180324_JGL_V13_S5	0				7	0.201		2.1797	5.2734	3.0937	5.0625	-0.0551628	4.33408	0.980199	4.55092	3.47588	5.03867	1.56279	0.0789643	0.0430714	0.129214	0.0861429	3.03196	14.8981	0.884264	0.894227	0.790733
2024-03-18	Floreana	CF_015_Floreana_2024	syllable	171	VK00171_TK00274_CF_015_Floreana_180324_JGL_V13_S6	0				11	0.121375		2.8828	3.8672	0.9844	3.32812	-0.00721454	3.53479	0.843815	3.34537	3.14766	3.7161	0.568441	0.0686033	0.0343016	0.089712	0.0554103	6.26445	50.3961	0.812658	0.937884	0.762179
2024-03-18	Floreana	CF_015_Floreana_2024	syllable	171	VK00171_TK00274_CF_015_Floreana_180324_JGL_V13_S7	0				11	0.130562		2.9297	3.9609	1.0312	3.375	-0.010348	3.48783	0.785432	3.40094	3.15566	3.62323	0.467571	0.0716814	0.0358407	0.0921618	0.0563211	5.44215	38.0173	0.803638	0.930053	0.747426
2024-03-18	Floreana	CF_015_Floreana_2024	syllable	171	VK00171_TK00274_CF_015_Floreana_180324_JGL_V13_S8	0				11	0.136625		2.6016	3.8672	1.2656	3.32812	-0.0125763	3.43967	0.81117	3.32995	3.04448	3.52759	0.483108	0.0759028	0.0379514	0.0961435	0.0581921	5.77947	41.0561	0.797303	0.92517	0.737642
2024-03-18	Floreana	CF_015_Floreana_2024	syllable	171	VK00171_TK00274_CF_015_Floreana_180324_JGL_V13_S9	0				11	0.135792		2.8828	3.8672	0.9844	3.375	-0.0148173	3.49452	0.82182	3.38662	3.14342	3.64456	0.501134	0.0768632	0.0358695	0.0999222	0.0640527	4.70456	30.3024	0.810154	0.927367	0.75131
2024-03-18	Floreana	CF_015_Floreana_2024	song	172	VK00172_TK00274_CF_015_Floreana_180324_JGL_V14	0	5	2	7+11		1.1216	4.45792
2024-03-18	Floreana	CF_015_Floreana_2024	syllable	172	VK00172_TK00274_CF_015_Floreana_180324_JGL_V14_S1	0				7	0.218625		2.1797	5.4609	3.2812	5.10938	-0.0658579	4.13297	1.08081	4.19423	3.2931	5.06334	1.77023	0.0807962	0.0451508	0.147334	0.102183	2.72702	12.0781	0.890377	0.888891	0.791448
2024-03-18	Floreana	CF_015_Floreana_2024	syllable	172	VK00172_TK00274_CF_015_Floreana_180324_JGL_V14_S2	0				11	0.143396		2.6016	3.8672	1.2656	3.375	-0.0151836	3.37678	0.731718	3.3412	3.00644	3.45976	0.453326	0.0805029	0.0402515	0.100629	0.0603772	5.44637	38.4742	0.794561	0.920602	0.731475
2024-03-18	Floreana	CF_015_Floreana_2024	syllable	172	VK00172_TK00274_CF_015_Floreana_180324_JGL_V14_S3	0				11	0.146646		2.6016	3.8203	1.2187	3.23438	-0.0138885	3.37455	0.743503	3.29381	3.00052	3.47114	0.470619	0.080908	0.040454	0.103663	0.0632094	4.13259	22.0191	0.80542	0.919612	0.740674
2024-03-18	Floreana	CF_015_Floreana_2024	syllable	172	VK00172_TK00274_CF_015_Floreana_180324_JGL_V14_S4	0				11	0.148812		2.6016	3.8203	1.2187	3.375	-0.0208137	3.35644	0.724551	3.3485	2.99224	3.44261	0.450362	0.0832341	0.0403559	0.103412	0.0630561	5.45953	39.3793	0.796868	0.917794	0.73136
2024-03-18	Floreana	CF_015_Floreana_2024	syllable	172	VK00172_TK00274_CF_015_Floreana_180324_JGL_V14_S5	0				11	0.148708		2.8359	3.8203	0.9844	3.375	-0.0210519	3.3907	0.746362	3.35041	3.00725	3.49845	0.491201	0.0831758	0.0428482	0.10586	0.063012	5.11644	35.2549	0.807459	0.917418	0.740777
2024-03-13	Floreana	CF_016_Floreana_2024	song	173	VK00173_TK00244_CF_016_Floreana_130324_JGL_V1	0	3	1	2		0.860182	3.48763
2024-03-13	Floreana	CF_016_Floreana_2024	syllable	173	VK00173_TK00244_CF_016_Floreana_130324_JGL_V1_S1	0				2	0.227375		2.6484	5.7422	3.0938	3.32812	-0.0504277	3.95737	1.078	3.51861	3.24594	4.9435	1.69756	0.139741	0.0663177	0.175268	0.108951	2.69644	12.3014	0.891266	0.887049	0.790596
2024-03-13	Floreana	CF_016_Floreana_2024	syllable	173	VK00173_TK00244_CF_016_Floreana_130324_JGL_V1_S2	0				2	0.241417		2.6484	5.9766	3.3282	3.375	-0.0623802	3.95399	1.10973	3.5051	3.15296	4.96335	1.81039	0.126568	0.0656278	0.168757	0.103129	3.18588	17.1519	0.892057	0.883412	0.788054
2024-03-13	Floreana	CF_016_Floreana_2024	syllable	173	VK00173_TK00244_CF_016_Floreana_130324_JGL_V1_S3	0				2	0.242167		2.6016	6.2578	3.6562	3.32812	-0.0714064	4.04251	1.15005	3.56067	3.18901	5.10102	1.91201	0.12461	0.0634806	0.171633	0.108152	3.36873	18.2203	0.895177	0.883455	0.790849
2024-03-13	Floreana	CF_016_Floreana_2024	song	174	VK00174_TK00244_CF_016_Floreana_130324_JGL_V2	0	4	1	2		1.20402	3.32221
2024-03-13	Floreana	CF_016_Floreana_2024	syllable	174	VK00174_TK00244_CF_016_Floreana_130324_JGL_V2_S1	0				2	0.23425		2.6484	5.6953	3.0469	5.25	-0.0567113	4.43167	1.15346	4.72865	3.3364	5.35644	2.02004	0.104111	0.059154	0.17273	0.113576	2.63804	12.6616	0.898006	0.885575	0.795252
2024-03-13	Floreana	CF_016_Floreana_2024	syllable	174	VK00174_TK00244_CF_016_Floreana_130324_JGL_V2_S2	0				2	0.220583		2.6016	5.9766	3.375	3.28125	-0.058417	4.26615	1.10899	4.36471	3.29498	5.21234	1.91736	0.10199	0.0545529	0.158915	0.104362	3.62475	21.461	0.888133	0.88863	0.789222
2024-03-13	Floreana	CF_016_Floreana_2024	syllable	174	VK00174_TK00244_CF_016_Floreana_130324_JGL_V2_S3	0				2	0.223708		2.6484	6.2578	3.6094	3.28125	-0.0662748	4.40139	1.10513	4.64718	3.31052	5.26857	1.95805	0.0928152	0.0523573	0.161832	0.109474	2.36633	10.2149	0.903708	0.887753	0.802269
2024-03-13	Floreana	CF_016_Floreana_2024	syllable	174	VK00174_TK00244_CF_016_Floreana_130324_JGL_V2_S4	0				2	0.220812		2.6484	6.1641	3.5157	3.32812	-0.0698592	4.48815	1.15788	4.69791	3.34355	5.47247	2.12892	0.0925988	0.0522352	0.15908	0.106845	2.78949	13.8274	0.903741	0.888497	0.802971
2024-03-13	Floreana	CF_016_Floreana_2024	song	175	VK00175_TK00244_CF_016_Floreana_130324_JGL_V3	0	3	1	2		0.836745	3.58532
2024-03-13	Floreana	CF_016_Floreana_2024	syllable	175	VK00175_TK00244_CF_016_Floreana_130324_JGL_V3_S1	0				2	0.219792		2.6484	5.31	2.6616	3.32812	-0.0398804	4.18427	1.12405	3.90336	3.32528	5.18242	1.85714	0.120531	0.0614471	0.165435	0.103987	2.41371	9.93584	0.901196	0.888963	0.80113
2024-03-13	Floreana	CF_016_Floreana_2024	syllable	175	VK00175_TK00244_CF_016_Floreana_130324_JGL_V3_S2	0				2	0.220854		2.6016	5.5785	2.9769	4.6875	-0.0489334	4.26339	1.11758	4.30383	3.32544	5.16899	1.84355	0.0902415	0.0498703	0.156735	0.106865	1.74532	6.52006	0.915726	0.888694	0.8138
2024-03-13	Floreana	CF_016_Floreana_2024	syllable	175	VK00175_TK00244_CF_016_Floreana_130324_JGL_V3_S3	0				2	0.220375		2.6953	6.3047	3.6094	3.32812	-0.0587372	4.30117	1.10626	4.228	3.36103	5.19029	1.82926	0.0995242	0.0545013	0.156395	0.101894	1.91961	7.15849	0.908895	0.888748	0.807778
2024-03-13	Floreana	CF_016_Floreana_2024	song	176	VK00176_TK00244_CF_016_Floreana_130324_JGL_V4	0	2	1	2		0.551992	3.62324
2024-03-13	Floreana	CF_016_Floreana_2024	syllable	176	VK00176_TK00244_CF_016_Floreana_130324_JGL_V4_S1	0				2	0.236542		2.6484	5.6373	2.9889	3.46875	-0.0502688	4.21725	1.09832	3.96552	3.40306	5.17925	1.77619	0.118271	0.0638662	0.179772	0.115905	2.27622	9.36025	0.898286	0.885135	0.795104
2024-03-13	Floreana	CF_016_Floreana_2024	syllable	176	VK00176_TK00244_CF_016_Floreana_130324_JGL_V4_S2	0				2	0.211125		2.6484	6.3047	3.6563	3.28125	-0.0641377	4.30384	1.19671	4.10095	3.2766	5.3422	2.0656	0.103163	0.0551804	0.155945	0.100764	3.42973	19.8925	0.900858	0.891449	0.803069
2024-03-13	Floreana	CF_016_Floreana_2024	song	177	VK00177_TK00244_CF_016_Floreana_130324_JGL_V5	0	1	1	2		0.21128	4.73307
2024-03-13	Floreana	CF_016_Floreana_2024	syllable	177	VK00177_TK00244_CF_016_Floreana_130324_JGL_V5_S1	0				2	0.219062		2.6016	5.6564	3.0548	3.32812	-0.0453333	4.20887	1.1209	3.9375	3.30758	5.26124	1.95365	0.123818	0.0595279	0.166678	0.10715	2.60646	11.7517	0.896801	0.889091	0.797338
2024-03-15	Floreana	CF_016_Floreana_2024	song	178	VK00178_TK00246_CF_016_Floreana_150324_MK_V6	0	3	1	2		0.863474	3.47434
2024-03-15	Floreana	CF_016_Floreana_2024	syllable	178	VK00178_TK00246_CF_016_Floreana_150324_MK_V6_S1	0				2	0.233917		2.6016	5.6016	3	3.28125	-0.0564014	4.31859	1.13332	4.31382	3.30461	5.22895	1.92434	0.111051	0.0590699	0.174847	0.115777	2.28728	8.85733	0.901052	0.885413	0.797803
2024-03-15	Floreana	CF_016_Floreana_2024	syllable	178	VK00178_TK00246_CF_016_Floreana_150324_MK_V6_S2	0				2	0.222146		2.5547	6.3516	3.7969	3.23438	-0.0689678	4.37169	1.18249	4.50693	3.25104	5.34418	2.09314	0.0921669	0.0519916	0.155975	0.103983	2.13051	9.47423	0.913239	0.888142	0.811085
2024-03-15	Floreana	CF_016_Floreana_2024	syllable	178	VK00178_TK00246_CF_016_Floreana_150324_MK_V6_S3	0				2	0.2245		2.6016	6.3047	3.7031	3.32812	-0.0692831	4.4249	1.12976	4.67204	3.36669	5.33139	1.9647	0.0945263	0.0543526	0.160695	0.106342	2.00077	8.04624	0.91078	0.887596	0.808405
2024-03-15	Floreana	CF_016_Floreana_2024	song	179	VK00179_TK00246_CF_016_Floreana_150324_MK_V7	0	3	1	2		0.857515	3.49848
2024-03-15	Floreana	CF_016_Floreana_2024	syllable	179	VK00179_TK00246_CF_016_Floreana_150324_MK_V7_S1	0				2	0.226771		2.6016	5.6381	3.0365	3.32812	-0.0549009	4.18142	1.16252	3.84159	3.29037	5.24389	1.95353	0.122834	0.0614171	0.167716	0.106299	2.31158	9.68292	0.906669	0.887383	0.804563
2024-03-15	Floreana	CF_016_Floreana_2024	syllable	179	VK00179_TK00246_CF_016_Floreana_150324_MK_V7_S2	0				2	0.226792		2.5547	6.1641	3.6094	3.28125	-0.0687128	4.38801	1.1617	4.60007	3.29919	5.3806	2.08141	0.0992214	0.0566979	0.163007	0.106309	1.82853	6.40992	0.903744	0.887093	0.801706
2024-03-15	Floreana	CF_016_Floreana_2024	syllable	179	VK00179_TK00246_CF_016_Floreana_150324_MK_V7_S3	0				2	0.225458		2.6016	6.2578	3.6562	3.23438	-0.0711878	4.35196	1.13184	4.53481	3.27918	5.25358	1.9744	0.0925566	0.0545846	0.161381	0.106796	2.263	9.39955	0.902444	0.887429	0.800854
2024-03-15	Floreana	CF_016_Floreana_2024	song	180	VK00180_TK00246_CF_016_Floreana_150324_MK_V8	0	4	1	2		1.185	3.37554
2024-03-15	Floreana	CF_016_Floreana_2024	syllable	180	VK00180_TK00246_CF_016_Floreana_150324_MK_V8_S1	0				2	0.230813		2.6016	5.3203	2.7187	3.32812	-0.0461616	4.24802	1.16179	4.09133	3.23333	5.21367	1.98033	0.113051	0.061236	0.171932	0.110696	1.69088	5.42319	0.905754	0.886158	0.802641
2024-03-15	Floreana	CF_016_Floreana_2024	syllable	180	VK00180_TK00246_CF_016_Floreana_150324_MK_V8_S2	0				2	0.227187		2.6484	6.3047	3.6563	2.67188	-0.0690954	4.32887	1.17099	4.38008	3.3584	5.34011	1.98171	0.101761	0.0544303	0.165658	0.111227	2.57471	12.2606	0.90869	0.887098	0.806097
2024-03-15	Floreana	CF_016_Floreana_2024	syllable	180	VK00180_TK00246_CF_016_Floreana_150324_MK_V8_S3	0				2	0.211812		2.5547	6.3047	3.75	3.23438	-0.0673955	4.1836	1.16947	3.9564	3.21475	5.19876	1.98401	0.107096	0.0547381	0.159454	0.104716	2.34866	10.4626	0.907175	0.891247	0.808517
2024-03-15	Floreana	CF_016_Floreana_2024	syllable	180	VK00180_TK00246_CF_016_Floreana_150324_MK_V8_S4	0				2	0.213833		2.6016	5.9551	3.3535	2.625	-0.0643853	4.14009	1.13563	3.80072	3.29101	5.10072	1.80971	0.11642	0.0593981	0.159187	0.0997889	2.34463	10.9538	0.906639	0.890556	0.807413
2024-03-15	Floreana	CF_016_Floreana_2024	song	181	VK00181_TK00246_CF_016_Floreana_150324_MK_V9	0	3	1	2		0.853599	3.51453
2024-03-15	Floreana	CF_016_Floreana_2024	syllable	181	VK00181_TK00246_CF_016_Floreana_150324_MK_V9_S1	0				2	0.237917		2.6484	5.7422	3.0938	2.67188	-0.0549951	4.24919	1.16389	4.12775	3.24483	5.19146	1.94664	0.113069	0.0588903	0.176671	0.117781	1.79367	6.71329	0.912495	0.884738	0.807319
2024-03-15	Floreana	CF_016_Floreana_2024	syllable	181	VK00181_TK00246_CF_016_Floreana_150324_MK_V9_S2	0				2	0.226521		2.5547	6.2578	3.7031	3.375	-0.0649317	4.3189	1.10663	4.38349	3.39878	5.20482	1.80605	0.0943837	0.0542706	0.160452	0.106182	1.90529	7.93063	0.912995	0.887197	0.810006
2024-03-15	Floreana	CF_016_Floreana_2024	syllable	181	VK00181_TK00246_CF_016_Floreana_150324_MK_V9_S3	0				2	0.221146		2.6484	6.3516	3.7032	4.82812	-0.0660341	4.39593	1.10493	4.61656	3.29123	5.22269	1.93145	0.0856048	0.0523141	0.15932	0.107006	1.73489	6.09857	0.910755	0.888292	0.809016
2024-03-15	Floreana	CF_016_Floreana_2024	song	182	VK00182_TK00246_CF_016_Floreana_150324_MK_V10	0	3	1	2		0.851536	3.52304
2024-03-15	Floreana	CF_016_Floreana_2024	syllable	182	VK00182_TK00246_CF_016_Floreana_150324_MK_V10_S1	0				2	0.235833		2.6016	5.6103	3.0087	3.28125	-0.0560079	4.23209	1.19039	4.03979	3.27234	5.19733	1.92498	0.120275	0.0589583	0.179233	0.120275	3.27746	19.3791	0.902042	0.885126	0.798421
2024-03-15	Floreana	CF_016_Floreana_2024	syllable	182	VK00182_TK00246_CF_016_Floreana_150324_MK_V10_S2	0				2	0.22425		2.5547	6.2109	3.6562	3.28125	-0.070242	4.43727	1.25268	4.52025	3.28895	5.55525	2.2663	0.0991421	0.0542921	0.160516	0.106224	2.41878	12.0466	0.92013	0.887889	0.816974
2024-03-15	Floreana	CF_016_Floreana_2024	syllable	182	VK00182_TK00246_CF_016_Floreana_150324_MK_V10_S3	0				2	0.224896		2.6016	6.2578	3.6562	3.32812	-0.0722642	4.53542	1.16504	4.68994	3.39083	5.46851	2.07769	0.094693	0.0591831	0.163345	0.104162	1.68184	6.02861	0.91827	0.887398	0.814871
2024-03-15	Floreana	CF_017_Floreana_2024	song	183	VK00183_TK00279_CF_017_Floreana_150324_MK_V1	1	4	2	10+8		0.891536	4.48664
2024-03-15	Floreana	CF_017_Floreana_2024	syllable	183	VK00183_TK00279_CF_017_Floreana_150324_MK_V1_S1	1				10	0.168458		2.7422	5.9527	3.2105	2.76562	-0.0112726	3.62627	1.11402	3.28676	2.98402	3.64292	0.658904	0.0990931	0.0470692	0.123866	0.0767972	3.29192	14.3519	0.854417	0.906915	0.774884
2024-03-15	Floreana	CF_017_Floreana_2024	syllable	183	VK00183_TK00279_CF_017_Floreana_150324_MK_V1_S2	1				8	0.180438		2.9297	6.2975	3.3678	3.51562	-0.0245634	4.70692	1.23805	4.65017	3.63524	5.59855	1.96331	0.0804654	0.0487669	0.119479	0.070712	1.72668	6.40743	0.93222	0.900736	0.839684
2024-03-15	Floreana	CF_017_Floreana_2024	syllable	183	VK00183_TK00279_CF_017_Floreana_150324_MK_V1_S3	1				8	0.179792		2.8828	6.2713	3.3885	3.46875	-0.025132	4.71284	1.25014	4.69991	3.62029	5.70163	2.08134	0.0801774	0.0485923	0.116622	0.0680293	1.97925	8.47172	0.932394	0.899932	0.839092
2024-03-15	Floreana	CF_017_Floreana_2024	syllable	183	VK00183_TK00279_CF_017_Floreana_150324_MK_V1_S4	1				8	0.177104		2.8359	6.3047	3.4688	3.42188	-0.0238087	4.65692	1.30023	4.50434	3.58384	5.68462	2.10078	0.0752086	0.0412434	0.1116	0.0703564	1.53455	5.85229	0.938148	0.901954	0.846166
2024-03-15	Floreana	CF_017_Floreana_2024	song	184	VK00184_TK00279_CF_017_Floreana_150324_MK_V2	1	4	2	10+8		0.962183	4.15722
2024-03-15	Floreana	CF_017_Floreana_2024	syllable	184	VK00184_TK00279_CF_017_Floreana_150324_MK_V2_S1	1				10	0.196521		2.6953	5.2266	2.5313	3.04688	-0.0260599	3.73174	1.03443	3.3935	3.06265	4.13665	1.074	0.0982604	0.0383455	0.146192	0.107847	2.80262	12.0101	0.887438	0.89592	0.795074
2024-03-15	Floreana	CF_017_Floreana_2024	syllable	184	VK00184_TK00279_CF_017_Floreana_150324_MK_V2_S2	1				8	0.159292		3.3818	6.2578	2.876	3.46875	-0.0256016	4.76841	1.2061	4.77198	3.88019	5.68261	1.80242	0.0672012	0.037334	0.107024	0.0696901	1.57807	5.79116	0.931629	0.911508	0.849187
2024-03-15	Floreana	CF_017_Floreana_2024	syllable	184	VK00184_TK00279_CF_017_Floreana_150324_MK_V2_S3	1				8	0.161792		3.4453	6.0234	2.5781	3.46875	-0.0281288	4.7592	1.19839	4.7902	3.80685	5.63749	1.83064	0.0672058	0.0373365	0.107031	0.0696949	2.0851	10.0184	0.924865	0.910348	0.84195
2024-03-15	Floreana	CF_017_Floreana_2024	syllable	184	VK00184_TK00279_CF_017_Floreana_150324_MK_V2_S4	1				8	0.157375		3.0894	6.3516	3.2622	3.46875	-0.014538	4.73452	1.18664	4.67058	3.88905	5.60459	1.71554	0.0674464	0.0374702	0.109913	0.0724425	1.63907	6.26095	0.927542	0.913073	0.846913
2024-03-15	Floreana	CF_017_Floreana_2024	song	185	VK00185_TK00279_CF_017_Floreana_150324_MK_V3	1	5	2	10+8		1.16975	4.27443
2024-03-15	Floreana	CF_017_Floreana_2024	syllable	185	VK00185_TK00279_CF_017_Floreana_150324_MK_V3_S1	1				10	0.201313		2.4609	5.8693	3.4084	2.67188	-0.0260517	3.70436	1.12637	3.31881	2.9958	4.17355	1.17775	0.0958631	0.0383452	0.146191	0.107846	2.41465	8.79335	0.896302	0.894336	0.801595
2024-03-15	Floreana	CF_017_Floreana_2024	syllable	185	VK00185_TK00279_CF_017_Floreana_150324_MK_V3_S2	1				8	0.158854		2.8828	6.3047	3.4219	3.42188	-0.0265402	4.63777	1.25988	4.58624	3.62258	5.63808	2.0155	0.0694987	0.0372314	0.10673	0.0694987	1.51123	5.65077	0.935912	0.912453	0.853975
2024-03-15	Floreana	CF_017_Floreana_2024	syllable	185	VK00185_TK00279_CF_017_Floreana_150324_MK_V3_S3	1				8	0.155021		2.8828	6.2578	3.375	3.42188	-0.0156191	4.59889	1.30763	4.46922	3.53327	5.59235	2.05909	0.0700094	0.0350047	0.110015	0.0750101	1.81402	7.5104	0.937913	0.915233	0.858409
2024-03-15	Floreana	CF_017_Floreana_2024	syllable	185	VK00185_TK00279_CF_017_Floreana_150324_MK_V3_S4	1				8	0.146083		3.3516	6.2753	2.9237	3.375	-0.0167652	4.61849	1.30347	4.4726	3.5411	5.60959	2.06849	0.0680043	0.0352615	0.103266	0.0680043	1.67157	6.28811	0.936019	0.920739	0.86183
2024-03-15	Floreana	CF_017_Floreana_2024	syllable	185	VK00185_TK00279_CF_017_Floreana_150324_MK_V3_S5	1				8	0.146187		3.3516	6.2578	2.9062	3.375	-0.0230783	4.59331	1.29914	4.45579	3.51842	5.61211	2.09368	0.0680528	0.0352866	0.103339	0.0680528	1.75038	6.65581	0.934354	0.92075	0.860307
2024-03-15	Floreana	CF_017_Floreana_2024	song	186	VK00186_TK00279_CF_017_Floreana_150324_MK_V4	1	3	2	10+8		0.695202	4.31529
2024-03-15	Floreana	CF_017_Floreana_2024	syllable	186	VK00186_TK00279_CF_017_Floreana_150324_MK_V4_S1	1				10	0.197187		2.6484	5.8828	3.2344	2.67188	-0.0329501	3.68194	1.03572	3.35714	3.05777	4.14871	1.09094	0.096189	0.0360709	0.144284	0.108213	2.73272	10.9182	0.883289	0.895535	0.791017
2024-03-15	Floreana	CF_017_Floreana_2024	syllable	186	VK00186_TK00279_CF_017_Floreana_150324_MK_V4_S2	1				8	0.161979		2.8828	6.3047	3.4219	3.42188	-0.0283333	4.61102	1.21263	4.54321	3.57407	5.54938	1.97531	0.0722676	0.0373798	0.109647	0.0722676	1.6789	6.65507	0.929169	0.911193	0.846651
2024-03-15	Floreana	CF_017_Floreana_2024	syllable	186	VK00186_TK00279_CF_017_Floreana_150324_MK_V4_S3	1				8	0.160375		2.8828	6.3047	3.4219	3.46875	-0.0250147	4.62962	1.24244	4.56286	3.56478	5.62332	2.05854	0.0690846	0.0370096	0.106094	0.0690846	1.78183	6.92254	0.927476	0.911289	0.845199
2024-03-15	Floreana	CF_017_Floreana_2024	song	187	VK00187_TK00279_CF_017_Floreana_150324_MK_V5	1	5	2	10+8		1.17439	4.25752
2024-03-15	Floreana	CF_017_Floreana_2024	syllable	187	VK00187_TK00279_CF_017_Floreana_150324_MK_V5_S1	1				10	0.185917		2.4609	5.9297	3.4688	3.04688	-0.0294574	4.0247	1.28324	3.57699	3.06581	4.75	1.68419	0.0845076	0.033803	0.137627	0.103824	2.34944	9.97898	0.926552	0.900042	0.833936
2024-03-15	Floreana	CF_017_Floreana_2024	syllable	187	VK00187_TK00279_CF_017_Floreana_150324_MK_V5_S2	1				8	0.157312		2.8828	6.3047	3.4219	3.51562	-0.0164131	4.74397	1.32652	4.68004	3.57339	5.97114	2.39775	0.0724137	0.0374554	0.107372	0.0699167	1.79874	8.47491	0.939439	0.913455	0.858135
2024-03-15	Floreana	CF_017_Floreana_2024	syllable	187	VK00187_TK00279_CF_017_Floreana_150324_MK_V5_S3	1				8	0.158979		3.1355	6.2213	3.0858	4.03125	-0.0135436	4.69036	1.30309	4.63988	3.5576	5.82285	2.26525	0.0720374	0.0397448	0.106814	0.0670693	2.3933	12.1863	0.934608	0.912488	0.852819
2024-03-15	Floreana	CF_017_Floreana_2024	syllable	187	VK00187_TK00279_CF_017_Floreana_150324_MK_V5_S4	1				8	0.163271		3.4453	6.3516	2.9063	3.42188	-0.0087383	4.65728	1.2739	4.459	3.63195	5.69039	2.05844	0.0717402	0.0395808	0.108847	0.0692664	1.96301	7.88733	0.932505	0.909813	0.848406
2024-03-15	Floreana	CF_017_Floreana_2024	syllable	187	VK00187_TK00279_CF_017_Floreana_150324_MK_V5_S5	1				8	0.165625		3.4453	6.3516	2.9063	3.42188	-0.0148692	4.66575	1.26298	4.4842	3.60827	5.68634	2.07807	0.0716884	0.0395522	0.111241	0.0716884	1.85402	7.24605	0.929336	0.908595	0.84439
2024-03-15	Floreana	CF_017_Floreana_2024	song	188	VK00188_TK00279_CF_017_Floreana_150324_MK_V6	1	4	2	10+8		0.872807	4.58291
2024-03-15	Floreana	CF_017_Floreana_2024	syllable	188	VK00188_TK00279_CF_017_Floreana_150324_MK_V6_S1	1				10	0.200271		2.5078	5.658	3.1502	2.67188	-0.0111363	3.89278	1.38809	3.33359	2.77902	5.07725	2.29823	0.0916903	0.0337806	0.144774	0.110993	3.60373	19.6668	0.913569	0.894843	0.817501
2024-03-15	Floreana	CF_017_Floreana_2024	syllable	188	VK00188_TK00279_CF_017_Floreana_150324_MK_V6_S2	1				8	0.186042		2.4141	4.0078	1.5937	3.375	-0.0112095	3.37699	0.92443	3.22043	2.80108	3.60753	0.806452	0.0869805	0.0410741	0.128055	0.0869805	2.18884	7.43458	0.872183	0.899629	0.784641
2024-03-15	Floreana	CF_017_Floreana_2024	syllable	188	VK00188_TK00279_CF_017_Floreana_150324_MK_V6_S3	1				8	0.174687		2.5547	4.0078	1.4531	3.42188	-0.00594176	3.41957	0.923486	3.30396	2.8859	3.66476	0.778855	0.0836532	0.0467474	0.115638	0.0688908	2.73371	12.0623	0.856997	0.903772	0.77453
2024-03-15	Floreana	CF_017_Floreana_2024	syllable	188	VK00188_TK00279_CF_017_Floreana_150324_MK_V6_S4	1				8	0.186938		2.2266	4.0078	1.7812	3.375	-0.00187494	3.36097	0.897488	3.21728	2.88025	3.52222	0.641975	0.0922549	0.050983	0.123816	0.0728328	2.87884	12.2269	0.849912	0.898057	0.76327
2024-03-09	Floreana	CF_017_Floreana_2024	song	189	VK00189_TK00277_CF_017_Floreana_090324_JGL_V7	0	2	2	10+8		0.450137	4.44309
2024-03-09	Floreana	CF_017_Floreana_2024	syllable	189	VK00189_TK00277_CF_017_Floreana_090324_JGL_V7_S1	0				10	0.201437		2.4609	5.538	3.0771	3	-0.0222528	3.77441	1.15718	3.34225	2.99465	4.29565	1.30099	0.0911265	0.035971	0.146282	0.110311	3.0187	14.4006	0.901334	0.894307	0.806069
2024-03-09	Floreana	CF_017_Floreana_2024	syllable	189	VK00189_TK00277_CF_017_Floreana_090324_JGL_V7_S2	0				8	0.163312		2.8359	6.2578	3.4219	3.32812	-0.028979	4.69595	1.29044	4.67342	3.55844	5.81291	2.25448	0.0717585	0.0371165	0.108875	0.0717585	1.39605	5.1362	0.939938	0.909763	0.855121
2024-03-09	Floreana	CF_017_Floreana_2024	song	190	VK00190_TK00276_CF_017_Floreana_090324_JGL_V8	0	5	2	10+8		1.25166	3.99469
2024-03-09	Floreana	CF_017_Floreana_2024	syllable	190	VK00190_TK00276_CF_017_Floreana_090324_JGL_V8_S1	0				10	0.20375		2.6484	4.2891	1.6407	3.28125	-0.02977	3.56683	1.03565	3.24282	2.9679	3.94977	0.981873	0.100676	0.04075	0.151015	0.110265	2.60349	9.66662	0.877394	0.893477	0.783931
2024-03-09	Floreana	CF_017_Floreana_2024	syllable	190	VK00190_TK00276_CF_017_Floreana_090324_JGL_V8_S2	0				8	0.158833		2.8359	6.3516	3.5157	3.46875	-0.0230193	4.63021	1.30792	4.54845	3.5281	5.62548	2.09738	0.0694896	0.0372266	0.104234	0.0670078	2.06716	9.29548	0.937332	0.912152	0.85499
2024-03-09	Floreana	CF_017_Floreana_2024	syllable	190	VK00190_TK00276_CF_017_Floreana_090324_JGL_V8_S3	0				8	0.162688		2.8359	6.2578	3.4219	3.42188	-0.022225	4.66029	1.28543	4.56859	3.57852	5.5894	2.01088	0.0714839	0.0394394	0.108458	0.0690189	1.84065	7.19709	0.931696	0.910038	0.847878
2024-03-09	Floreana	CF_017_Floreana_2024	syllable	190	VK00190_TK00276_CF_017_Floreana_090324_JGL_V8_S4	0				8	0.166625		2.8359	6.1172	3.2813	4.73438	-0.0249614	4.65999	1.28218	4.60896	3.58864	5.70129	2.11265	0.0710607	0.0367555	0.107816	0.0710607	1.77203	7.36316	0.934656	0.908095	0.848756
2024-03-09	Floreana	CF_017_Floreana_2024	syllable	190	VK00190_TK00276_CF_017_Floreana_090324_JGL_V8_S5	0				8	0.1665		2.8359	6.2109	3.375	3.375	-0.0158881	4.64588	1.29663	4.47967	3.6146	5.70518	2.09057	0.0734559	0.0391765	0.112632	0.0734559	1.87648	7.04964	0.933298	0.9083	0.847715
2024-03-09	Floreana	CF_017_Floreana_2024	song	191	VK00191_TK00276_CF_017_Floreana_090324_JGL_V9	0	4	2	10+8		0.970641	4.12099
2024-03-09	Floreana	CF_017_Floreana_2024	syllable	191	VK00191_TK00276_CF_017_Floreana_090324_JGL_V9_S1	0				10	0.200625		2.4141	4.3828	1.9687	2.625	-0.0309784	3.56898	1.00489	3.2546	2.94555	3.97738	1.03183	0.0955357	0.0382143	0.150469	0.112254	2.68563	10.8559	0.878618	0.894295	0.785744
2024-03-09	Floreana	CF_017_Floreana_2024	syllable	191	VK00191_TK00276_CF_017_Floreana_090324_JGL_V9_S2	0				8	0.164292		3.0894	6.0703	2.9809	3.375	-0.0299291	4.59203	1.26213	4.56133	3.53277	5.44382	1.91105	0.0686592	0.0367817	0.107893	0.0711113	1.96077	8.1115	0.932752	0.90896	0.847834
2024-03-09	Floreana	CF_017_Floreana_2024	syllable	191	VK00191_TK00276_CF_017_Floreana_090324_JGL_V9_S3	0				8	0.162167		2.8359	6.3516	3.5157	4.82812	-0.0312683	4.6274	1.2672	4.44782	3.59677	5.56404	1.96727	0.068798	0.0368561	0.108111	0.0712551	1.96863	8.36408	0.928597	0.910342	0.845341
2024-03-09	Floreana	CF_017_Floreana_2024	syllable	191	VK00191_TK00276_CF_017_Floreana_090324_JGL_V9_S4	0				8	0.171937		3.3516	6.3047	2.9531	3.375	-0.0208304	4.6314	1.27106	4.54924	3.52507	5.51522	1.99015	0.0761437	0.0393	0.115444	0.0761437	1.95371	8.40484	0.934155	0.905941	0.846289
2024-03-09	Floreana	CF_017_Floreana_2024	song	192	VK00192_TK00276_CF_017_Floreana_090324_JGL_V10	0	5	2	10+8		1.22775	4.0725
2024-03-09	Floreana	CF_017_Floreana_2024	syllable	192	VK00192_TK00276_CF_017_Floreana_090324_JGL_V10_S1	0				10	0.203354		2.6484	4.2422	1.5938	2.625	-0.0271053	3.55697	1.04761	3.25662	2.94171	3.91105	0.969341	0.105266	0.0406708	0.150721	0.11005	2.8217	11.7161	0.877503	0.893598	0.784134
2024-03-09	Floreana	CF_017_Floreana_2024	syllable	192	VK00192_TK00276_CF_017_Floreana_090324_JGL_V10_S2	0				8	0.164396		2.8828	6.1974	3.3146	3.375	-0.0303287	4.51635	1.27955	4.38483	3.45974	5.38296	1.92322	0.0711564	0.0392587	0.112869	0.0736101	1.80969	7.50527	0.934451	0.909602	0.849979
2024-03-09	Floreana	CF_017_Floreana_2024	syllable	192	VK00192_TK00276_CF_017_Floreana_090324_JGL_V10_S3	0				8	0.159104		2.8359	6.1172	3.2813	3.375	-0.0261297	4.59144	1.28715	4.46712	3.53046	5.53578	2.00532	0.0696081	0.03729	0.109384	0.0720941	1.79117	7.34154	0.935751	0.912404	0.853783
2024-03-09	Floreana	CF_017_Floreana_2024	syllable	192	VK00192_TK00276_CF_017_Floreana_090324_JGL_V10_S4	0				8	0.169771		2.8359	6.3047	3.4688	3.46875	-0.015342	4.60724	1.28067	4.44062	3.5272	5.466	1.9388	0.0738134	0.0393671	0.115641	0.0762739	2.39769	12.2913	0.929719	0.906885	0.843148
2024-03-09	Floreana	CF_017_Floreana_2024	syllable	192	VK00192_TK00276_CF_017_Floreana_090324_JGL_V10_S5	0				8	0.169583		3.3516	6.1641	2.8125	3.32812	-0.0189377	4.58613	1.27636	4.42559	3.50544	5.44011	1.93466	0.0712742	0.0393237	0.113056	0.0737319	2.01802	7.87108	0.931601	0.90676	0.844739
2024-03-15	Floreana	CF_018_Floreana_2024	song	193	VK00193_TK00212_CF_018_Floreana_150324_MK_V1	0	3	1	2		0.920766	3.25816
2024-03-15	Floreana	CF_018_Floreana_2024	syllable	193	VK00193_TK00212_CF_018_Floreana_150324_MK_V1_S1	0				2	0.276375		2.7509	6.3269	3.576	4.92188	-0.048228	4.33462	1.25882	4.2216	3.28424	5.23135	1.9471	0.120769	0.0603845	0.206701	0.146316	1.52192	5.20231	0.92327	0.878388	0.810989
2024-03-15	Floreana	CF_018_Floreana_2024	syllable	193	VK00193_TK00212_CF_018_Floreana_150324_MK_V1_S2	0				2	0.264313		2.6484	6.5391	3.8907	6.28125	-0.0720583	4.73241	1.22941	4.88242	3.56956	5.79424	2.22468	0.102918	0.0631543	0.184785	0.121631	1.3688	4.48462	0.923927	0.878792	0.811939
2024-03-15	Floreana	CF_018_Floreana_2024	syllable	193	VK00193_TK00212_CF_018_Floreana_150324_MK_V1_S3	0				2	0.252479		2.6484	6.5859	3.9375	5.34375	-0.0703946	4.72543	1.20382	4.95399	3.57952	5.70658	2.12706	0.0935108	0.0584443	0.170657	0.112213	2.01618	9.63603	0.920986	0.881095	0.811476
2024-03-15	Floreana	CF_018_Floreana_2024	song	194	VK00194_TK00212_CF_018_Floreana_150324_MK_V2	0	4	1	2		1.3285	3.01092
2024-03-15	Floreana	CF_018_Floreana_2024	syllable	194	VK00194_TK00212_CF_018_Floreana_150324_MK_V2_S1	0				2	0.248333		2.6016	6.2109	3.6093	4.82812	-0.0511105	4.64419	1.26102	4.81846	3.47336	5.67224	2.19888	0.100739	0.0538836	0.182736	0.128852	1.94982	9.46045	0.931063	0.883077	0.8222
2024-03-15	Floreana	CF_018_Floreana_2024	syllable	194	VK00194_TK00212_CF_018_Floreana_150324_MK_V2_S2	0				2	0.304583		2.8598	6.3047	3.4449	4.92188	-0.0498469	4.47058	1.17623	4.47096	3.47955	5.27197	1.79242	0.131525	0.0738384	0.219208	0.145369	1.43444	5.29311	0.934402	0.875131	0.817724
2024-03-15	Floreana	CF_018_Floreana_2024	syllable	194	VK00194_TK00212_CF_018_Floreana_150324_MK_V2_S3	0				2	0.268833		2.6484	6.8672	4.2188	3.42188	-0.0780608	4.47877	1.24671	4.26817	3.41986	5.5518	2.13194	0.115876	0.0695259	0.190037	0.120511	2.61651	12.0637	0.911799	0.878382	0.800908
2024-03-15	Floreana	CF_018_Floreana_2024	syllable	194	VK00194_TK00212_CF_018_Floreana_150324_MK_V2_S4	0				2	0.273708		2.6484	6.4922	3.8438	3.375	-0.0765655	4.42443	1.2337	4.35357	3.3561	5.44604	2.08994	0.120617	0.0719064	0.192524	0.120617	1.62437	5.28855	0.915573	0.877885	0.803768
2024-03-15	Floreana	CF_018_Floreana_2024	song	195	VK00195_TK00212_CF_018_Floreana_150324_MK_V3	0	1	1	2		0.290365	3.44394
2024-03-15	Floreana	CF_018_Floreana_2024	syllable	195	VK00195_TK00212_CF_018_Floreana_150324_MK_V3_S1	0				2	0.275375		2.6484	5.9472	3.2988	4.96875	-0.0495658	4.52999	1.20381	4.64469	3.44637	5.53799	2.09162	0.104133	0.0509097	0.196696	0.145787	1.80838	7.51915	0.925492	0.878101	0.812675
2024-03-15	Floreana	CF_018_Floreana_2024	song	196	VK00196_TK00212_CF_018_Floreana_150324_MK_V4	0	3	1	2		0.94587	3.17168
2024-03-15	Floreana	CF_018_Floreana_2024	syllable	196	VK00196_TK00212_CF_018_Floreana_150324_MK_V4_S1	0				2	0.298563		2.6484	6.2872	3.6388	4.96875	-0.0566354	4.53358	1.23054	4.46521	3.51701	5.53067	2.01366	0.127294	0.074062	0.215243	0.141181	1.52787	5.62447	0.929159	0.875655	0.813623
2024-03-15	Floreana	CF_018_Floreana_2024	syllable	196	VK00196_TK00212_CF_018_Floreana_150324_MK_V4_S2	0				2	0.246562		2.6484	6.5391	3.8907	3.65625	-0.0558121	4.12224	1.11349	3.67478	3.45162	5.02996	1.57834	0.129152	0.0587054	0.173768	0.115062	3.25248	14.5439	0.889151	0.882928	0.785056
2024-03-15	Floreana	CF_018_Floreana_2024	syllable	196	VK00196_TK00212_CF_018_Floreana_150324_MK_V4_S3	0				2	0.251042		2.6484	6.6328	3.9844	5.8125	-0.0735412	4.32821	1.23068	3.7981	3.44761	5.49877	2.05116	0.122002	0.063347	0.17831	0.114963	2.20912	8.07459	0.911249	0.882244	0.803944
2024-03-15	Floreana	CF_018_Floreana_2024	song	197	VK00197_TK00212_CF_018_Floreana_150324_MK_V5	0	3	1	2		0.955954	3.13823
2024-03-15	Floreana	CF_018_Floreana_2024	syllable	197	VK00197_TK00212_CF_018_Floreana_150324_MK_V5_S1	0				2	0.283396		2.6953	6.4834	3.7881	4.96875	-0.0434263	4.56287	1.12989	4.49593	3.5361	5.40988	1.87378	0.125438	0.0720104	0.20674	0.134729	2.35343	10.4692	0.91206	0.877119	0.799985
2024-03-15	Floreana	CF_018_Floreana_2024	syllable	197	VK00197_TK00212_CF_018_Floreana_150324_MK_V5_S2	0				2	0.2375		2.9297	6.5391	3.6094	3.42188	-0.0683408	4.38588	1.13189	4.00907	3.47442	5.34359	1.86917	0.103465	0.0587871	0.164604	0.105817	3.35925	16.7233	0.89297	0.884422	0.789762
2024-03-15	Floreana	CF_018_Floreana_2024	syllable	197	VK00197_TK00212_CF_018_Floreana_150324_MK_V5_S3	0				2	0.248083		2.6953	6.6328	3.9375	3.51562	-0.0606624	4.36323	1.14147	3.9879	3.51613	5.29839	1.78226	0.11234	0.0608506	0.17319	0.11234	3.44403	18.6884	0.902323	0.882784	0.796557
2024-03-15	Floreana	CF_018_Floreana_2024	song	198	VK00198_TK00212_CF_018_Floreana_150324_MK_V6	0	3	1	2		0.946703	3.16889
2024-03-15	Floreana	CF_018_Floreana_2024	syllable	198	VK00198_TK00212_CF_018_Floreana_150324_MK_V6_S1	0				2	0.282958		2.6953	6.2578	3.5625	4.96875	-0.0517884	4.47227	1.14067	4.52202	3.50054	5.15117	1.65063	0.113647	0.0649413	0.204101	0.13916	2.64764	13.1583	0.911566	0.877258	0.799678
2024-03-15	Floreana	CF_018_Floreana_2024	syllable	198	VK00198_TK00212_CF_018_Floreana_150324_MK_V6_S2	0				2	0.272271		2.6953	6.5422	3.8469	6.1875	-0.0570631	4.69093	1.16835	4.71877	3.59808	5.64104	2.04296	0.10472	0.069813	0.181514	0.111701	1.67415	6.54819	0.922135	0.877582	0.809248
2024-03-15	Floreana	CF_018_Floreana_2024	syllable	198	VK00198_TK00212_CF_018_Floreana_150324_MK_V6_S3	0				2	0.271708		2.6953	6.5915	3.8962	3.46875	-0.0729806	4.51937	1.16838	4.55493	3.46546	5.40515	1.93969	0.11147	0.0696688	0.19275	0.123082	2.44827	12.0507	0.917975	0.878203	0.806169
2024-03-15	Floreana	CF_018_Floreana_2024	song	199	VK00199_TK00212_CF_018_Floreana_150324_MK_V7	0	1	1	2		0.261593	3.82273
2024-03-15	Floreana	CF_018_Floreana_2024	syllable	199	VK00199_TK00212_CF_018_Floreana_150324_MK_V7_S1	0				2	0.261593		2.5547	3.7734	1.2187	2.57812	-0.016677	3.28883	0.982593	3.02387	2.74109	3.37734	0.636254	0.154189	0.070086	0.186896	0.11681	3.33283	15.433	0.844258	0.881562	0.744265
2024-03-15	Floreana	CF_018_Floreana_2024	song	200	VK00200_TK00212_CF_018_Floreana_150324_MK_V8	0	2	1	2		0.948828	2.10786
2024-03-15	Floreana	CF_018_Floreana_2024	syllable	200	VK00200_TK00212_CF_018_Floreana_150324_MK_V8_S1	0				2	0.222208		2.6016	4.0531	1.4515	2.95312	-0.0150096	3.49674	1.06627	3.25554	2.84591	3.64266	0.796745	0.134743	0.0496423	0.167838	0.118196	3.2725	15.1719	0.866066	0.888315	0.76934
2024-03-15	Floreana	CF_018_Floreana_2024	syllable	200	VK00200_TK00212_CF_018_Floreana_150324_MK_V8_S2	0				2	0.259292		2.5547	3.7734	1.2187	2.57812	-0.0223585	3.34699	0.969367	3.09318	2.74214	3.60237	0.860237	0.14483	0.058399	0.193885	0.135486	2.52641	9.85016	0.873026	0.881029	0.769161
2024-03-15	Floreana	CF_018_Floreana_2024	song	636	VK00636_TK00212_CF_018_Floreana_150324_MK_V19	0	2	1	2		0.744	2.68817
2024-03-15	Floreana	CF_018_Floreana_2024	syllable	636	VK00636_TK00212_CF_018_Floreana_150324_MK_V19_S1	0				2	0.228958		2.5078	3.7266	1.2188	2.85938	-0.0193863	3.31373	1.00736	3.02453	2.72749	3.56183	0.834341	0.115659	0.0542891	0.169948	0.115659	2.63884	10.1539	0.864496	0.886913	0.766732
2024-03-15	Floreana	CF_018_Floreana_2024	syllable	636	VK00636_TK00212_CF_018_Floreana_150324_MK_V19_S2	0				2	0.296187		2.5078	5.8359	3.3281	3.46875	-0.0410002	3.55572	0.979224	3.3639	2.93506	3.75558	0.820519	0.168919	0.0948726	0.226769	0.131896	2.58145	10.2172	0.881278	0.876065	0.772056
2024-03-15	Floreana	CF_018_Floreana_2024	song	637	VK00637_TK00212_CF_018_Floreana_150324_MK_V20	0	2	1	2		0.897286	2.22894
2024-03-15	Floreana	CF_018_Floreana_2024	syllable	637	VK00637_TK00212_CF_018_Floreana_150324_MK_V20_S1	0				2	0.269771		2.5078	3.7734	1.2656	2.57812	-0.0220308	3.11119	0.903452	2.83856	2.58272	3.29093	0.708214	0.165118	0.0697683	0.202328	0.13256	3.63756	21.5332	0.849982	0.878814	0.746976
2024-03-15	Floreana	CF_018_Floreana_2024	syllable	637	VK00637_TK00212_CF_018_Floreana_150324_MK_V20_S2	0				2	0.261271		2.5078	4.8984	2.3906	2.8125	-0.0273995	3.39319	1.09526	3.06567	2.72114	3.56714	0.845995	0.15163	0.0629849	0.198286	0.135301	2.97113	12.8075	0.87657	0.880825	0.772105
2024-03-16	Floreana	CF_018_Floreana_2024	song	201	VK00201_TK00213_CF_018_Floreana_160324_MK_V9	1	2	1	2		0.776556	2.57547
2024-03-16	Floreana	CF_018_Floreana_2024	syllable	201	VK00201_TK00213_CF_018_Floreana_160324_MK_V9_S1	1				2	0.255354		2.6596	6.2578	3.5982	3.42188	-0.0453105	4.54106	1.24998	4.48553	3.4355	5.68053	2.24503	0.105421	0.0515394	0.194444	0.142905	1.77339	7.18359	0.92815	0.881514	0.818178
2024-03-16	Floreana	CF_018_Floreana_2024	syllable	201	VK00201_TK00213_CF_018_Floreana_160324_MK_V9_S2	1				2	0.286333		2.6016	6.2578	3.6562	5.01562	-0.0466141	4.72132	1.08643	4.7238	3.82268	5.58651	1.76384	0.10853	0.0669651	0.205513	0.138548	1.85172	7.20554	0.916856	0.876467	0.803594
2024-03-16	Floreana	CF_018_Floreana_2024	song	202	VK00202_TK00213_CF_018_Floreana_160324_MK_V10	1	4	1	2		1.42089	2.81513
2024-03-16	Floreana	CF_018_Floreana_2024	syllable	202	VK00202_TK00213_CF_018_Floreana_160324_MK_V10_S1	1				2	0.288313		2.6484	6.0234	3.375	4.96875	-0.0536904	4.65434	1.19399	4.75694	3.55683	5.70037	2.14354	0.115325	0.064582	0.205279	0.140697	3.42214	26.1523	0.919906	0.876547	0.806341
2024-03-16	Floreana	CF_018_Floreana_2024	syllable	202	VK00202_TK00213_CF_018_Floreana_160324_MK_V10_S2	1				2	0.285		2.6016	6.1172	3.5156	4.92188	-0.0512241	4.77873	1.15067	4.90092	3.72516	5.78186	2.0567	0.11122	0.064878	0.203902	0.139024	2.58518	13.2541	0.917291	0.876946	0.804415
2024-03-16	Floreana	CF_018_Floreana_2024	syllable	202	VK00202_TK00213_CF_018_Floreana_160324_MK_V10_S3	1				2	0.250708		2.6484	6.5859	3.9375	2.67188	-0.0775827	4.21213	1.27607	3.62676	3.25169	5.46225	2.21056	0.119496	0.0562336	0.17573	0.119496	1.86503	6.38087	0.914602	0.882234	0.806893
2024-03-16	Floreana	CF_018_Floreana_2024	syllable	202	VK00202_TK00213_CF_018_Floreana_160324_MK_V10_S4	1				2	0.267896		2.6484	6.3516	3.7032	3	-0.0732432	4.33712	1.23474	4.03504	3.35554	5.38656	2.03102	0.118806	0.0675563	0.19568	0.128124	2.3583	10.4948	0.917304	0.878906	0.806224
2024-03-16	Floreana	CF_018_Floreana_2024	song	203	VK00203_TK00213_CF_018_Floreana_160324_MK_V11	1	1	1	2		0.296073	3.37754
2024-03-16	Floreana	CF_018_Floreana_2024	syllable	203	VK00203_TK00213_CF_018_Floreana_160324_MK_V11_S1	1				2	0.296083		2.6484	6.2109	3.5625	4.92188	-0.0486144	4.49875	1.11495	4.43581	3.52365	5.33784	1.81419	0.122597	0.0693945	0.215123	0.145729	1.60261	6.49743	0.927318	0.875601	0.811961
2024-03-16	Floreana	CF_018_Floreana_2024	song	204	VK00204_TK00213_CF_018_Floreana_160324_MK_V12	1	1	1	2		0.293052	3.41236
2024-03-16	Floreana	CF_018_Floreana_2024	syllable	204	VK00204_TK00213_CF_018_Floreana_160324_MK_V12_S1	1				2	0.293063		2.6953	5.8955	3.2002	4.92188	-0.0459094	4.59317	1.15065	4.56745	3.55748	5.51942	1.96194	0.119994	0.0692274	0.212297	0.14307	1.65432	6.27277	0.924487	0.875965	0.809819
2024-03-16	Floreana	CF_018_Floreana_2024	song	205	VK00205_TK00213_CF_018_Floreana_160324_MK_V13	1	3	1	2		0.985182	3.04512
2024-03-16	Floreana	CF_018_Floreana_2024	syllable	205	VK00205_TK00213_CF_018_Floreana_160324_MK_V13_S1	1				2	0.286771		2.9297	5.7891	2.8594	4.92188	-0.0428762	4.39304	1.14922	4.29667	3.44233	5.3742	1.93187	0.108695	0.055504	0.198889	0.143385	1.44105	4.91103	0.920092	0.876917	0.806844
2024-03-16	Floreana	CF_018_Floreana_2024	syllable	205	VK00205_TK00213_CF_018_Floreana_160324_MK_V13_S2	1				2	0.276125		2.7017	6.489	3.7873	6.23438	-0.0709245	4.46934	1.21448	4.32089	3.42646	5.49053	2.06407	0.113699	0.0696113	0.192591	0.12298	1.53892	5.87612	0.921365	0.877652	0.808637
2024-03-16	Floreana	CF_018_Floreana_2024	syllable	205	VK00205_TK00213_CF_018_Floreana_160324_MK_V13_S3	1				2	0.284542		2.6016	6.4922	3.8906	3.46875	-0.0726177	4.42644	1.15991	4.14008	3.48269	5.41617	1.93348	0.120294	0.0740271	0.196634	0.122607	2.05628	8.74822	0.914781	0.876416	0.801729
2024-03-16	Floreana	CF_018_Floreana_2024	song	206	VK00206_TK00213_CF_018_Floreana_160324_MK_V14	1	4	1	2		1.51825	2.63462
2024-03-16	Floreana	CF_018_Floreana_2024	syllable	206	VK00206_TK00213_CF_018_Floreana_160324_MK_V14_S1	1				2	0.290521		2.6016	6.2109	3.6093	4.96875	-0.0536445	4.4198	1.16462	4.28522	3.50715	5.16314	1.65599	0.122203	0.0668659	0.212126	0.14526	4.59461	34.5637	0.900529	0.87614	0.788989
2024-03-16	Floreana	CF_018_Floreana_2024	syllable	206	VK00206_TK00213_CF_018_Floreana_160324_MK_V14_S2	1				2	0.290708		2.6484	6.0703	3.4219	4.875	-0.0509609	4.49186	1.1472	4.46956	3.50953	5.4468	1.93727	0.124589	0.0692163	0.209956	0.14074	1.48941	5.30754	0.922181	0.876424	0.808222
2024-03-16	Floreana	CF_018_Floreana_2024	syllable	206	VK00206_TK00213_CF_018_Floreana_160324_MK_V14_S3	1				2	0.248375		2.8828	6.3984	3.5156	3.42188	-0.0674358	4.11658	1.12056	3.58209	3.32032	5.14064	1.82032	0.124188	0.058579	0.175737	0.117158	2.90507	13.675	0.89487	0.882257	0.789506
2024-03-16	Floreana	CF_018_Floreana_2024	syllable	206	VK00206_TK00213_CF_018_Floreana_160324_MK_V14_S4	1				2	0.252354		2.6484	6.4922	3.8438	3.51562	-0.072852	4.44166	1.14563	4.19909	3.50945	5.38018	1.87073	0.112157	0.0654252	0.182256	0.116831	1.89604	7.05719	0.915622	0.881319	0.806956
2024-03-16	Floreana	CF_018_Floreana_2024	song	207	VK00207_TK00213_CF_018_Floreana_160324_MK_V15	1	1	1	2		0.310531	3.22029
2024-03-16	Floreana	CF_018_Floreana_2024	syllable	207	VK00207_TK00213_CF_018_Floreana_160324_MK_V15_S1	1				2	0.310542		2.5642	5.9845	3.4203	4.96875	-0.0577064	4.21804	1.21992	3.92864	3.15238	5.16551	2.01313	0.131118	0.0736099	0.218529	0.144919	1.49649	5.28883	0.922025	0.874488	0.8063
2024-03-16	Floreana	CF_018_Floreana_2024	song	208	VK00208_TK00213_CF_018_Floreana_160324_MK_V16	1	2	1	2		0.743181	2.69113
2024-03-16	Floreana	CF_018_Floreana_2024	syllable	208	VK00208_TK00213_CF_018_Floreana_160324_MK_V16_S1	1				2	0.29275		2.6953	6.1172	3.4219	4.96875	-0.0492462	4.60492	1.19984	4.55018	3.49816	5.69785	2.19968	0.122171	0.0691535	0.209766	0.140612	1.79667	7.76539	0.925189	0.876079	0.810539
2024-03-16	Floreana	CF_018_Floreana_2024	syllable	208	VK00208_TK00213_CF_018_Floreana_160324_MK_V16_S2	1				2	0.301417		2.8828	6.2578	3.375	4.96875	-0.0515806	4.66772	1.18933	4.7218	3.60031	5.72052	2.12021	0.124248	0.0690267	0.216284	0.147257	1.50877	5.79303	0.926659	0.875128	0.810945
2024-03-16	Floreana	CF_018_Floreana_2024	song	209	VK00209_TK00213_CF_018_Floreana_160324_MK_V17	1	1	1	2		0.294552	3.39499
2024-03-16	Floreana	CF_018_Floreana_2024	syllable	209	VK00209_TK00213_CF_018_Floreana_160324_MK_V17_S1	1				2	0.294563		2.6953	6.2578	3.5625	4.92188	-0.0547631	4.61734	1.2026	4.7466	3.47989	5.62957	2.14969	0.117365	0.0644355	0.211717	0.147281	2.57418	14.1995	0.916249	0.875751	0.802406
2024-03-16	Floreana	CF_018_Floreana_2024	song	210	VK00210_TK00213_CF_018_Floreana_160324_MK_V18	1	6	1	2		2.16502	2.77134
2024-03-16	Floreana	CF_018_Floreana_2024	syllable	210	VK00210_TK00213_CF_018_Floreana_160324_MK_V18_S1	1				2	0.289729		2.6484	6.3047	3.6563	4.96875	-0.0538925	4.67875	1.17364	4.75173	3.60223	5.61816	2.01593	0.108938	0.0648993	0.206287	0.141388	2.66279	16.6911	0.92321	0.876138	0.808859
2024-03-16	Floreana	CF_018_Floreana_2024	syllable	210	VK00210_TK00213_CF_018_Floreana_160324_MK_V18_S2	1				2	0.254792		2.6484	6.4453	3.7969	6.28125	-0.076546	4.61455	1.22627	4.74215	3.50181	5.70773	2.20592	0.100514	0.0654511	0.17999	0.114539	1.88399	7.36713	0.917655	0.880529	0.808022
2024-03-16	Floreana	CF_018_Floreana_2024	syllable	210	VK00210_TK00213_CF_018_Floreana_160324_MK_V18_S3	1				2	0.24825		2.5547	6.3984	3.8437	2.95312	-0.0765026	4.43822	1.19462	4.14755	3.45846	5.46931	2.01085	0.100705	0.0585495	0.175649	0.117099	1.51035	4.6663	0.916619	0.881918	0.808383
2024-03-16	Floreana	CF_018_Floreana_2024	syllable	210	VK00210_TK00213_CF_018_Floreana_160324_MK_V18_S4	1				2	0.304604		2.6484	6.1172	3.4688	4.96875	-0.0539174	4.39597	1.23258	4.02449	3.41717	5.41313	1.99596	0.136149	0.0738434	0.219223	0.145379	2.18676	9.19793	0.921536	0.875133	0.806467
2024-03-16	Floreana	CF_018_Floreana_2024	syllable	210	VK00210_TK00213_CF_018_Floreana_160324_MK_V18_S5	1				2	0.263437		2.6016	6.3516	3.75	2.67188	-0.0785837	4.0485	1.17313	3.55023	3.28446	5.08032	1.79585	0.130553	0.0606139	0.174848	0.114234	3.04266	15.2168	0.899763	0.879806	0.791617
2024-03-16	Floreana	CF_018_Floreana_2024	syllable	210	VK00210_TK00213_CF_018_Floreana_160324_MK_V18_S6	1				2	0.261917		2.5229	6.3984	3.8755	3.46875	-0.0745268	4.29468	1.17875	3.69976	3.42098	5.28848	1.86751	0.12862	0.0724948	0.189422	0.116927	2.99293	13.4292	0.899782	0.879639	0.791483
2024-03-16	Floreana	CF_019_Floreana_2024	song	211	VK00211_TK00270_CF_019_Floreana_160324_JGL_V1	0	2	1	1		0.588847	3.39647
2024-03-16	Floreana	CF_019_Floreana_2024	syllable	211	VK00211_TK00270_CF_019_Floreana_160324_JGL_V1_S1	0				1	0.276229		2.5078	6.5859	4.0781	3.375	0.0107174	4.26572	1.57066	3.4337	2.96657	6.04819	3.08162	0.134633	0.0742801	0.192664	0.118384	2.84716	13.7124	0.883086	0.878436	0.775735
2024-03-16	Floreana	CF_019_Floreana_2024	syllable	211	VK00211_TK00270_CF_019_Floreana_160324_JGL_V1_S2	0				1	0.279354		2.5547	6.4842	3.9295	3.375	0.0130767	4.04766	1.5181	3.38017	2.87879	5.90138	3.02259	0.132693	0.0768224	0.20486	0.128037	2.5154	10.7781	0.886243	0.8783	0.778387
2024-03-16	Floreana	CF_019_Floreana_2024	song	212	VK00212_TK00270_CF_019_Floreana_160324_JGL_V2	0	2	1	1		0.603222	3.31553
2024-03-16	Floreana	CF_019_Floreana_2024	syllable	212	VK00212_TK00270_CF_019_Floreana_160324_JGL_V2_S1	0				1	0.285104		2.3672	6.4159	4.0487	2.85938	0.0087538	4.1196	1.50635	3.40475	2.87858	5.76201	2.88343	0.143711	0.0788093	0.199341	0.120532	2.39599	9.41703	0.893422	0.877353	0.783846
2024-03-16	Floreana	CF_019_Floreana_2024	syllable	212	VK00212_TK00270_CF_019_Floreana_160324_JGL_V2_S2	0				1	0.294104		2.1328	6.4096	4.2768	3	0.00717865	3.98117	1.48643	3.32653	2.88776	5.65646	2.76871	0.132	0.0810523	0.206104	0.125052	4.32137	32.1998	0.885389	0.876396	0.775951
2024-03-16	Floreana	CF_019_Floreana_2024	song	213	VK00213_TK00270_CF_019_Floreana_160324_JGL_V3	0	2	1	1		0.599243	3.33754
2024-03-16	Floreana	CF_019_Floreana_2024	syllable	213	VK00213_TK00270_CF_019_Floreana_160324_JGL_V3_S1	0				1	0.283396		2.6016	6.4906	3.889	3.23438	0.00892217	3.93938	1.38535	3.37378	2.85858	5.49104	2.63246	0.146344	0.0766562	0.199771	0.123115	2.86199	12.7126	0.883601	0.877415	0.775285
2024-03-16	Floreana	CF_019_Floreana_2024	syllable	213	VK00213_TK00270_CF_019_Floreana_160324_JGL_V3_S2	0				1	0.291042		2.1797	6.5295	4.3498	2.85938	0.00871684	3.91884	1.38784	3.33113	2.88451	5.52643	2.64191	0.131662	0.0762252	0.205577	0.129352	3.31571	17.1356	0.881045	0.876642	0.772361
2024-03-16	Floreana	CF_019_Floreana_2024	song	214	VK00214_TK00270_CF_019_Floreana_160324_JGL_V4	0	2	1	1		0.599223	3.33766
2024-03-16	Floreana	CF_019_Floreana_2024	syllable	214	VK00214_TK00270_CF_019_Floreana_160324_JGL_V4_S1	0				1	0.273083		2.6532	6.5859	3.9327	3.32812	0.00858616	4.0843	1.49707	3.37127	2.89887	5.75521	2.85634	0.136542	0.0763708	0.196713	0.120342	3.67213	20.7581	0.885769	0.8788	0.778414
2024-03-16	Floreana	CF_019_Floreana_2024	syllable	214	VK00214_TK00270_CF_019_Floreana_160324_JGL_V4_S2	0				1	0.292854		2.1797	6.3516	4.1719	2.76562	0.013539	3.91087	1.45725	3.32055	2.79795	5.5134	2.71545	0.133744	0.0807078	0.207534	0.126827	3.42694	17.8957	0.875269	0.876518	0.767189
2024-03-16	Floreana	CF_019_Floreana_2024	song	215	VK00215_TK00270_CF_019_Floreana_160324_JGL_V5	0	8	1	1		3.18821	2.50925
2024-03-16	Floreana	CF_019_Floreana_2024	syllable	215	VK00215_TK00270_CF_019_Floreana_160324_JGL_V5_S1	0				1	0.191125		2.6278	6.5859	3.9581	3	0.0164562	4.63199	1.61736	4.92794	3.01248	6.25201	3.23953	0.106449	0.0483861	0.145158	0.0967722	1.63649	5.03853	0.904784	0.897767	0.812286
2024-03-16	Floreana	CF_019_Floreana_2024	syllable	215	VK00215_TK00270_CF_019_Floreana_160324_JGL_V5_S2	0				1	0.218167		2.6016	6.5859	3.9843	2.71875	0.0125339	4.19435	1.56014	3.45733	2.79725	5.90973	3.11248	0.0995978	0.0521703	0.156511	0.104341	2.45848	11.3958	0.906712	0.889726	0.806725
2024-03-16	Floreana	CF_019_Floreana_2024	syllable	215	VK00215_TK00270_CF_019_Floreana_160324_JGL_V5_S3	0				1	0.234771		2.6484	6.6328	3.9844	3.04688	0.010128	4.36677	1.62598	3.47641	2.93971	6.10878	3.16907	0.126776	0.0610404	0.17373	0.11269	2.06196	7.39685	0.904309	0.885755	0.800995
2024-03-16	Floreana	CF_019_Floreana_2024	syllable	215	VK00215_TK00270_CF_019_Floreana_160324_JGL_V5_S4	0				1	0.25525		2.5078	6.4684	3.9606	3	0.0101548	3.94961	1.45875	3.31404	2.77728	5.61392	2.83665	0.117087	0.0655688	0.184998	0.119429	2.89375	14.2924	0.899603	0.881897	0.793357
2024-03-16	Floreana	CF_019_Floreana_2024	syllable	215	VK00215_TK00270_CF_019_Floreana_160324_JGL_V5_S5	0				1	0.257188		2.5833	6.5859	4.0026	3.375	0.0123527	4.00636	1.48121	3.40215	2.84201	5.72831	2.8863	0.142622	0.0771562	0.19406	0.116903	2.27034	8.48365	0.890611	0.881463	0.785041
2024-03-16	Floreana	CF_019_Floreana_2024	syllable	215	VK00215_TK00270_CF_019_Floreana_160324_JGL_V5_S6	0				1	0.286521		2.5547	6.5859	4.0312	3.04688	0.0107393	4.18783	1.58463	3.40602	2.95918	6.04162	3.08244	0.138639	0.0785622	0.203337	0.124775	2.33206	10.0036	0.901727	0.877433	0.791205
2024-03-16	Floreana	CF_019_Floreana_2024	syllable	215	VK00215_TK00270_CF_019_Floreana_160324_JGL_V5_S7	0				1	0.291854		2.2266	6.4922	4.2656	2.8125	0.00519265	4.06301	1.49269	3.36742	2.85003	5.8893	3.03927	0.132029	0.0810706	0.199202	0.118131	2.087	7.09891	0.88661	0.876583	0.777187
2024-03-16	Floreana	CF_019_Floreana_2024	syllable	215	VK00215_TK00270_CF_019_Floreana_160324_JGL_V5_S8	0				1	0.26975		2.6016	6.1641	3.5625	3.375	0.00927041	3.84723	1.35629	3.35767	2.84969	5.35625	2.50656	0.148828	0.0813901	0.202313	0.120922	2.64127	11.5253	0.885573	0.87946	0.778826
2024-03-16	Floreana	CF_019_Floreana_2024	song	216	VK00216_TK00270_CF_019_Floreana_160324_JGL_V6	0	3	1	1		1.21668	2.46572
2024-03-16	Floreana	CF_019_Floreana_2024	syllable	216	VK00216_TK00270_CF_019_Floreana_160324_JGL_V6_S1	0				1	0.261333		2.6016	6.5391	3.9375	3.42188	0.00610748	4.05417	1.44171	3.44081	2.98528	5.68404	2.69876	0.14	0.07	0.189	0.119	3.03334	15.0886	0.885187	0.880614	0.779508
2024-03-16	Floreana	CF_019_Floreana_2024	syllable	216	VK00216_TK00270_CF_019_Floreana_160324_JGL_V6_S2	0				1	0.289771		2.5547	6.4453	3.8906	3.1875	0.0117781	3.53619	1.21541	3.19835	2.73579	3.48486	0.749071	0.120545	0.0718632	0.206317	0.134454	3.08371	14.2002	0.864288	0.876781	0.757791
2024-03-16	Floreana	CF_019_Floreana_2024	syllable	216	VK00216_TK00270_CF_019_Floreana_160324_JGL_V6_S3	0				1	0.299125		2.569	6.4922	3.9232	3.1875	0.0105728	3.69492	1.32025	3.2554	2.78729	3.72016	0.93287	0.124252	0.0736308	0.207087	0.133456	3.00419	13.2533	0.87	0.875845	0.761985
2024-03-16	Floreana	CF_019_Floreana_2024	song	217	VK00217_TK00270_CF_019_Floreana_160324_JGL_V7	0	4	1	1		1.52243	2.62737
2024-03-16	Floreana	CF_019_Floreana_2024	syllable	217	VK00217_TK00270_CF_019_Floreana_160324_JGL_V7_S1	0				1	0.295		2.6016	6.5343	3.9327	3.1875	0.00755683	3.97227	1.40708	3.40897	3.01565	5.28743	2.27178	0.133672	0.0760547	0.200508	0.124453	2.5821	10.5303	0.883202	0.876176	0.773841
2024-03-16	Floreana	CF_019_Floreana_2024	syllable	217	VK00217_TK00270_CF_019_Floreana_160324_JGL_V7_S2	0				1	0.295604		2.3203	6.4874	4.1671	3.375	0.00916804	3.89687	1.41101	3.36778	2.83993	5.33368	2.49375	0.129327	0.0762104	0.207847	0.131636	3.34866	17.9576	0.88297	0.876227	0.773682
2024-03-16	Floreana	CF_019_Floreana_2024	syllable	217	VK00217_TK00270_CF_019_Floreana_160324_JGL_V7_S3	0				1	0.265271		2.5078	6.5033	3.9955	3.09375	0.0143749	4.09044	1.52608	3.30974	2.92517	5.96781	3.04263	0.118674	0.0721351	0.188482	0.116347	2.84605	13.7206	0.883701	0.880188	0.777823
2024-03-16	Floreana	CF_019_Floreana_2024	syllable	217	VK00217_TK00270_CF_019_Floreana_160324_JGL_V7_S4	0				1	0.290271		2.4609	6.4922	4.0313	3.32812	0.0112356	3.91135	1.3976	3.33696	2.89926	5.38759	2.48834	0.138224	0.0783271	0.207336	0.129009	3.14959	15.5607	0.892266	0.876989	0.782508
2024-03-16	Floreana	CF_019_Floreana_2024	song	218	VK00218_TK00270_CF_019_Floreana_160324_JGL_V8	0	6	1	1		2.54535	2.35724
2024-03-16	Floreana	CF_019_Floreana_2024	syllable	218	VK00218_TK00270_CF_019_Floreana_160324_JGL_V8_S1	0				1	0.235729		2.6016	6.4453	3.8437	3.04688	0.0100256	4.50939	1.5956	4.24935	3.00196	6.13316	3.1312	0.122579	0.0612896	0.169725	0.108435	1.85331	6.32177	0.902124	0.885166	0.798529
2024-03-16	Floreana	CF_019_Floreana_2024	syllable	218	VK00218_TK00270_CF_019_Floreana_160324_JGL_V8_S2	0				1	0.263208		2.5547	6.4453	3.8906	3	0.00613447	4.16321	1.51352	3.38428	2.92081	5.81181	2.891	0.116464	0.0652198	0.186342	0.121122	2.21558	9.23075	0.902726	0.880488	0.794839
2024-03-16	Floreana	CF_019_Floreana_2024	syllable	218	VK00218_TK00270_CF_019_Floreana_160324_JGL_V8_S3	0				1	0.257437		2.511	6.4453	3.9343	3.32812	0.00966652	4.14331	1.54211	3.36103	2.8948	6.05738	3.16258	0.126378	0.0631892	0.187227	0.124038	2.25462	8.11593	0.884546	0.881476	0.779706
2024-03-16	Floreana	CF_019_Floreana_2024	syllable	218	VK00218_TK00270_CF_019_Floreana_160324_JGL_V8_S4	0				1	0.255542		2.6016	6.4453	3.8437	3.14062	0.0131971	4.03136	1.53259	3.30012	2.77182	5.86725	3.09542	0.112532	0.0609549	0.185209	0.124254	2.56956	11.2342	0.886919	0.881812	0.782096
2024-03-16	Floreana	CF_019_Floreana_2024	syllable	218	VK00218_TK00270_CF_019_Floreana_160324_JGL_V8_S5	0				1	0.249542		2.6484	6.4922	3.8438	3.1875	0.00895495	4.08803	1.53174	3.31936	2.83046	5.84803	3.01757	0.113	0.0612083	0.181271	0.120063	2.36718	10.2033	0.895792	0.883003	0.790987
2024-03-16	Floreana	CF_019_Floreana_2024	syllable	218	VK00218_TK00270_CF_019_Floreana_160324_JGL_V8_S6	0				1	0.260375		2.5078	6.4453	3.9375	3.375	0.0167204	4.01147	1.51225	3.32092	2.79078	5.76418	2.9734	0.116239	0.0650938	0.188307	0.123213	2.08893	7.5364	0.900447	0.88097	0.793267
2024-03-18	Floreana	CF_019_Floreana_2024	song	219	VK00219_TK00271_CF_019_Floreana_180324_JGL_V9	0	4	1	1		1.49393	2.67749
2024-03-18	Floreana	CF_019_Floreana_2024	syllable	219	VK00219_TK00271_CF_019_Floreana_180324_JGL_V9_S1	0				1	0.247042		2.5078	6.5311	4.0233	3.375	0.0103716	4.29151	1.5711	3.467	2.92466	6.01276	3.08811	0.12705	0.0658778	0.183517	0.117639	1.83492	6.76603	0.900616	0.883166	0.795393
2024-03-18	Floreana	CF_019_Floreana_2024	syllable	219	VK00219_TK00271_CF_019_Floreana_180324_JGL_V9_S2	0				1	0.273646		2.4141	6.4922	4.0781	2.85938	0.01453	4.1635	1.56214	3.35714	2.8563	5.90157	3.04528	0.132185	0.074209	0.197118	0.122909	1.92011	6.72219	0.901386	0.878959	0.792281
2024-03-18	Floreana	CF_019_Floreana_2024	syllable	219	VK00219_TK00271_CF_019_Floreana_180324_JGL_V9_S3	0				1	0.282479		2.5078	6.4358	3.928	3	0.00965864	4.05584	1.46706	3.31972	2.89488	5.72358	2.8287	0.134293	0.0764083	0.20144	0.125032	2.23861	8.711	0.898972	0.877723	0.789049
2024-03-18	Floreana	CF_019_Floreana_2024	syllable	219	VK00219_TK00271_CF_019_Floreana_180324_JGL_V9_S4	0				1	0.283979		2.4141	6.408	3.9939	3	0.00921874	3.95034	1.46771	3.25	2.82746	5.69014	2.86268	0.122365	0.0738808	0.198555	0.124674	2.46045	9.912	0.887148	0.877525	0.778495
2024-03-18	Floreana	CF_019_Floreana_2024	song	220	VK00220_TK00271_CF_019_Floreana_180324_JGL_V10	0	4	1	1		1.62141	2.46698
2024-03-18	Floreana	CF_019_Floreana_2024	syllable	220	VK00220_TK00271_CF_019_Floreana_180324_JGL_V10_S1	0				1	0.288625		2.5547	6.4874	3.9327	3.1875	0.0106702	3.88437	1.36664	3.30517	2.87207	5.33555	2.46349	0.126995	0.076197	0.198574	0.122377	2.69389	11.5658	0.89315	0.876799	0.783113
2024-03-18	Floreana	CF_019_Floreana_2024	syllable	220	VK00220_TK00271_CF_019_Floreana_180324_JGL_V10_S2	0				1	0.280583		2.4609	6.4334	3.9725	3.1875	0.00930748	4.16949	1.50157	3.38158	2.92188	5.7585	2.83662	0.129857	0.071885	0.201742	0.129857	1.9898	7.65858	0.907589	0.87811	0.796962
2024-03-18	Floreana	CF_019_Floreana_2024	syllable	220	VK00220_TK00271_CF_019_Floreana_180324_JGL_V10_S3	0				1	0.264562		2.5078	6.3984	3.8906	3.14062	0.014372	4.08601	1.52312	3.31879	2.85369	5.85224	2.99855	0.125319	0.067301	0.19262	0.125319	2.12842	7.97308	0.899782	0.8804	0.792168
2024-03-18	Floreana	CF_019_Floreana_2024	syllable	220	VK00220_TK00271_CF_019_Floreana_180324_JGL_V10_S4	0				1	0.276792		2.4141	6.3261	3.912	3.1875	0.0166728	3.97228	1.50077	3.28127	2.77543	5.66954	2.89411	0.127929	0.0721054	0.200034	0.127929	2.16775	8.34335	0.902433	0.878815	0.793071
2024-03-18	Floreana	CF_019_Floreana_2024	song	221	VK00221_TK00271_CF_019_Floreana_180324_JGL_V11	0	2	1	1		0.609973	3.27883
2024-03-18	Floreana	CF_019_Floreana_2024	syllable	221	VK00221_TK00271_CF_019_Floreana_180324_JGL_V11_S1	0				1	0.291167		2.1797	6.3984	4.2187	3.375	0.0138596	4.20772	1.47195	3.42389	3.06316	5.86654	2.80338	0.152516	0.0808796	0.203354	0.122475	3.42816	20.5439	0.8943	0.876572	0.783918
2024-03-18	Floreana	CF_019_Floreana_2024	syllable	221	VK00221_TK00271_CF_019_Floreana_180324_JGL_V11_S2	0				1	0.295958		2.3203	6.3984	4.0781	3.32812	0.0128096	4.13332	1.5174	3.36824	2.94257	5.91892	2.97635	0.147979	0.0809261	0.208096	0.12717	2.3865	9.42316	0.895335	0.876288	0.784571
2024-03-18	Floreana	CF_020_Floreana_2024	song	222	VK00222_TK00280_CF_020_Floreana_180324_JGL_V1	0	5	2	11+2		1.073	4.65983
2024-03-18	Floreana	CF_020_Floreana_2024	syllable	222	VK00222_TK00280_CF_020_Floreana_180324_JGL_V1_S1	0				11	0.114875		2.6016	3.4922	0.8906	2.625	-0.00985676	3.23113	0.818415	3.24263	2.71984	3.39075	0.670912	0.0534302	0.0293866	0.0801453	0.0507587	3.50613	16.2531	0.810318	0.943564	0.764586
2024-03-18	Floreana	CF_020_Floreana_2024	syllable	222	VK00222_TK00280_CF_020_Floreana_180324_JGL_V1_S2	0				2	0.183375		2.7422	6.6797	3.9375	5.15625	-0.065845	4.56053	1.05481	4.90268	3.52852	5.21896	1.69044	0.08313	0.0489	0.114915	0.066015	2.54972	10.9408	0.892768	0.898741	0.802368
2024-03-18	Floreana	CF_020_Floreana_2024	syllable	222	VK00222_TK00280_CF_020_Floreana_180324_JGL_V1_S3	0				2	0.181375		2.7422	6.3984	3.6562	2.76562	-0.0666959	4.25257	1.00803	4.38889	3.31934	5.07252	1.75318	0.0822233	0.0532033	0.118498	0.065295	1.68471	5.18187	0.889731	0.89989	0.800661
2024-03-18	Floreana	CF_020_Floreana_2024	syllable	222	VK00222_TK00280_CF_020_Floreana_180324_JGL_V1_S4	0				2	0.183375		2.7422	6.5391	3.7969	2.76562	-0.0650225	4.27922	1.11023	4.16653	3.2995	5.13716	1.83767	0.085575	0.051345	0.12225	0.070905	1.68676	5.02193	0.899866	0.899641	0.809556
2024-03-18	Floreana	CF_020_Floreana_2024	syllable	222	VK00222_TK00280_CF_020_Floreana_180324_JGL_V1_S5	0				2	0.185396		2.7422	6.3984	3.6562	3.42188	-0.0524022	4.1471	1.07225	3.97054	3.27469	5.04398	1.76929	0.0853797	0.0487884	0.121971	0.0731826	1.69633	5.33958	0.899303	0.899054	0.808521
2024-03-18	Floreana	CF_020_Floreana_2024	song	638	VK00638_TK00280_CF_020_Floreana_180324_JGL_V9	0	6	2	11+2		1.344	4.46429
2024-03-18	Floreana	CF_020_Floreana_2024	syllable	638	VK00638_TK00280_CF_020_Floreana_180324_JGL_V9_S1	0				11	0.146229		2.5547	3.4787	0.924	2.53125	-0.011756	3.10808	0.664484	3.12842	2.71105	3.28579	0.574737	0.0806782	0.052945	0.103369	0.0504239	3.09929	13.1755	0.793233	0.916175	0.72674
2024-03-18	Floreana	CF_020_Floreana_2024	syllable	638	VK00638_TK00280_CF_020_Floreana_180324_JGL_V9_S2	0				2	0.189417		2.6484	6.5391	3.8907	3.375	-0.0588072	4.01575	1.00715	3.70715	3.22665	4.94273	1.71608	0.0922799	0.0607105	0.123849	0.0631389	2.05828	7.38662	0.886848	0.897315	0.795781
2024-03-18	Floreana	CF_020_Floreana_2024	syllable	638	VK00638_TK00280_CF_020_Floreana_180324_JGL_V9_S3	0				2	0.183375		2.6953	6.3984	3.7031	3.375	-0.0624611	4.11182	1.04837	3.92114	3.25042	5.05537	1.80495	0.080685	0.0489	0.11736	0.06846	1.834	6.63224	0.896868	0.899658	0.806874
2024-03-18	Floreana	CF_020_Floreana_2024	syllable	638	VK00638_TK00280_CF_020_Floreana_180324_JGL_V9_S4	0				2	0.181354		2.6953	6.3047	3.6094	3.28125	-0.0539569	3.99996	1.02554	3.61885	3.24363	4.95968	1.71604	0.0894681	0.0556153	0.120903	0.0652875	3.44174	18.3423	0.875256	0.900715	0.788356
2024-03-18	Floreana	CF_020_Floreana_2024	syllable	638	VK00638_TK00280_CF_020_Floreana_180324_JGL_V9_S5	0				2	0.181354		2.7422	6.1641	3.4219	3.32812	-0.0467667	4.04758	1.01471	3.74576	3.27674	4.9983	1.72156	0.0846319	0.0507792	0.120903	0.0701236	2.0936	7.43038	0.885151	0.900889	0.797422
2024-03-18	Floreana	CF_020_Floreana_2024	syllable	638	VK00638_TK00280_CF_020_Floreana_180324_JGL_V9_S6	0				2	0.185396		2.7422	6.3984	3.6562	3.28125	-0.0436395	4.01199	0.966635	3.70083	3.26929	4.81743	1.54813	0.0878191	0.0536672	0.119532	0.0658643	1.676	5.036	0.882407	0.898941	0.793232
2024-03-18	Floreana	CF_020_Floreana_2024	song	223	VK00223_TK00280_CF_020_Floreana_180324_JGL_V2	0	7	2	11+2		1.56506	4.47267
2024-03-18	Floreana	CF_020_Floreana_2024	syllable	223	VK00223_TK00280_CF_020_Floreana_180324_JGL_V2_S1	0				11	0.124104		2.5547	3.3984	0.8437	2.57812	-0.0099944	3.0704	0.66381	3.07258	2.62903	3.29839	0.669355	0.0620521	0.0336115	0.0879071	0.0542956	3.55963	16.6837	0.780987	0.935639	0.730722
2024-03-18	Floreana	CF_020_Floreana_2024	syllable	223	VK00223_TK00280_CF_020_Floreana_180324_JGL_V2_S2	0				2	0.191875		2.6953	6.7734	4.0781	2.71875	-0.0667875	4.17721	1.11081	4.02807	3.2097	5.07578	1.86608	0.0971519	0.0582911	0.131155	0.0728639	1.60353	4.89213	0.905229	0.897379	0.812333
2024-03-18	Floreana	CF_020_Floreana_2024	syllable	223	VK00223_TK00280_CF_020_Floreana_180324_JGL_V2_S3	0				2	0.170354		2.7422	6.2578	3.5156	3.375	-0.0437274	3.99629	1.02889	3.66079	3.20867	4.92909	1.72042	0.0888804	0.0592536	0.116038	0.0567847	2.07049	7.4103	0.886432	0.906063	0.803163
2024-03-18	Floreana	CF_020_Floreana_2024	syllable	223	VK00223_TK00280_CF_020_Floreana_180324_JGL_V2_S4	0				2	0.161146		2.6953	5.4609	2.7656	3.375	-0.032493	3.97872	1.01467	3.64804	3.20726	4.88968	1.68243	0.0842917	0.0545417	0.111562	0.0570208	2.41232	9.94372	0.881147	0.910661	0.802427
2024-03-18	Floreana	CF_020_Floreana_2024	syllable	223	VK00223_TK00280_CF_020_Floreana_180324_JGL_V2_S5	0				2	0.170021		2.7422	6.3984	3.6562	3.28125	-0.0440204	4.02664	1.03922	3.69412	3.21765	5	1.78235	0.0887065	0.0591377	0.118275	0.0591377	2.48962	9.65439	0.88072	0.906377	0.798265
2024-03-18	Floreana	CF_020_Floreana_2024	syllable	223	VK00223_TK00280_CF_020_Floreana_180324_JGL_V2_S6	0				2	0.152375		2.7422	6.3984	3.6562	3.28125	-0.0361678	3.96673	1.01275	3.56162	3.25303	4.91414	1.66111	0.0824324	0.049959	0.104914	0.0549549	3.26461	16.5384	0.866849	0.914927	0.793103
2024-03-18	Floreana	CF_020_Floreana_2024	syllable	223	VK00223_TK00280_CF_020_Floreana_180324_JGL_V2_S7	0				2	0.125417		2.7422	5.19	2.4478	3.32812	-0.035047	3.82244	1.01563	3.42209	3.1589	4.5865	1.42761	0.0627083	0.033967	0.086224	0.0522569	2.63376	10.765	0.870017	0.934761	0.813257
2024-03-18	Floreana	CF_020_Floreana_2024	song	224	VK00224_TK00280_CF_020_Floreana_180324_JGL_V3	0	7	2	11+2		1.86198	3.75945
2024-03-18	Floreana	CF_020_Floreana_2024	syllable	224	VK00224_TK00280_CF_020_Floreana_180324_JGL_V3_S1	0				11	0.129854		2.5078	3.4453	0.9375	2.48438	-0.0137886	3.07988	0.725195	3.08649	2.62441	3.31754	0.693128	0.06233	0.0363592	0.0883008	0.0519417	2.88792	10.9572	0.80113	0.930877	0.745754
2024-03-18	Floreana	CF_020_Floreana_2024	syllable	224	VK00224_TK00280_CF_020_Floreana_180324_JGL_V3_S2	0				2	0.192604		2.6484	6.5391	3.8907	2.625	-0.062273	4.15528	1.18112	3.89337	3.14577	5.10304	1.95727	0.0987096	0.0601888	0.130008	0.069819	1.84415	6.48631	0.912373	0.896935	0.818339
2024-03-18	Floreana	CF_020_Floreana_2024	syllable	224	VK00224_TK00280_CF_020_Floreana_180324_JGL_V3_S3	0				2	0.18725		2.6484	6.4858	3.8374	3.375	-0.0672883	4.14666	1.14492	3.87675	3.22514	5.01972	1.79458	0.0972727	0.0583636	0.131318	0.0729545	2.0247	7.1827	0.907008	0.899215	0.815595
2024-03-18	Floreana	CF_020_Floreana_2024	syllable	224	VK00224_TK00280_CF_020_Floreana_180324_JGL_V3_S4	0				2	0.185188		2.6953	6.3984	3.7031	3.23438	-0.0650328	4.12419	1.10583	3.93682	3.25062	5.01205	1.76143	0.0950304	0.0609169	0.126707	0.0657903	2.37631	9.18179	0.898101	0.899839	0.808146
2024-03-18	Floreana	CF_020_Floreana_2024	syllable	224	VK00224_TK00280_CF_020_Floreana_180324_JGL_V3_S5	0				2	0.167125		2.6484	6.1172	3.4688	3.32812	-0.0510102	3.97802	1.07457	3.52901	3.21179	4.92956	1.71777	0.0909357	0.0589853	0.117971	0.0589853	2.14645	7.7235	0.892437	0.907729	0.810091
2024-03-18	Floreana	CF_020_Floreana_2024	syllable	224	VK00224_TK00280_CF_020_Floreana_180324_JGL_V3_S6	0				11	0.109292		2.5547	3.4922	0.9375	2.625	-0.00955754	3.11484	0.735822	3.03803	2.69014	3.32183	0.63169	0.053313	0.0239909	0.0773039	0.053313	3.63664	17.4578	0.784363	0.948751	0.744165
2024-03-18	Floreana	CF_020_Floreana_2024	syllable	224	VK00224_TK00280_CF_020_Floreana_180324_JGL_V3_S7	0				2	0.160375		2.7422	5.5547	2.8125	3.1875	-0.0492219	4.16166	1.03227	4.03263	3.29031	5.03071	1.7404	0.0789538	0.0542808	0.111029	0.0567481	1.97371	6.6344	0.885034	0.910041	0.805417
2024-03-18	Floreana	CF_020_Floreana_2024	song	225	VK00225_TK00281_CF_020_Floreana_180324_JGL_V4	0	5	2	11+2		1.0467	4.7769
2024-03-18	Floreana	CF_020_Floreana_2024	syllable	225	VK00225_TK00281_CF_020_Floreana_180324_JGL_V4_S1	0				11	0.117688		2.4752	3.3984	0.9232	2.53125	-0.0107264	3.06025	0.621605	3.08889	2.63007	3.3098	0.679739	0.0523056	0.0287681	0.0784583	0.0496903	3.73429	18.5984	0.778425	0.940336	0.731981
2024-03-18	Floreana	CF_020_Floreana_2024	syllable	225	VK00225_TK00281_CF_020_Floreana_180324_JGL_V4_S2	0				2	0.17425		2.6953	6.4453	3.75	3.1875	-0.0512185	4.05686	1.08371	3.72217	3.21113	4.98542	1.77429	0.0908063	0.0589014	0.122711	0.0638099	1.93277	6.37912	0.892546	0.904147	0.806993
2024-03-18	Floreana	CF_020_Floreana_2024	syllable	225	VK00225_TK00281_CF_020_Floreana_180324_JGL_V4_S3	0				2	0.173229		2.6953	6.4922	3.7969	2.76562	-0.0586576	4.07203	1.08624	3.73401	3.21448	5.03863	1.82416	0.0878345	0.0561165	0.117113	0.0609962	2.11407	7.74077	0.894623	0.904372	0.809072
2024-03-18	Floreana	CF_020_Floreana_2024	syllable	225	VK00225_TK00281_CF_020_Floreana_180324_JGL_V4_S4	0				2	0.173708		2.7422	6.2578	3.5156	3.28125	-0.0600934	4.02667	1.01451	3.68202	3.25022	4.93136	1.68113	0.0880775	0.0587183	0.117437	0.0587183	1.95708	6.37461	0.885319	0.90399	0.80032
2024-03-18	Floreana	CF_020_Floreana_2024	syllable	225	VK00225_TK00281_CF_020_Floreana_180324_JGL_V4_S5	0				2	0.17375		2.6953	6.3516	3.6563	3.32812	-0.0450267	3.99794	1.03499	3.59566	3.23295	4.93136	1.69841	0.0905458	0.0587324	0.115018	0.0562852	2.20497	8.42947	0.888311	0.903728	0.802791
2024-03-18	Floreana	CF_020_Floreana_2024	song	226	VK00226_TK00281_CF_020_Floreana_180324_JGL_V5	0	5	2	11+2		1.06841	4.67984
2024-03-18	Floreana	CF_020_Floreana_2024	syllable	226	VK00226_TK00281_CF_020_Floreana_180324_JGL_V5_S1	0				11	0.121958		2.5078	3.5391	1.0313	2.53125	-0.00952597	3.0144	0.661925	3	2.61475	3.22951	0.614754	0.0570869	0.0311383	0.0804406	0.0493023	3.03796	12.0564	0.783654	0.936574	0.73395
2024-03-18	Floreana	CF_020_Floreana_2024	syllable	226	VK00226_TK00281_CF_020_Floreana_180324_JGL_V5_S2	0				2	0.193292		2.6484	6.6328	3.9844	2.625	-0.0652466	4.15663	1.08357	4.05653	3.2699	4.92596	1.65605	0.0942297	0.0604036	0.130472	0.0700682	1.7055	5.63396	0.908306	0.896647	0.81443
2024-03-18	Floreana	CF_020_Floreana_2024	syllable	226	VK00226_TK00281_CF_020_Floreana_180324_JGL_V5_S3	0				2	0.181792		2.6484	5.9766	3.3282	2.67188	-0.0563197	4.07288	1.06461	3.89966	3.21719	4.90686	1.68967	0.0896839	0.0581733	0.123618	0.065445	1.46681	4.63928	0.908871	0.901278	0.819145
2024-03-18	Floreana	CF_020_Floreana_2024	syllable	226	VK00226_TK00281_CF_020_Floreana_180324_JGL_V5_S4	0				2	0.180562		2.6016	6.1641	3.5625	2.67188	-0.0533677	3.88323	1.00131	3.53922	3.1347	4.76385	1.62916	0.0927213	0.0610008	0.124442	0.0634409	1.96561	6.52645	0.887085	0.901788	0.799962
2024-03-18	Floreana	CF_020_Floreana_2024	syllable	226	VK00226_TK00281_CF_020_Floreana_180324_JGL_V5_S5	0				2	0.174646		2.6016	5.5547	2.9531	3.1875	-0.0372075	3.95697	1.05436	3.58458	3.16079	4.87885	1.71806	0.0885528	0.0565754	0.11807	0.061495	2.35133	9.63259	0.888916	0.904222	0.803778
2024-03-18	Floreana	CF_020_Floreana_2024	song	227	VK00227_TK00282_CF_020_Floreana_180324_JGL_V6	0	4	2	11+2		0.814848	4.90889
2024-03-18	Floreana	CF_020_Floreana_2024	syllable	227	VK00227_TK00282_CF_020_Floreana_180324_JGL_V6_S1	0				11	0.102708		2.5078	3.4239	0.9161	3.375	-0.00772389	3.14768	0.69923	3.19565	2.69865	3.36132	0.662669	0.0486513	0.0243257	0.0675713	0.0432456	4.1122	22.8593	0.774442	0.952072	0.737325
2024-03-18	Floreana	CF_020_Floreana_2024	syllable	227	VK00227_TK00282_CF_020_Floreana_180324_JGL_V6_S2	0				2	0.186542		2.7096	6.5859	3.8763	3.375	-0.0598373	4.24601	1.06858	4.12252	3.35025	5.0396	1.68936	0.0920595	0.0581429	0.128399	0.070256	2.16575	8.53855	0.899335	0.89841	0.807971
2024-03-18	Floreana	CF_020_Floreana_2024	syllable	227	VK00227_TK00282_CF_020_Floreana_180324_JGL_V6_S3	0				2	0.172458		2.7422	6.0703	3.3281	2.76562	-0.0480588	4.11354	1.05777	3.89474	3.26271	4.97324	1.71053	0.0837655	0.0542012	0.115793	0.0615923	2.0004	6.93973	0.889519	0.904864	0.804893
2024-03-18	Floreana	CF_020_Floreana_2024	syllable	227	VK00227_TK00282_CF_020_Floreana_180324_JGL_V6_S4	0				2	0.166458		2.7422	5.2734	2.5312	3.32812	-0.0504491	4.10893	1.04887	3.88494	3.2842	4.96627	1.68207	0.0807812	0.0514063	0.112604	0.0611979	1.96286	6.69446	0.888646	0.907511	0.806455
2024-03-18	Floreana	CF_020_Floreana_2024	song	228	VK00228_TK00283_CF_020_Floreana_180324_JGL_V7	0	4	2	11+2		0.80489	4.96963
2024-03-18	Floreana	CF_020_Floreana_2024	syllable	228	VK00228_TK00283_CF_020_Floreana_180324_JGL_V7_S1	0				11	0.116562		2.4729	3.5859	1.113	2.625	-0.0105123	3.11911	0.704516	3.09709	2.67635	3.3461	0.669749	0.0556321	0.0291406	0.0794744	0.0503338	4.15742	22.9763	0.776585	0.942202	0.7317
2024-03-18	Floreana	CF_020_Floreana_2024	syllable	228	VK00228_TK00283_CF_020_Floreana_180324_JGL_V7_S2	0				2	0.175271		2.7422	6.4922	3.75	3.23438	-0.055819	4.02299	1.0471	3.66857	3.22344	4.93547	1.71203	0.0925041	0.0584236	0.121716	0.0632922	2.3747	9.50004	0.884674	0.903374	0.799191
2024-03-18	Floreana	CF_020_Floreana_2024	syllable	228	VK00228_TK00283_CF_020_Floreana_180324_JGL_V7_S3	0				2	0.178958		2.7422	6.2109	3.4687	3.28125	-0.0476922	4.08277	1.0547	3.79149	3.23818	4.954	1.71582	0.0907049	0.0563841	0.122574	0.0661901	2.09669	7.11553	0.888064	0.902336	0.801332
2024-03-18	Floreana	CF_020_Floreana_2024	syllable	228	VK00228_TK00283_CF_020_Floreana_180324_JGL_V7_S4	0				2	0.1845		2.7422	6.3047	3.5625	2.76562	-0.0534565	4.02684	0.977171	3.87448	3.26188	4.82861	1.56672	0.0898224	0.0582632	0.123809	0.0655461	1.63727	5.0584	0.89155	0.899602	0.80204
2024-03-18	Floreana	CF_020_Floreana_2024	song	229	VK00229_TK00283_CF_020_Floreana_180324_JGL_V8	0	4	2	11+2		0.82789	4.83156
2024-03-18	Floreana	CF_020_Floreana_2024	syllable	229	VK00229_TK00283_CF_020_Floreana_180324_JGL_V8_S1	0				11	0.114208		2.538	3.5391	1.0011	3.28125	-0.0109555	3.11602	0.694515	3.13814	2.69137	3.30458	0.613208	0.0557762	0.0292161	0.0770242	0.0478081	3.57674	17.5774	0.782475	0.943475	0.738245
2024-03-18	Floreana	CF_020_Floreana_2024	syllable	229	VK00229_TK00283_CF_020_Floreana_180324_JGL_V8_S2	0				2	0.174583		2.6484	6.3047	3.6563	2.71875	-0.0435621	3.9585	1.01636	3.61322	3.19515	4.84449	1.64934	0.0885211	0.0590141	0.118028	0.0590141	2.09574	7.64473	0.886177	0.90374	0.800874
2024-03-18	Floreana	CF_020_Floreana_2024	syllable	229	VK00229_TK00283_CF_020_Floreana_180324_JGL_V8_S3	0				2	0.175521		2.6953	5.7422	3.0469	3.14062	-0.0462408	4.00403	1.00851	3.74452	3.19763	4.93514	1.73751	0.0877604	0.0560692	0.119452	0.0633825	1.91356	6.69182	0.889988	0.903511	0.804114
2024-03-18	Floreana	CF_020_Floreana_2024	syllable	229	VK00229_TK00283_CF_020_Floreana_180324_JGL_V8_S4	0				2	0.186375		2.6953	6.1641	3.4688	3.32812	-0.0462424	4.07724	1.05695	3.74897	3.30347	4.89761	1.59414	0.0943977	0.0580909	0.125864	0.0677727	2.40087	10.1342	0.896242	0.899034	0.805752
2024-03-17	Floreana	CF_021_Floreana_2024	song	230	VK00230_TK00210_CF_021_Floreana_170324_JGL_V1	0	1	1	5		0.419742	2.38242
2024-03-17	Floreana	CF_021_Floreana_2024	syllable	230	VK00230_TK00210_CF_021_Floreana_170324_JGL_V1_S1	0				5	0.41975		1.9453	5.1797	3.2344	3.42188	0.033435	3.75143	1.10759	3.43475	2.94153	4.67137	1.72984	0.257266	0.1512	0.338508	0.187308	2.56951	10.8324	0.901918	0.869993	0.784662
2024-03-17	Floreana	CF_021_Floreana_2024	song	231	VK00231_TK00210_CF_021_Floreana_170324_JGL_V2	0	3	1	5		1.82324	1.64542
2024-03-17	Floreana	CF_021_Floreana_2024	syllable	231	VK00231_TK00210_CF_021_Floreana_170324_JGL_V2_S1	0				5	0.411021		2.2734	5.3672	3.0938	2.48438	0.0128141	2.99891	0.908412	2.76301	2.51966	3.16211	0.642456	0.146793	0.0858175	0.239386	0.153568	3.88344	21.9132	0.85652	0.870063	0.745227
2024-03-17	Floreana	CF_021_Floreana_2024	syllable	231	VK00231_TK00210_CF_021_Floreana_170324_JGL_V2_S2	0				5	0.427146		2.2266	5.3672	3.1406	2.4375	0.0171235	3.00235	0.98655	2.71055	2.47172	3.17417	0.70245	0.150625	0.083181	0.251791	0.16861	3.93982	22.1576	0.860734	0.8698	0.748667
2024-03-17	Floreana	CF_021_Floreana_2024	syllable	231	VK00231_TK00210_CF_021_Floreana_170324_JGL_V2_S3	0				5	0.433188		2.2266	5.0836	2.857	2.48438	0.0128442	2.97249	0.909276	2.71687	2.47904	3.20639	0.727353	0.159359	0.0920243	0.255872	0.163848	3.92275	22.6472	0.858195	0.869731	0.746399
2024-03-17	Floreana	CF_021_Floreana_2024	song	232	VK00232_TK00210_CF_021_Floreana_170324_JGL_V3	0	2	1	5		1.05581	1.89428
2024-03-17	Floreana	CF_021_Floreana_2024	syllable	232	VK00232_TK00210_CF_021_Floreana_170324_JGL_V3_S1	0				5	0.429458		2.1797	5.1328	2.9531	2.4375	0.0362906	3.73332	1.11493	3.48424	2.77392	4.73253	1.95862	0.213605	0.112424	0.314786	0.202363	2.24832	9.15378	0.911496	0.869986	0.792989
2024-03-17	Floreana	CF_021_Floreana_2024	syllable	232	VK00232_TK00210_CF_021_Floreana_170324_JGL_V3_S2	0				5	0.425083		1.9453	5.1328	3.1875	2.48438	0.0289495	3.70505	1.10625	3.4126	2.82447	4.56298	1.73851	0.256399	0.15294	0.337368	0.184428	2.17764	9.20465	0.91394	0.869894	0.795031
2024-03-17	Floreana	CF_021_Floreana_2024	song	233	VK00233_TK00210_CF_021_Floreana_170324_JGL_V4	0	2	1	5		1.05658	1.8929
2024-03-17	Floreana	CF_021_Floreana_2024	syllable	233	VK00233_TK00210_CF_021_Floreana_170324_JGL_V4_S1	0				5	0.427771		2.2266	5.2734	3.0468	2.53125	0.0288137	3.61931	1.04731	3.44299	2.83507	4.31043	1.47536	0.243154	0.146343	0.339965	0.193623	2.67681	13.67	0.907923	0.869901	0.789803
2024-03-17	Floreana	CF_021_Floreana_2024	syllable	233	VK00233_TK00210_CF_021_Floreana_170324_JGL_V4_S2	0				5	0.434563		1.7109	5.0589	3.348	2.53125	0.0322066	3.57965	1.05256	3.32985	2.75212	4.44848	1.69635	0.229665	0.135097	0.33324	0.198142	2.41942	10.6674	0.902606	0.869834	0.785117
2024-03-17	Floreana	CF_021_Floreana_2024	song	234	VK00234_TK00210_CF_021_Floreana_170324_JGL_V5	0	2	1	5		1.0125	1.97532
2024-03-17	Floreana	CF_021_Floreana_2024	syllable	234	VK00234_TK00210_CF_021_Floreana_170324_JGL_V5_S1	0				5	0.422875		2.3672	5.4609	3.0937	2.53125	0.0268601	3.5488	1.03737	3.34498	2.73472	4.21779	1.48308	0.224934	0.125963	0.3374	0.211438	3.09393	19.0751	0.899063	0.870075	0.782252
2024-03-17	Floreana	CF_021_Floreana_2024	syllable	234	VK00234_TK00210_CF_021_Floreana_170324_JGL_V5_S2	0				5	0.424354		1.9453	5.1797	3.2344	2.625	0.030619	3.51221	1.03275	3.28408	2.69253	4.13724	1.44471	0.207663	0.119632	0.316008	0.196377	2.61379	11.663	0.894515	0.870099	0.778316
2024-03-17	Floreana	CF_021_Floreana_2024	song	235	VK00235_TK00210_CF_021_Floreana_170324_JGL_V6	0	2	1	5		1.02287	1.95528
2024-03-17	Floreana	CF_021_Floreana_2024	syllable	235	VK00235_TK00210_CF_021_Floreana_170324_JGL_V6_S1	0				5	0.422938		2.2266	5.2734	3.0468	2.57812	0.0287203	3.60392	1.00734	3.45307	2.83121	4.30193	1.47072	0.240714	0.13498	0.3397	0.20472	2.79234	12.9906	0.900458	0.869996	0.783395
2024-03-17	Floreana	CF_021_Floreana_2024	syllable	235	VK00235_TK00210_CF_021_Floreana_170324_JGL_V6_S2	0				5	0.433854		2.1328	5.2011	3.0683	2.4375	0.030776	3.38717	0.935459	3.30479	2.65709	3.60213	0.945035	0.202315	0.119141	0.323705	0.204563	2.84311	12.0367	0.880869	0.869855	0.766229
2024-03-17	Floreana	CF_021_Floreana_2024	song	236	VK00236_TK00210_CF_021_Floreana_170324_JGL_V7	0	2	1	5		1.06189	1.88343
2024-03-17	Floreana	CF_021_Floreana_2024	syllable	236	VK00236_TK00210_CF_021_Floreana_170324_JGL_V7_S1	0				5	0.424104		1.8984	5.5547	3.6563	2.4375	0.0306947	3.49594	0.996138	3.3467	2.73821	4.07075	1.33255	0.221076	0.128585	0.342893	0.214308	2.48532	9.95196	0.894606	0.87	0.778308
2024-03-17	Floreana	CF_021_Floreana_2024	syllable	236	VK00236_TK00210_CF_021_Floreana_170324_JGL_V7_S2	0				5	0.435083		1.9922	5.3314	3.3392	2.57812	0.0323683	3.5479	0.999298	3.38702	2.78023	4.13172	1.35149	0.223177	0.13075	0.333639	0.202889	2.49154	9.9749	0.893535	0.869812	0.777207
2024-03-17	Floreana	CF_021_Floreana_2024	song	237	VK00237_TK00210_CF_021_Floreana_170324_JGL_V8	0	3	1	5		1.68679	1.77853
2024-03-17	Floreana	CF_021_Floreana_2024	syllable	237	VK00237_TK00210_CF_021_Floreana_170324_JGL_V8_S1	0				5	0.428875		2.1797	5.2734	3.0937	2.4375	0.0272852	3.41692	0.992586	3.29351	2.66613	3.73197	1.06584	0.21556	0.125743	0.343549	0.217806	2.38195	8.6307	0.89344	0.869927	0.777227
2024-03-17	Floreana	CF_021_Floreana_2024	syllable	237	VK00237_TK00210_CF_021_Floreana_170324_JGL_V8_S2	0				5	0.431542		1.8047	5.2075	3.4028	2.4375	0.0332698	3.48121	0.967925	3.37932	2.72353	3.95401	1.23048	0.215771	0.128114	0.328151	0.200038	2.24798	8.07971	0.892647	0.869894	0.776509
2024-03-17	Floreana	CF_021_Floreana_2024	syllable	237	VK00237_TK00210_CF_021_Floreana_170324_JGL_V8_S3	0				5	0.436896		1.8047	5.256	3.4513	2.48438	0.0317644	3.46108	0.975643	3.34766	2.73406	3.96125	1.22719	0.2207	0.130618	0.337806	0.207188	3.08977	14.6762	0.891709	0.869819	0.775625
2024-03-17	Floreana	CF_021_Floreana_2024	song	238	VK00238_TK00210_CF_021_Floreana_170324_JGL_V9	0	3	1	5		1.70762	1.75683
2024-03-17	Floreana	CF_021_Floreana_2024	syllable	238	VK00238_TK00210_CF_021_Floreana_170324_JGL_V9_S1	0				5	0.429979		2.2266	5.3203	3.0937	2.625	0.0328518	3.52637	1.03578	3.38372	2.72093	4.10465	1.38372	0.22512	0.123816	0.348936	0.22512	2.43125	9.62645	0.901055	0.869884	0.783813
2024-03-17	Floreana	CF_021_Floreana_2024	syllable	238	VK00238_TK00210_CF_021_Floreana_170324_JGL_V9_S2	0				5	0.429729		1.9922	5.2734	3.2812	2.48438	0.0273315	3.44503	0.962361	3.31991	2.73577	3.86914	1.13337	0.21599	0.123744	0.332984	0.20924	3.24526	16.4513	0.889217	0.869949	0.773574
2024-03-17	Floreana	CF_021_Floreana_2024	syllable	238	VK00238_TK00210_CF_021_Floreana_170324_JGL_V9_S3	0				5	0.43375		1.8047	5.1797	3.375	2.53125	0.0264258	3.40249	0.929954	3.27084	2.68748	3.81731	1.12983	0.213504	0.123608	0.332617	0.209009	3.02259	15.3958	0.888432	0.869886	0.772834
2024-03-17	Floreana	CF_021_Floreana_2024	song	239	VK00239_TK00210_CF_021_Floreana_170324_JGL_V10	0	2	1	5		1.03227	1.93748
2024-03-17	Floreana	CF_021_Floreana_2024	syllable	239	VK00239_TK00210_CF_021_Floreana_170324_JGL_V10_S1	0				5	0.430812		2.1797	5.3203	3.1406	2.57812	0.0283848	3.5981	1.0938	3.41286	2.69089	4.33214	1.64125	0.230067	0.130823	0.338334	0.207512	3.38968	19.4709	0.9055	0.869902	0.787697
2024-03-17	Floreana	CF_021_Floreana_2024	syllable	239	VK00239_TK00210_CF_021_Floreana_170324_JGL_V10_S2	0				5	0.426458		2.0208	5.3847	3.3639	2.39062	0.0382446	3.68618	1.16616	3.41811	2.70527	4.74062	2.03535	0.232409	0.130871	0.324921	0.19405	2.10389	8.43049	0.912748	0.869937	0.794033
2024-03-17	Floreana	CF_022_Floreana_2024	song	240	VK00240_TK00227_CF_022_Floreana_170324_JGL_V1	1	1	1	5		0.410054	2.4387
2024-03-17	Floreana	CF_022_Floreana_2024	syllable	240	VK00240_TK00227_CF_022_Floreana_170324_JGL_V1_S1	1				5	0.410062		1.8984	5.5078	3.6094	2.625	0.025076	3.71372	1.12675	3.42195	2.88049	4.52927	1.64878	0.24784	0.135185	0.328951	0.193766	1.93744	7.08772	0.912265	0.870343	0.793984
2024-03-17	Floreana	CF_022_Floreana_2024	song	241	VK00241_TK00227_CF_022_Floreana_170324_JGL_V2	1	1	1	5		0.402637	2.48363
2024-03-17	Floreana	CF_022_Floreana_2024	syllable	241	VK00241_TK00227_CF_022_Floreana_170324_JGL_V2_S1	1				5	0.402646		2.0391	5.4609	3.4218	2.57812	0.0324517	3.73999	1.09866	3.49694	2.8611	4.56496	1.70386	0.219419	0.122151	0.316688	0.194537	2.62278	11.5692	0.904084	0.870504	0.78701
2024-03-17	Floreana	CF_022_Floreana_2024	song	242	VK00242_TK00227_CF_022_Floreana_170324_JGL_V3	1	1	1	5		0.409158	2.44405
2024-03-17	Floreana	CF_022_Floreana_2024	syllable	242	VK00242_TK00227_CF_022_Floreana_170324_JGL_V3_S1	1				5	0.409167		1.9922	5.4609	3.4687	2.53125	0.0352812	3.59143	1.1514	3.33584	2.65871	4.43343	1.77473	0.210235	0.119811	0.325525	0.205714	3.06757	17.4665	0.908717	0.870406	0.790953
2024-03-17	Floreana	CF_022_Floreana_2024	song	243	VK00243_TK00227_CF_022_Floreana_170324_JGL_V4	1	1	1	5		0.419367	2.38455
2024-03-17	Floreana	CF_022_Floreana_2024	syllable	243	VK00243_TK00227_CF_022_Floreana_170324_JGL_V4_S1	1				5	0.419375		1.8984	5.2734	3.375	2.48438	0.0322251	3.60832	1.08703	3.37656	2.76853	4.39472	1.62619	0.241253	0.137537	0.335951	0.198414	2.35082	10.2108	0.911595	0.870063	0.793145
2024-03-17	Floreana	CF_022_Floreana_2024	song	244	VK00244_TK00227_CF_022_Floreana_170324_JGL_V5	1	3	1	5		2.12539	1.4115
2024-03-17	Floreana	CF_022_Floreana_2024	syllable	244	VK00244_TK00227_CF_022_Floreana_170324_JGL_V5_S1	1				5	0.423042		2.0097	5.5078	3.4981	2.48438	0.0276864	3.69709	1.08173	3.46891	2.85436	4.49236	1.638	0.249775	0.144014	0.335283	0.191269	2.60275	11.8809	0.907277	0.869961	0.789296
2024-03-17	Floreana	CF_022_Floreana_2024	syllable	244	VK00244_TK00227_CF_022_Floreana_170324_JGL_V5_S2	1				5	0.420083		1.9453	5.3005	3.3552	2.53125	0.0327054	3.68241	1.12213	3.43571	2.8	4.56429	1.76429	0.223593	0.128735	0.327484	0.198749	2.56897	11.3543	0.909702	0.870115	0.791546
2024-03-17	Floreana	CF_022_Floreana_2024	syllable	244	VK00244_TK00227_CF_022_Floreana_170324_JGL_V5_S3	1				5	0.43		1.7578	5.2266	3.4688	2.53125	0.0309388	3.46107	1.06795	3.2907	2.63953	3.96047	1.32093	0.213874	0.128325	0.333194	0.204869	3.11481	16.3136	0.89528	0.869935	0.778836
2024-03-17	Floreana	CF_022_Floreana_2024	song	245	VK00245_TK00227_CF_022_Floreana_170324_JGL_V6	1	1	1	5		0.407075	2.45655
2024-03-17	Floreana	CF_022_Floreana_2024	syllable	245	VK00245_TK00227_CF_022_Floreana_170324_JGL_V6_S1	1				5	0.407083		2.3418	5.3203	2.9785	2.53125	0.0281616	3.72729	1.05991	3.48488	2.91005	4.51909	1.60903	0.251035	0.147002	0.33019	0.183188	2.23034	9.182	0.906759	0.870287	0.789141
2024-03-17	Floreana	CF_022_Floreana_2024	song	246	VK00246_TK00227_CF_022_Floreana_170324_JGL_V7	1	1	1	5		0.414783	2.4109
2024-03-17	Floreana	CF_022_Floreana_2024	syllable	246	VK00246_TK00227_CF_022_Floreana_170324_JGL_V7_S1	1				5	0.41475		1.9453	5.6055	3.6602	2.48438	0.0330918	3.68406	1.10338	3.43361	2.84292	4.47756	1.63464	0.245694	0.137499	0.338111	0.200613	2.55884	11.3541	0.909056	0.870151	0.791016
2024-03-17	Floreana	CF_022_Floreana_2024	song	247	VK00247_TK00227_CF_022_Floreana_170324_JGL_V8	1	1	1	5		0.417617	2.39454
2024-03-17	Floreana	CF_022_Floreana_2024	syllable	247	VK00247_TK00227_CF_022_Floreana_170324_JGL_V8_S1	1				5	0.417625		1.8516	5.5078	3.6562	2.48438	0.0324889	3.64341	1.15783	3.43515	2.67594	4.50811	1.83217	0.230258	0.130931	0.331843	0.200911	2.84021	14.8649	0.913055	0.87014	0.794485
2024-03-17	Floreana	CF_022_Floreana_2024	song	248	VK00248_TK00227_CF_022_Floreana_170324_JGL_V9	1	1	1	5		0.430554	2.32259
2024-03-17	Floreana	CF_022_Floreana_2024	syllable	248	VK00248_TK00227_CF_022_Floreana_170324_JGL_V9_S1	1				5	0.430563		2.1209	5.2734	3.1525	2.53125	0.0302393	3.57046	1.12373	3.38402	2.63134	4.3876	1.75625	0.234442	0.130747	0.342647	0.2119	2.70924	13.9031	0.911825	0.869872	0.793172
2024-03-17	Floreana	CF_022_Floreana_2024	song	249	VK00249_TK00227_CF_022_Floreana_170324_JGL_V10	1	3	1	5		1.6586	1.80875
2024-03-17	Floreana	CF_022_Floreana_2024	syllable	249	VK00249_TK00227_CF_022_Floreana_170324_JGL_V10_S1	1				5	0.421333		1.8516	5.2266	3.375	2.4375	0.0347391	3.76309	1.14129	3.46567	2.83419	4.86395	2.02977	0.243337	0.135187	0.328955	0.193768	2.19259	8.75882	0.909618	0.869987	0.791356
2024-03-17	Floreana	CF_022_Floreana_2024	syllable	249	VK00249_TK00227_CF_022_Floreana_170324_JGL_V10_S2	1				5	0.433271		1.8516	5.1908	3.3392	2.57812	0.0322777	3.72996	1.12274	3.47124	2.80415	4.75231	1.94815	0.242452	0.136941	0.334494	0.197554	2.38488	10.0857	0.909566	0.869808	0.791148
2024-03-17	Floreana	CF_022_Floreana_2024	syllable	249	VK00249_TK00227_CF_022_Floreana_170324_JGL_V10_S3	1				5	0.414938		1.9453	5.0859	3.1406	2.53125	0.0341311	3.54357	1.06283	3.40156	2.65202	4.36559	1.71357	0.214234	0.121775	0.311203	0.189428	2.5481	13.1533	0.902948	0.870273	0.785812
2024-03-17	Floreana	CF_022_Floreana_2024	song	250	VK00250_TK00227_CF_022_Floreana_170324_JGL_V11	1	2	1	5		1.00791	1.9843
2024-03-17	Floreana	CF_022_Floreana_2024	syllable	250	VK00250_TK00227_CF_022_Floreana_170324_JGL_V11_S1	1				5	0.428083		1.7109	5.5515	3.8406	2.57812	0.0286788	3.5286	1.12507	3.26869	2.64019	4.12617	1.48598	0.214042	0.121666	0.331201	0.209536	3.16617	19.4526	0.905137	0.869999	0.787468
2024-03-17	Floreana	CF_022_Floreana_2024	syllable	250	VK00250_TK00227_CF_022_Floreana_170324_JGL_V11_S2	1				5	0.432854		1.7578	5.5078	3.75	2.57812	0.0278068	3.44285	1.08595	3.17295	2.63686	3.80608	1.16921	0.2029	0.117231	0.322386	0.205155	3.03369	15.6767	0.896464	0.869913	0.779845
2024-03-17	Floreana	CF_022_Floreana_2024	song	251	VK00251_TK00227_CF_022_Floreana_170324_JGL_V12	1	2	1	5		1.03647	1.92962
2024-03-17	Floreana	CF_022_Floreana_2024	syllable	251	VK00251_TK00227_CF_022_Floreana_170324_JGL_V12_S1	1				5	0.424708		1.9922	5.6016	3.6094	2.53125	0.0284255	3.46633	1.11717	3.13913	2.6163	4.07645	1.46014	0.220219	0.12584	0.341564	0.215725	2.75931	13.692	0.909138	0.870078	0.791021
2024-03-17	Floreana	CF_022_Floreana_2024	syllable	251	VK00251_TK00227_CF_022_Floreana_170324_JGL_V12_S2	1				5	0.427917		1.7109	5.5547	3.8438	2.57812	0.0311126	3.43063	1.09396	3.1174	2.59619	3.87001	1.27382	0.207202	0.121618	0.319811	0.198193	3.71739	24.1033	0.898922	0.870003	0.782065
2024-03-17	Floreana	CF_022_Floreana_2024	song	252	VK00252_TK00227_CF_022_Floreana_170324_JGL_V13	1	3	1	5		1.66952	1.79693
2024-03-17	Floreana	CF_022_Floreana_2024	syllable	252	VK00252_TK00227_CF_022_Floreana_170324_JGL_V13_S1	1				5	0.410417		1.8984	5.5547	3.6563	2.53125	0.0250648	3.58053	1.13833	3.34008	2.70641	4.1931	1.48669	0.211973	0.117262	0.329235	0.211973	2.57602	13.0482	0.915494	0.870377	0.796825
2024-03-17	Floreana	CF_022_Floreana_2024	syllable	252	VK00252_TK00227_CF_022_Floreana_170324_JGL_V13_S2	1				5	0.423875		1.9453	5.1797	3.2344	2.53125	0.0263606	3.48769	1.11063	3.21289	2.67024	4.06461	1.39437	0.211938	0.121751	0.32467	0.202919	2.56019	11.8678	0.908217	0.870098	0.790238
2024-03-17	Floreana	CF_022_Floreana_2024	syllable	252	VK00252_TK00227_CF_022_Floreana_170324_JGL_V13_S3	1				5	0.422063		1.7578	5.2266	3.4688	2.53125	0.0295501	3.45496	1.00762	3.31991	2.71327	3.90047	1.1872	0.209903	0.124136	0.322754	0.198618	2.53296	10.2069	0.896044	0.870077	0.779628
2024-03-20	Floreana	CF_023_Floreana_2024	song	253	VK00253_TK00250_CF_023_Floreana_200324_JGL_V1	1	6	1	12		1.79096	3.35017
2024-03-20	Floreana	CF_023_Floreana_2024	syllable	253	VK00253_TK00250_CF_023_Floreana_200324_JGL_V1_S1	1				12	0.191521		2.0859	3.3516	1.2657	2.71875	-0.0104257	3.21577	1.01403	2.99839	2.66426	3.4996	0.835341	0.0703051	0.0363647	0.118791	0.0824267	4.63391	34.291	0.86809	0.897669	0.779258
2024-03-20	Floreana	CF_023_Floreana_2024	syllable	253	VK00253_TK00250_CF_023_Floreana_200324_JGL_V1_S2	1				12	0.211417		2.1328	3.7734	1.6406	3.32812	-0.0291321	3.42315	0.946846	3.29767	2.72999	3.83224	1.10226	0.076015	0.040383	0.1259	0.0855169	2.68217	11.5014	0.880267	0.890685	0.784041
2024-03-20	Floreana	CF_023_Floreana_2024	syllable	253	VK00253_TK00250_CF_023_Floreana_200324_JGL_V1_S3	1				12	0.202		2.1328	3.9141	1.7813	3.32812	-0.0256307	3.46056	0.919438	3.34158	2.88119	3.82673	0.945545	0.0745476	0.0384762	0.122643	0.0841667	2.78206	12.6542	0.87646	0.893857	0.78343
2024-03-20	Floreana	CF_023_Floreana_2024	syllable	253	VK00253_TK00250_CF_023_Floreana_200324_JGL_V1_S4	1				12	0.202687		2.2266	3.5859	1.3593	2.25	-0.0211708	3.2163	0.888637	3.06454	2.61048	3.56796	0.957479	0.0763059	0.0357684	0.131151	0.0953824	3.78559	22.9894	0.861214	0.89409	0.770002
2024-03-20	Floreana	CF_023_Floreana_2024	syllable	253	VK00253_TK00250_CF_023_Floreana_200324_JGL_V1_S5	1				12	0.201708		2.1837	4.8984	2.7147	3.375	-0.0269178	3.49942	0.923211	3.37414	2.90313	3.89969	0.996568	0.0720387	0.0384206	0.127268	0.0888477	3.43608	18.5839	0.872855	0.894228	0.780531
2024-03-20	Floreana	CF_023_Floreana_2024	syllable	253	VK00253_TK00250_CF_023_Floreana_200324_JGL_V1_S6	1				12	0.196625		2.2734	4.1016	1.8282	2.25	-0.028749	3.37776	0.971222	3.19366	2.68505	3.74804	1.06299	0.0695381	0.0335701	0.127087	0.0935168	2.72205	12.7342	0.877227	0.896015	0.786009
2024-03-20	Floreana	CF_023_Floreana_2024	song	254	VK00254_TK00250_CF_023_Floreana_200324_JGL_V2	1	1	1	12		0.189384	5.28029
2024-03-20	Floreana	CF_023_Floreana_2024	syllable	254	VK00254_TK00250_CF_023_Floreana_200324_JGL_V2_S1	1				12	0.189396		2.1797	4.7991	2.6194	3.28125	-0.033351	3.62738	1.07185	3.37449	2.89927	4.13485	1.23558	0.0655601	0.0339941	0.114123	0.080129	2.1901	8.54261	0.896082	0.897415	0.804157
2024-03-20	Floreana	CF_023_Floreana_2024	song	255	VK00255_TK00250_CF_023_Floreana_200324_JGL_V3	1	3	1	12		0.784453	3.82432
2024-03-20	Floreana	CF_023_Floreana_2024	syllable	255	VK00255_TK00250_CF_023_Floreana_200324_JGL_V3_S1	1				12	0.190854		2.1328	3.6797	1.5469	3.32812	-0.0302616	3.62988	1.07241	3.41331	2.89435	4.28347	1.38911	0.0724763	0.0410699	0.115962	0.0748921	2.1794	8.61245	0.897935	0.897444	0.805846
2024-03-20	Floreana	CF_023_Floreana_2024	syllable	255	VK00255_TK00250_CF_023_Floreana_200324_JGL_V3_S2	1				12	0.218854		2.1797	4.7109	2.5312	2.20312	-0.0314714	3.51666	1.03322	3.34212	2.78446	4.1192	1.33474	0.0761232	0.0404404	0.133216	0.0927751	2.20144	9.24661	0.892167	0.888825	0.79298
2024-03-20	Floreana	CF_023_Floreana_2024	syllable	255	VK00255_TK00250_CF_023_Floreana_200324_JGL_V3_S3	1				12	0.20725		2.2266	4.8047	2.5781	2.25	-0.0346608	3.57979	1.02574	3.40609	2.8608	4.08166	1.22086	0.0714655	0.0381149	0.126256	0.0881408	2.96862	16.9436	0.890246	0.891874	0.793987
2024-03-20	Floreana	CF_023_Floreana_2024	song	256	VK00256_TK00250_CF_023_Floreana_200324_JGL_V4	1	2	1	12		0.50318	3.97472
2024-03-20	Floreana	CF_023_Floreana_2024	syllable	256	VK00256_TK00250_CF_023_Floreana_200324_JGL_V4_S1	1				12	0.207437		2.1797	4.5234	2.3437	2.20312	-0.0285601	3.39757	1.01248	3.26484	2.71031	3.88205	1.17174	0.0786832	0.0429181	0.12637	0.0834519	1.91498	6.63923	0.891542	0.892108	0.795352
2024-03-20	Floreana	CF_023_Floreana_2024	syllable	256	VK00256_TK00250_CF_023_Floreana_200324_JGL_V4_S2	1				12	0.214708		2.0859	5.0391	2.9532	3.70312	-0.0288448	3.52089	1.02536	3.3172	2.73477	4.04409	1.30932	0.0763407	0.0381704	0.131211	0.0930403	2.26305	9.03057	0.88803	0.88998	0.790329
2024-03-20	Floreana	CF_023_Floreana_2024	song	257	VK00257_TK00250_CF_023_Floreana_200324_JGL_V5	1	3	1	12		0.797161	3.76335
2024-03-20	Floreana	CF_023_Floreana_2024	syllable	257	VK00257_TK00250_CF_023_Floreana_200324_JGL_V5_S1	1				12	0.208396		2.1797	4.7109	2.5312	2.15625	-0.0331141	3.619	1.12344	3.54505	2.70495	4.27954	1.57459	0.074256	0.0431164	0.124558	0.081442	2.16882	8.71186	0.900313	0.891667	0.802779
2024-03-20	Floreana	CF_023_Floreana_2024	syllable	257	VK00257_TK00250_CF_023_Floreana_200324_JGL_V5_S2	1				12	0.210521		2.1328	4.9763	2.8435	2.15625	-0.036089	3.84815	1.18085	3.65241	2.93969	4.78801	1.84832	0.0741607	0.0382765	0.124399	0.0861222	1.93523	6.56299	0.903517	0.890892	0.804937
2024-03-20	Floreana	CF_023_Floreana_2024	syllable	257	VK00257_TK00250_CF_023_Floreana_200324_JGL_V5_S3	1				12	0.215229		2.0915	3.9538	1.8623	2.15625	-0.0287697	3.38357	0.969063	3.2609	2.71265	3.88349	1.17084	0.0765259	0.0358715	0.129137	0.093266	2.65122	11.7385	0.884361	0.889991	0.787073
2024-03-20	Floreana	CF_023_Floreana_2024	song	258	VK00258_TK00250_CF_023_Floreana_200324_JGL_V6	1	2	1	12		0.475909	4.20249
2024-03-20	Floreana	CF_023_Floreana_2024	syllable	258	VK00258_TK00250_CF_023_Floreana_200324_JGL_V6_S1	1				12	0.196396		2.0859	4.7578	2.6719	2.20312	-0.0320275	3.47955	0.993225	3.34914	2.72257	3.90439	1.18182	0.0718521	0.0407162	0.117358	0.0766423	3.04747	14.91	0.877664	0.895456	0.785909
2024-03-20	Floreana	CF_023_Floreana_2024	syllable	258	VK00258_TK00250_CF_023_Floreana_200324_JGL_V6_S2	1				12	0.211542		2.2266	4.7578	2.5312	3.23438	-0.0324752	3.59453	0.97963	3.39564	2.94182	4.17091	1.22909	0.0736831	0.03803	0.121221	0.0831905	2.22677	8.96522	0.890518	0.890267	0.792798
2024-03-20	Floreana	CF_023_Floreana_2024	song	259	VK00259_TK00250_CF_023_Floreana_200324_JGL_V7	1	3	1	12		0.767786	3.90734
2024-03-20	Floreana	CF_023_Floreana_2024	syllable	259	VK00259_TK00250_CF_023_Floreana_200324_JGL_V7_S1	1				12	0.205458		2.1328	3.9141	1.7813	2.15625	-0.0268892	3.30535	1.00133	3.15056	2.62472	3.69588	1.07116	0.0716715	0.0382248	0.124231	0.0860058	2.68781	12.2164	0.883562	0.89259	0.788658
2024-03-20	Floreana	CF_023_Floreana_2024	syllable	259	VK00259_TK00250_CF_023_Floreana_200324_JGL_V7_S2	1				12	0.222542		2.2266	4.7602	2.5336	2.25	-0.0283507	3.53901	1.03249	3.4509	2.71369	4.23306	1.51936	0.0781263	0.0402469	0.132578	0.0923311	3.30957	17.5165	0.879859	0.887737	0.781084
2024-03-20	Floreana	CF_023_Floreana_2024	syllable	259	VK00259_TK00250_CF_023_Floreana_200324_JGL_V7_S3	1				12	0.217708		2.2266	4.8047	2.5781	3.46875	-0.0360762	3.65416	1.00917	3.48445	2.91484	4.42155	1.50671	0.078091	0.0402287	0.127785	0.0875566	2.86324	14.2597	0.880898	0.888914	0.783043
2024-03-20	Floreana	CF_023_Floreana_2024	song	260	VK00260_TK00250_CF_023_Floreana_200324_JGL_V8	1	3	1	12		0.761223	3.94102
2024-03-20	Floreana	CF_023_Floreana_2024	syllable	260	VK00260_TK00250_CF_023_Floreana_200324_JGL_V8_S1	1				12	0.190229		2.1797	3.6797	1.5	2.20312	-0.0287695	3.34847	1.04019	3.20388	2.62015	3.74029	1.12015	0.0722389	0.0385274	0.122806	0.0842787	2.05566	7.14383	0.88994	0.898047	0.799208
2024-03-20	Floreana	CF_023_Floreana_2024	syllable	260	VK00260_TK00250_CF_023_Floreana_200324_JGL_V8_S2	1				12	0.205604		2.2266	4.8047	2.5781	3.46875	-0.0356497	3.66707	1.04311	3.4899	2.92552	4.2878	1.36228	0.0765039	0.0406427	0.124319	0.0836761	2.91292	14.5757	0.895569	0.892664	0.799442
2024-03-20	Floreana	CF_023_Floreana_2024	syllable	260	VK00260_TK00250_CF_023_Floreana_200324_JGL_V8_S3	1				12	0.217688		2.2266	4.7578	2.5312	3.46875	-0.0338437	3.5372	0.970402	3.42014	2.77703	4.04028	1.26325	0.0757174	0.0402249	0.127773	0.0875482	2.70535	12.2548	0.883724	0.888924	0.785564
2024-03-20	Floreana	CF_023_Floreana_2024	song	261	VK00261_TK00250_CF_023_Floreana_200324_JGL_V9	1	2	1	12		0.488409	4.09493
2024-03-20	Floreana	CF_023_Floreana_2024	syllable	261	VK00261_TK00250_CF_023_Floreana_200324_JGL_V9_S1	1				12	0.193875		2.1797	4.4297	2.25	2.15625	-0.028489	3.38651	0.996836	3.22302	2.67103	3.81627	1.14524	0.0727031	0.0363516	0.121172	0.0848203	2.17411	8.12213	0.886443	0.896796	0.794959
2024-03-20	Floreana	CF_023_Floreana_2024	syllable	261	VK00261_TK00250_CF_023_Floreana_200324_JGL_V9_S2	1				12	0.206479		2.1797	4.9922	2.8125	3.375	-0.0340851	3.74715	1.02277	3.50037	3.03055	4.45939	1.42884	0.0816313	0.0432166	0.127249	0.0840322	2.66755	12.9011	0.896882	0.892537	0.800501
2024-03-20	Floreana	CF_023_Floreana_2024	song	262	VK00262_TK00250_CF_023_Floreana_200324_JGL_V10	1	3	1	12		0.760786	3.94329
2024-03-20	Floreana	CF_023_Floreana_2024	syllable	262	VK00262_TK00250_CF_023_Floreana_200324_JGL_V10_S1	1				12	0.202187		2.163	4.622	2.459	2.20312	-0.0330745	3.52248	1.04196	3.36986	2.76636	4.05746	1.2911	0.0746168	0.0385119	0.125164	0.0866518	2.50915	11.0309	0.890175	0.89409	0.795897
2024-03-20	Floreana	CF_023_Floreana_2024	syllable	262	VK00262_TK00250_CF_023_Floreana_200324_JGL_V10_S2	1				12	0.200625		2.1797	4.8984	2.7187	3.42188	-0.0326491	3.78452	0.978728	3.54371	3.23466	4.37117	1.1365	0.066875	0.0358259	0.114643	0.078817	3.51494	19.7205	0.884615	0.893599	0.79049
2024-03-20	Floreana	CF_023_Floreana_2024	syllable	262	VK00262_TK00250_CF_023_Floreana_200324_JGL_V10_S3	1				12	0.199125		2.2734	4.9453	2.6719	2.25	-0.0362346	3.54169	1.02199	3.38369	2.8864	3.93624	1.04985	0.0767711	0.0383855	0.129551	0.0911657	2.81534	13.5983	0.876387	0.895214	0.784554
2024-03-20	Floreana	CF_023_Floreana_2024	song	263	VK00263_TK00250_CF_023_Floreana_200324_JGL_V11	1	2	1	12		0.489013	4.08987
2024-03-20	Floreana	CF_023_Floreana_2024	syllable	263	VK00263_TK00250_CF_023_Floreana_200324_JGL_V11_S1	1				12	0.204083		2.2266	3.6328	1.4062	3.1875	-0.0232677	3.38125	0.901765	3.26471	2.78431	3.87255	1.08824	0.0720294	0.0408167	0.117648	0.0768314	2.65641	12.6764	0.877401	0.892641	0.783205
2024-03-20	Floreana	CF_023_Floreana_2024	syllable	263	VK00263_TK00250_CF_023_Floreana_200324_JGL_V11_S2	1				12	0.213771		2.1797	4.9858	2.8061	2.20312	-0.0327527	3.57168	0.941053	3.40461	2.92729	4.10655	1.17927	0.0760074	0.0380037	0.125887	0.0878836	2.34523	9.62286	0.885184	0.89002	0.787832
2024-03-20	Floreana	CF_023_Floreana_2024	song	264	VK00264_TK00250_CF_023_Floreana_200324_JGL_V12	1	2	1	12		0.470638	4.24955
2024-03-20	Floreana	CF_023_Floreana_2024	syllable	264	VK00264_TK00250_CF_023_Floreana_200324_JGL_V12_S1	1				12	0.193792		2.0859	3.7266	1.6407	3.14062	-0.0203065	3.21709	0.882401	3.12113	2.62033	3.59095	0.970612	0.0702495	0.0363359	0.116275	0.0799391	2.63742	10.9412	0.864607	0.896742	0.775329
2024-03-20	Floreana	CF_023_Floreana_2024	syllable	264	VK00264_TK00250_CF_023_Floreana_200324_JGL_V12_S2	1				12	0.200813		2.1328	4.6823	2.5495	3.32812	-0.0315296	3.59199	0.95867	3.42261	2.91954	4.16475	1.24521	0.0669375	0.0358594	0.11475	0.0788906	3.41857	18.7573	0.876388	0.893421	0.782984
2024-03-20	Floreana	CF_023_Floreana_2024	song	265	VK00265_TK00250_CF_023_Floreana_200324_JGL_V13	1	3	1	12		0.732598	4.09501
2024-03-20	Floreana	CF_023_Floreana_2024	syllable	265	VK00265_TK00250_CF_023_Floreana_200324_JGL_V13_S1	1				12	0.191146		2.1328	3.6328	1.5	2.15625	-0.0269825	3.32745	0.967518	3.20612	2.66707	3.69807	1.031	0.0677479	0.0362935	0.116139	0.0798457	2.32805	8.64332	0.878887	0.897694	0.788972
2024-03-20	Floreana	CF_023_Floreana_2024	syllable	265	VK00265_TK00250_CF_023_Floreana_200324_JGL_V13_S2	1				12	0.195833		2.1797	4.6426	2.4629	3.28125	-0.0333013	3.68892	0.994409	3.53221	3.03181	4.40024	1.36842	0.0725309	0.0362654	0.120885	0.0846193	2.27572	9.65911	0.889921	0.895951	0.797326
2024-03-20	Floreana	CF_023_Floreana_2024	syllable	265	VK00265_TK00250_CF_023_Floreana_200324_JGL_V13_S3	1				12	0.192667		2.1797	4.7975	2.6178	3.70312	-0.0284645	3.7256	0.854615	3.61302	3.20288	4.38658	1.18371	0.065025	0.0337167	0.110783	0.0770667	2.22409	8.82061	0.878716	0.896017	0.787345
2024-03-20	Floreana	CF_024_Floreana_2024	song	266	VK00266_TK00285_CF_024_Floreana_200324_MK_V1	1	3	1	12		0.899371	3.33567
2024-03-20	Floreana	CF_024_Floreana_2024	syllable	266	VK00266_TK00285_CF_024_Floreana_200324_MK_V1_S1	1				12	0.240729		2.2734	4.8849	2.6115	3.32812	-0.0434011	3.30241	0.839397	3.27046	2.79252	3.51151	0.71899	0.0967637	0.0542821	0.146326	0.0920435	3.29581	17.0939	0.856732	0.883911	0.757274
2024-03-20	Floreana	CF_024_Floreana_2024	syllable	266	VK00266_TK00285_CF_024_Floreana_200324_MK_V1_S2	1				12	0.265042		2.2297	4.4368	2.2071	3.375	-0.0381938	3.33842	0.816177	3.34475	2.80528	3.55223	0.746953	0.102297	0.0604481	0.16042	0.0999719	4.23966	25.873	0.846417	0.879646	0.744547
2024-03-20	Floreana	CF_024_Floreana_2024	syllable	266	VK00266_TK00285_CF_024_Floreana_200324_MK_V1_S3	1				12	0.283729		2.2734	4.1953	1.9219	3.28125	-0.0314737	3.27069	0.811321	3.23075	2.79718	3.47749	0.680315	0.111631	0.0674438	0.165121	0.0976773	4.45356	30.5657	0.85347	0.877354	0.748795
2024-03-20	Floreana	CF_024_Floreana_2024	song	267	VK00267_TK00285_CF_024_Floreana_200324_MK_V2	1	3	1	12		0.893162	3.35885
2024-03-20	Floreana	CF_024_Floreana_2024	syllable	267	VK00267_TK00285_CF_024_Floreana_200324_MK_V2_S1	1				12	0.253833		2.2051	4.8984	2.6933	2.29688	-0.0361788	3.25055	0.921737	3.19394	2.67	3.48545	0.815455	0.101063	0.0658086	0.164522	0.098713	3.07039	14.7125	0.867393	0.881909	0.764962
2024-03-20	Floreana	CF_024_Floreana_2024	syllable	267	VK00267_TK00285_CF_024_Floreana_200324_MK_V2_S2	1				12	0.280625		2.1797	4.4297	2.25	3.42188	-0.0282219	3.28472	0.863625	3.321	2.74726	3.4778	0.730537	0.109003	0.0672572	0.173941	0.106684	4.28547	26.1729	0.849612	0.877597	0.745617
2024-03-20	Floreana	CF_024_Floreana_2024	syllable	267	VK00267_TK00285_CF_024_Floreana_200324_MK_V2_S3	1				12	0.2565		2.2266	4.2628	2.0362	3.375	-0.0359082	3.25926	0.824369	3.29364	2.74775	3.4925	0.744751	0.107264	0.0699545	0.1539	0.0839455	3.93415	22.6619	0.841995	0.880925	0.741735
2024-03-20	Floreana	CF_024_Floreana_2024	song	268	VK00268_TK00285_CF_024_Floreana_200324_MK_V3	1	3	1	12		0.92212	3.25337
2024-03-20	Floreana	CF_024_Floreana_2024	syllable	268	VK00268_TK00285_CF_024_Floreana_200324_MK_V3_S1	1				12	0.279083		2.3203	4.7109	2.3906	2.39062	-0.0380863	3.39544	1.01012	3.32387	2.61439	3.79686	1.18247	0.106982	0.0627937	0.169776	0.106982	3.2588	15.8183	0.876055	0.877889	0.769079
2024-03-20	Floreana	CF_024_Floreana_2024	syllable	268	VK00268_TK00285_CF_024_Floreana_200324_MK_V3_S2	1				12	0.296333		2.3672	4.3359	1.9687	2.4375	-0.0250052	3.46243	0.90616	3.41355	2.91745	3.75779	0.840343	0.127331	0.0763984	0.182893	0.106495	3.14778	16.1913	0.871593	0.876039	0.763549
2024-03-20	Floreana	CF_024_Floreana_2024	syllable	268	VK00268_TK00285_CF_024_Floreana_200324_MK_V3_S3	1				12	0.292		2.4141	4.2334	1.8193	2.39062	-0.0303491	3.38919	0.843902	3.35959	2.7911	3.67466	0.883562	0.11819	0.0718413	0.178444	0.106603	3.07248	13.928	0.854837	0.876553	0.74931
2024-03-20	Floreana	CF_024_Floreana_2024	song	269	VK00269_TK00285_CF_024_Floreana_200324_MK_V4	1	3	1	12		0.918265	3.26703
2024-03-20	Floreana	CF_024_Floreana_2024	syllable	269	VK00269_TK00285_CF_024_Floreana_200324_MK_V4_S1	1				12	0.290438		2.3426	4.9453	2.6027	2.39062	-0.0413811	3.32822	0.809414	3.37732	2.74006	3.59433	0.854266	0.112948	0.0691518	0.170574	0.101423	3.57169	18.6253	0.846415	0.876507	0.741889
2024-03-20	Floreana	CF_024_Floreana_2024	syllable	269	VK00269_TK00285_CF_024_Floreana_200324_MK_V4_S2	1				12	0.279333		2.2734	4.2795	2.0061	3.51562	-0.0302132	3.40488	0.799694	3.38017	2.87879	3.60937	0.730579	0.116389	0.0651778	0.165272	0.100094	3.22923	16.9305	0.857983	0.877838	0.75317
2024-03-20	Floreana	CF_024_Floreana_2024	syllable	269	VK00269_TK00285_CF_024_Floreana_200324_MK_V4_S3	1				12	0.258604		2.2734	4.1953	1.9219	3.42188	-0.0286231	3.38159	0.792942	3.39084	2.88043	3.59964	0.719215	0.109499	0.0629037	0.158424	0.0955205	3.90673	23.713	0.84882	0.880739	0.747589
2024-03-20	Floreana	CF_024_Floreana_2024	song	270	VK00270_TK00285_CF_024_Floreana_200324_MK_V5	1	3	1	12		0.868099	3.45583
2024-03-20	Floreana	CF_024_Floreana_2024	syllable	270	VK00270_TK00285_CF_024_Floreana_200324_MK_V5_S1	1				12	0.236833		2.1797	4.3359	2.1562	3.375	-0.0342613	3.28151	0.844571	3.31189	2.7755	3.46394	0.688434	0.0891056	0.0586221	0.140693	0.082071	4.51622	29.2586	0.84358	0.884339	0.74601
2024-03-20	Floreana	CF_024_Floreana_2024	syllable	270	VK00270_TK00285_CF_024_Floreana_200324_MK_V5_S2	1				12	0.271083		2.1328	4.1953	2.0625	3.32812	-0.0319648	3.27839	0.763484	3.29285	2.8391	3.45885	0.61975	0.10658	0.0671916	0.15987	0.0926781	5.43636	40.2773	0.827333	0.878467	0.726785
2024-03-20	Floreana	CF_024_Floreana_2024	syllable	270	VK00270_TK00285_CF_024_Floreana_200324_MK_V5_S3	1				12	0.270688		2.2734	4.1246	1.8512	3.28125	-0.029127	3.25956	0.767074	3.2257	2.79335	3.36612	0.572769	0.112009	0.0653384	0.165679	0.100341	4.45696	28.7098	0.822829	0.879044	0.723303
2024-03-20	Floreana	CF_024_Floreana_2024	song	271	VK00271_TK00285_CF_024_Floreana_200324_MK_V6	1	3	1	12		0.94412	3.17756
2024-03-20	Floreana	CF_024_Floreana_2024	syllable	271	VK00271_TK00285_CF_024_Floreana_200324_MK_V6_S1	1				12	0.271771		2.2734	4.7713	2.4979	2.25	-0.039015	3.25758	0.769741	3.27039	2.78086	3.56484	0.783975	0.104527	0.0603935	0.160275	0.0998816	3.06102	14.9005	0.856452	0.878852	0.752695
2024-03-20	Floreana	CF_024_Floreana_2024	syllable	271	VK00271_TK00285_CF_024_Floreana_200324_MK_V6_S2	1				12	0.283625		2.2734	4.0547	1.7813	3.32812	-0.0314096	3.21308	0.769115	3.18937	2.7344	3.47857	0.744167	0.11159	0.0674191	0.16971	0.102291	2.99872	13.7143	0.853556	0.877358	0.748874
2024-03-20	Floreana	CF_024_Floreana_2024	syllable	271	VK00271_TK00285_CF_024_Floreana_200324_MK_V6_S3	1				12	0.261354		2.256	4.7109	2.4549	3.32812	-0.0361894	3.27251	0.904707	3.2073	2.70966	3.59393	0.884276	0.100341	0.0560045	0.158679	0.102675	3.12996	16.4387	0.865305	0.880688	0.762063
2024-03-20	Floreana	CF_024_Floreana_2024	song	272	VK00272_TK00285_CF_024_Floreana_200324_MK_V7	1	3	1	12		0.923245	3.24941
2024-03-20	Floreana	CF_024_Floreana_2024	syllable	272	VK00272_TK00285_CF_024_Floreana_200324_MK_V7_S1	1				12	0.247375		2.2305	4.6029	2.3724	2.34375	-0.0392677	3.26203	0.783092	3.16542	2.76928	3.49285	0.72357	0.101306	0.0612548	0.153137	0.0918821	3.62523	20.0418	0.848917	0.882785	0.749411
2024-03-20	Floreana	CF_024_Floreana_2024	syllable	272	VK00272_TK00285_CF_024_Floreana_200324_MK_V7_S2	1				12	0.265458		2.2734	4.0547	1.7813	3.375	-0.0325216	3.13891	0.747451	3.17304	2.58522	3.42928	0.844058	0.107115	0.0698575	0.167658	0.0978004	3.38812	16.8846	0.83139	0.879424	0.731144
2024-03-20	Floreana	CF_024_Floreana_2024	syllable	272	VK00272_TK00285_CF_024_Floreana_200324_MK_V7_S3	1				12	0.275729		2.2774	4.0547	1.7773	3.375	-0.0302621	3.22011	0.72603	3.32812	2.69699	3.43694	0.739955	0.111218	0.0741457	0.171462	0.0973162	5.2726	38.7228	0.824228	0.878086	0.723743
2024-03-20	Floreana	CF_024_Floreana_2024	song	273	VK00273_TK00285_CF_024_Floreana_200324_MK_V8	1	3	1	12		0.925391	3.24187
2024-03-20	Floreana	CF_024_Floreana_2024	syllable	273	VK00273_TK00285_CF_024_Floreana_200324_MK_V8_S1	1				12	0.268437		2.2734	4.0547	1.7813	2.29688	-0.0354716	3.30453	0.891365	3.2219	2.64421	3.71015	1.06594	0.107375	0.0630245	0.161062	0.098038	2.56416	10.6609	0.865569	0.8793	0.761095
2024-03-20	Floreana	CF_024_Floreana_2024	syllable	273	VK00273_TK00285_CF_024_Floreana_200324_MK_V8_S2	1				12	0.285813		2.3203	4.0547	1.7344	2.34375	-0.0303674	3.30843	0.925786	3.11362	2.63409	3.74717	1.11309	0.127802	0.072034	0.183571	0.111537	2.45153	9.6054	0.865827	0.877371	0.759651
2024-03-20	Floreana	CF_024_Floreana_2024	syllable	273	VK00273_TK00285_CF_024_Floreana_200324_MK_V8_S3	1				12	0.271396		2.2734	4.0078	1.7344	2.29688	-0.0320042	3.4056	0.934346	3.42347	2.7381	3.73299	0.994898	0.109022	0.0649494	0.164693	0.0997438	3.07498	14.6756	0.857487	0.879086	0.753804
2024-03-20	Floreana	CF_024_Floreana_2024	song	274	VK00274_TK00285_CF_024_Floreana_200324_MK_V9	1	3	1	12		0.951933	3.15148
2024-03-20	Floreana	CF_024_Floreana_2024	syllable	274	VK00274_TK00285_CF_024_Floreana_200324_MK_V9_S1	1				12	0.290187		2.2305	4.1484	1.9179	2.25	-0.0306007	3.33111	0.917338	3.31628	2.70281	3.67126	0.968452	0.112851	0.062183	0.172731	0.110548	3.45354	20.0135	0.872643	0.876517	0.764886
2024-03-20	Floreana	CF_024_Floreana_2024	syllable	274	VK00274_TK00285_CF_024_Floreana_200324_MK_V9_S2	1				12	0.286792		2.3203	4.1222	1.8019	2.34375	-0.0289627	3.42011	0.833443	3.4772	2.83208	3.67248	0.840397	0.117955	0.0716979	0.173463	0.101765	3.76414	19.6756	0.850265	0.877022	0.7457
2024-03-20	Floreana	CF_024_Floreana_2024	syllable	274	VK00274_TK00285_CF_024_Floreana_200324_MK_V9_S3	1				12	0.278062		2.3203	4.7578	2.4375	2.34375	-0.0443722	3.24454	0.88845	3.17626	2.69065	3.5	0.809353	0.104273	0.0602469	0.166837	0.106591	3.48307	17.7471	0.858996	0.878101	0.754285
2024-03-20	Floreana	CF_024_Floreana_2024	song	275	VK00275_TK00285_CF_024_Floreana_200324_MK_V10	1	3	1	12		0.922724	3.25124
2024-03-20	Floreana	CF_024_Floreana_2024	syllable	275	VK00275_TK00285_CF_024_Floreana_200324_MK_V10_S1	1				12	0.265271		2.2242	5.1328	2.9086	3.32812	-0.042319	3.62467	1.08208	3.34368	3.09484	3.93939	0.844548	0.107039	0.0558465	0.155905	0.100058	5.32348	37.0662	0.865245	0.879842	0.761278
2024-03-20	Floreana	CF_024_Floreana_2024	syllable	275	VK00275_TK00285_CF_024_Floreana_200324_MK_V10_S2	1				12	0.279875		2.3203	4.5354	2.2151	3.375	-0.0368074	3.57439	1.00702	3.38675	3.13661	3.84415	0.707532	0.108712	0.0670775	0.164224	0.0971467	5.40139	38.2624	0.846169	0.877695	0.742678
2024-03-20	Floreana	CF_024_Floreana_2024	syllable	275	VK00275_TK00285_CF_024_Floreana_200324_MK_V10_S3	1				12	0.242354		2.3203	4.3828	2.0625	3.42188	-0.0366201	3.6374	0.948336	3.4273	3.20857	3.8854	0.676825	0.101177	0.0588238	0.145883	0.0870593	5.87929	44.6036	0.82498	0.883557	0.728916
2024-03-20	Floreana	CF_024_Floreana_2024	song	276	VK00276_TK00285_CF_024_Floreana_200324_MK_V11	1	2	1	12		0.615765	3.24799
2024-03-20	Floreana	CF_024_Floreana_2024	syllable	276	VK00276_TK00285_CF_024_Floreana_200324_MK_V11_S1	1				12	0.3025		2.2186	4.2422	2.0236	2.29688	-0.033966	3.26533	0.878587	3.3118	2.59105	3.5763	0.985249	0.108531	0.0623473	0.180115	0.117767	2.894	12.743	0.868847	0.875256	0.760463
2024-03-20	Floreana	CF_024_Floreana_2024	syllable	276	VK00276_TK00285_CF_024_Floreana_200324_MK_V11_S2	1				12	0.264583		2.2274	3.2666	1.0392	2.57812	-0.0175283	3.00928	0.775015	2.82645	2.53924	3.25727	0.718023	0.120687	0.0812317	0.183352	0.10212	3.63595	17.9985	0.819588	0.880284	0.72147
2024-03-20	Floreana	CF_024_Floreana_2024	song	277	VK00277_TK00285_CF_024_Floreana_200324_MK_V12	1	2	1	12		0.577264	3.46462
2024-03-20	Floreana	CF_024_Floreana_2024	syllable	277	VK00277_TK00285_CF_024_Floreana_200324_MK_V12_S1	1				12	0.249979		2.1797	4.1953	2.0156	2.8125	-0.0273864	3.28863	0.986227	3.088	2.7	3.492	0.792	0.11214	0.0677514	0.161202	0.0934502	2.88543	13.3934	0.867867	0.882021	0.765477
2024-03-20	Floreana	CF_024_Floreana_2024	syllable	277	VK00277_TK00285_CF_024_Floreana_200324_MK_V12_S2	1				12	0.286917		2.2266	4.0078	1.7812	3.23438	-0.0128401	3.22385	0.877546	3.05094	2.73029	3.40643	0.676139	0.131889	0.0856122	0.18048	0.0948676	3.2583	16.146	0.855051	0.876765	0.749679
2024-03-20	Floreana	CF_025_Floreana_2024	song	278	VK00278_TK00287_CF_025_Floreana_200324_JGL_V1	1	4	2	11+2		1.01274	3.94966
2024-03-20	Floreana	CF_025_Floreana_2024	syllable	278	VK00278_TK00287_CF_025_Floreana_200324_JGL_V1_S1	1				11	0.106604		2.7891	3.5859	0.7968	2.8125	-0.00793452	3.50452	0.877972	3.27273	2.87879	3.82612	0.94733	0.0519354	0.0328013	0.0765363	0.043735	3.00347	13.2568	0.838084	0.948135	0.794617
2024-03-20	Floreana	CF_025_Floreana_2024	syllable	278	VK00278_TK00287_CF_025_Floreana_200324_JGL_V1_S2	1				2	0.201583		2.6953	6.0703	3.375	3.1875	-0.0564762	4.04474	1.07241	3.77748	3.19695	4.95344	1.75649	0.103191	0.0527956	0.146388	0.0935923	2.54464	11.2809	0.89605	0.894989	0.801955
2024-03-20	Floreana	CF_025_Floreana_2024	syllable	278	VK00278_TK00287_CF_025_Floreana_200324_JGL_V1_S3	1				2	0.207833		2.7422	5.6016	2.8594	3.42188	-0.0518883	4.11464	1.08993	3.87195	3.22243	5.09882	1.87639	0.0979444	0.0525556	0.148111	0.0955556	2.24628	8.37593	0.889378	0.892948	0.794169
2024-03-20	Floreana	CF_025_Floreana_2024	syllable	278	VK00278_TK00287_CF_025_Floreana_200324_JGL_V1_S4	1				2	0.208292		2.7422	6.0234	3.2812	5.25	-0.0521593	4.18389	1.04115	4.01071	3.31462	5.10044	1.78582	0.102949	0.0550656	0.146044	0.090978	2.11803	7.99057	0.889134	0.892762	0.793786
2024-03-20	Floreana	CF_025_Floreana_2024	song	279	VK00279_TK00287_CF_025_Floreana_200324_JGL_V2	1	4	2	11+2		0.968682	4.12932
2024-03-20	Floreana	CF_025_Floreana_2024	syllable	279	VK00279_TK00287_CF_025_Floreana_200324_JGL_V2_S1	1				11	0.08625		2.7891	4.5949	1.8058	2.8125	-0.00184112	3.3834	0.916901	3.09018	2.81161	3.62411	0.8125	0.04025	0.01725	0.06325	0.046	3.5758	19.4087	0.82982	0.967683	0.803003
2024-03-20	Floreana	CF_025_Floreana_2024	syllable	279	VK00279_TK00287_CF_025_Floreana_200324_JGL_V2_S2	1				2	0.185792		2.7422	5.9297	3.1875	2.76562	-0.0404143	3.99354	1.11443	3.63256	3.14789	5.10273	1.95485	0.098928	0.0506705	0.137534	0.0868636	2.53955	9.87703	0.873253	0.900577	0.786432
2024-03-20	Floreana	CF_025_Floreana_2024	syllable	279	VK00279_TK00287_CF_025_Floreana_200324_JGL_V2_S3	1				2	0.201313		2.7891	5.3203	2.5312	2.76562	-0.0348818	3.79909	0.913544	3.51261	3.16476	4.41705	1.25229	0.105449	0.0527247	0.143795	0.0910699	2.53681	10.0455	0.870632	0.89511	0.779312
2024-03-20	Floreana	CF_025_Floreana_2024	syllable	279	VK00279_TK00287_CF_025_Floreana_200324_JGL_V2_S4	1				2	0.199604		2.7891	5.6953	2.9062	2.85938	-0.0476059	3.87457	0.978533	3.65998	3.12876	4.60717	1.47841	0.105814	0.055312	0.144292	0.0889802	2.532	10.4426	0.877968	0.895596	0.786305
2024-03-20	Floreana	CF_025_Floreana_2024	song	280	VK00280_TK00287_CF_025_Floreana_200324_JGL_V3	1	3	2	11+2		0.681847	4.39981
2024-03-20	Floreana	CF_025_Floreana_2024	syllable	280	VK00280_TK00287_CF_025_Floreana_200324_JGL_V3_S1	1				11	0.123		2.4967	3.5859	1.0892	2.90625	-0.00831855	3.43613	0.855781	3.20839	2.91552	3.59887	0.683354	0.0706596	0.0392553	0.0942128	0.0549574	5.28429	37.9891	0.815826	0.936181	0.763761
2024-03-20	Floreana	CF_025_Floreana_2024	syllable	280	VK00280_TK00287_CF_025_Floreana_200324_JGL_V3_S2	1				2	0.187292		2.7048	5.0565	2.3517	2.71875	-0.0290041	3.86603	0.971694	3.58833	3.23048	4.57642	1.34593	0.094862	0.0486472	0.136212	0.0875649	2.64863	11.0344	0.873322	0.900248	0.786206
2024-03-20	Floreana	CF_025_Floreana_2024	syllable	280	VK00280_TK00287_CF_025_Floreana_200324_JGL_V3_S3	1				2	0.197396		2.6953	5.6953	3	3.375	-0.0454638	3.75529	0.951677	3.44037	3.1364	4.24084	1.10444	0.103512	0.0481453	0.142029	0.0938834	2.80639	12.1055	0.867661	0.896521	0.777876
2024-03-20	Floreana	CF_025_Floreana_2024	song	281	VK00281_TK00287_CF_025_Floreana_200324_JGL_V4	1	3	2	11+2		0.733097	4.09223
2024-03-20	Floreana	CF_025_Floreana_2024	syllable	281	VK00281_TK00287_CF_025_Floreana_200324_JGL_V4_S1	1				11	0.129125		2.5547	3.3961	0.8414	2.625	-0.01052	3.48962	0.949666	3.25089	2.7938	3.99464	1.20083	0.0593975	0.0387375	0.0903875	0.05165	2.48571	9.73623	0.856606	0.930512	0.797082
2024-03-20	Floreana	CF_025_Floreana_2024	syllable	281	VK00281_TK00287_CF_025_Floreana_200324_JGL_V4_S2	1				2	0.203604		2.7891	5.6953	2.9062	2.76562	-0.0517972	3.87369	0.993643	3.57823	3.14097	4.5805	1.43953	0.100604	0.0503022	0.148511	0.0982091	1.64801	5.09986	0.892554	0.894433	0.798329
2024-03-20	Floreana	CF_025_Floreana_2024	syllable	281	VK00281_TK00287_CF_025_Floreana_200324_JGL_V4_S3	1				2	0.201479		2.6715	5.5547	2.8832	2.76562	-0.0483535	3.90602	0.974409	3.62032	3.18335	4.75248	1.56914	0.103138	0.0527684	0.143914	0.0911453	1.88228	6.52582	0.886523	0.894877	0.793329
2024-03-20	Floreana	CF_025_Floreana_2024	song	282	VK00282_TK00287_CF_025_Floreana_200324_JGL_V5	1	4	2	11+2		0.982182	4.07257
2024-03-20	Floreana	CF_025_Floreana_2024	syllable	282	VK00282_TK00287_CF_025_Floreana_200324_JGL_V5_S1	1				11	0.0948125		2.6953	4.4202	1.7249	3.09375	-0.0166249	3.72502	1.03285	3.36769	3.06169	4.29627	1.23458	0.041829	0.0223088	0.0641379	0.041829	2.95313	13.2316	0.857143	0.959996	0.822854
2024-03-20	Floreana	CF_025_Floreana_2024	syllable	282	VK00282_TK00287_CF_025_Floreana_200324_JGL_V5_S2	1				2	0.194229		2.7422	5.7891	3.0469	2.76562	-0.0582367	4.37912	1.21676	4.30705	3.23059	5.07964	1.84905	0.0935177	0.0479578	0.139078	0.0911199	2.19628	8.87167	0.916209	0.897597	0.822386
2024-03-20	Floreana	CF_025_Floreana_2024	syllable	282	VK00282_TK00287_CF_025_Floreana_200324_JGL_V5_S3	1				2	0.208604		2.7422	6.1641	3.4219	3.28125	-0.0596322	4.20255	1.05927	4.07412	3.28798	4.98488	1.6969	0.09591	0.0503527	0.146263	0.09591	2.60456	12.7042	0.901457	0.892503	0.804553
2024-03-20	Floreana	CF_025_Floreana_2024	syllable	282	VK00282_TK00287_CF_025_Floreana_200324_JGL_V5_S4	1				2	0.203396		2.7891	5.4141	2.625	2.76562	-0.0407947	3.81516	0.958369	3.60439	3.17171	4.32224	1.15053	0.0957157	0.0478578	0.148359	0.100501	2.10411	7.47619	0.883122	0.894648	0.790083
2024-03-20	Floreana	CF_025_Floreana_2024	song	283	VK00283_TK00287_CF_025_Floreana_200324_JGL_V6	1	5	2	11+2		1.2431	4.0222
2024-03-20	Floreana	CF_025_Floreana_2024	syllable	283	VK00283_TK00287_CF_025_Floreana_200324_JGL_V6_S1	1				11	0.103604		2.6953	4.6172	1.9219	2.71875	-0.0104968	3.66381	1.01145	3.3737	2.90045	4.24294	1.3425	0.0463492	0.0218114	0.0736135	0.0518021	3.7508	22.9024	0.861065	0.951625	0.819411
2024-03-20	Floreana	CF_025_Floreana_2024	syllable	283	VK00283_TK00287_CF_025_Floreana_200324_JGL_V6_S2	1				2	0.220188		2.6953	6.0234	3.3281	3.32812	-0.0523414	4.11946	1.01909	3.98008	3.30783	4.84766	1.53983	0.0970719	0.0473522	0.149159	0.101807	2.41283	11.1811	0.896645	0.8894	0.797477
2024-03-20	Floreana	CF_025_Floreana_2024	syllable	283	VK00283_TK00287_CF_025_Floreana_200324_JGL_V6_S3	1				2	0.200583		2.7422	6.1172	3.375	3.28125	-0.0518957	4.05212	1.0426	3.7431	3.29946	4.86465	1.56518	0.093128	0.0429821	0.140886	0.0979038	2.5745	11.4869	0.894003	0.895267	0.800371
2024-03-20	Floreana	CF_025_Floreana_2024	syllable	283	VK00283_TK00287_CF_025_Floreana_200324_JGL_V6_S4	1				2	0.203729		2.6484	6.1172	3.4688	3.42188	-0.0517416	4.29289	1.10723	4.08724	3.39502	5.02983	1.63482	0.0958725	0.0479363	0.139015	0.0910789	1.33687	4.33119	0.918282	0.894265	0.821187
2024-03-20	Floreana	CF_025_Floreana_2024	syllable	283	VK00283_TK00287_CF_025_Floreana_200324_JGL_V6_S5	1				2	0.211542		2.6484	6.1172	3.4688	5.25	-0.0658873	4.21946	1.13619	3.996	3.22545	5.22036	1.99491	0.0998287	0.0546681	0.147366	0.092698	2.24135	9.48583	0.904848	0.891846	0.806985
2024-03-20	Floreana	CF_025_Floreana_2024	song	284	VK00284_TK00287_CF_025_Floreana_200324_JGL_V7	1	4	2	11+2		0.980932	4.07776
2024-03-20	Floreana	CF_025_Floreana_2024	syllable	284	VK00284_TK00287_CF_025_Floreana_200324_JGL_V7_S1	1				11	0.117854		2.7422	4.0078	1.2656	3.23438	-0.0108096	3.5055	0.959969	3.24804	2.86619	3.75718	0.890992	0.0576176	0.0314278	0.0838074	0.0523796	3.12261	13.3099	0.843251	0.940643	0.793198
2024-03-20	Floreana	CF_025_Floreana_2024	syllable	284	VK00284_TK00287_CF_025_Floreana_200324_JGL_V7_S2	1				2	0.210646		2.7422	5.9766	3.2344	5.20312	-0.0538487	4.23844	1.06549	3.9927	3.39445	5.07049	1.67604	0.0981418	0.0502678	0.143622	0.0933544	2.14499	8.01844	0.892547	0.892119	0.796258
2024-03-20	Floreana	CF_025_Floreana_2024	syllable	284	VK00284_TK00287_CF_025_Floreana_200324_JGL_V7_S3	1				2	0.218271		2.7422	6.0703	3.3281	3.32812	-0.0575013	4.28755	1.07682	4.21368	3.34732	5.03879	1.69147	0.0996454	0.0498227	0.147096	0.0972729	1.6846	5.37083	0.904479	0.889832	0.804834
2024-03-20	Floreana	CF_025_Floreana_2024	syllable	284	VK00284_TK00287_CF_025_Floreana_200324_JGL_V7_S4	1				2	0.205396		2.6953	5.9297	3.2344	2.71875	-0.0575735	4.15214	1.07271	4.00262	3.27228	4.9618	1.68951	0.0931446	0.0453781	0.140911	0.0955329	1.83993	6.25104	0.899058	0.893541	0.803345
2024-03-20	Floreana	CF_025_Floreana_2024	song	285	VK00285_TK00287_CF_025_Floreana_200324_JGL_V8	1	6	2	11+2		1.57125	3.81863
2024-03-20	Floreana	CF_025_Floreana_2024	syllable	285	VK00285_TK00287_CF_025_Floreana_200324_JGL_V8_S1	1				11	0.098125		2.7891	3.5804	0.7913	3.28125	-0.000698555	3.55985	1.05984	3.23197	2.92633	3.70063	0.774295	0.0476607	0.0252321	0.0700893	0.0448571	3.36356	16.5783	0.846435	0.958415	0.811236
2024-03-20	Floreana	CF_025_Floreana_2024	syllable	285	VK00285_TK00287_CF_025_Floreana_200324_JGL_V8_S2	1				2	0.208063		2.7422	6.1172	3.375	2.8125	-0.0549272	4.14608	1.13389	3.91827	3.24038	4.97596	1.73558	0.100444	0.0526135	0.145883	0.0932694	1.82922	6.03486	0.901669	0.893025	0.805213
2024-03-20	Floreana	CF_025_Floreana_2024	syllable	285	VK00285_TK00287_CF_025_Floreana_200324_JGL_V8_S3	1				2	0.20925		2.7422	6.0703	3.3281	3.46875	-0.0379921	4.01327	1.02871	3.7989	3.24449	4.73088	1.4864	0.0974915	0.0475568	0.14267	0.0951136	1.9574	6.94482	0.896914	0.892597	0.800583
2024-03-20	Floreana	CF_025_Floreana_2024	syllable	285	VK00285_TK00287_CF_025_Floreana_200324_JGL_V8_S4	1				2	0.206146		2.7422	5.5078	2.7656	3.46875	-0.0466549	4.10292	1.02337	3.90597	3.32388	4.83731	1.51343	0.0982788	0.052735	0.143823	0.0910877	1.76483	5.61438	0.895578	0.893688	0.800368
2024-03-20	Floreana	CF_025_Floreana_2024	syllable	285	VK00285_TK00287_CF_025_Floreana_200324_JGL_V8_S5	1				2	0.19925		2.6953	5.9766	3.2813	3.04688	-0.0584305	4.20739	1.06993	4.21042	3.25676	4.86293	1.60618	0.0936235	0.0432108	0.141636	0.0984247	1.88305	6.80883	0.905083	0.895979	0.810936
2024-03-20	Floreana	CF_025_Floreana_2024	syllable	285	VK00285_TK00287_CF_025_Floreana_200324_JGL_V8_S6	1				2	0.209396		2.7422	5.9297	3.1875	3	-0.0572359	4.23294	1.12841	4.05033	3.21455	5.12013	1.90558	0.0928004	0.042831	0.147529	0.104698	1.90158	7.41446	0.910769	0.892628	0.812978
2024-03-20	Floreana	CF_025_Floreana_2024	song	286	VK00286_TK00287_CF_025_Floreana_200324_JGL_V9	1	5	2	11+2		1.31877	3.79142
2024-03-20	Floreana	CF_025_Floreana_2024	syllable	286	VK00286_TK00287_CF_025_Floreana_200324_JGL_V9_S1	1				11	0.110396		2.6953	5.0859	2.3906	2.71875	-0.0237953	3.34085	0.962256	3.03208	2.74198	3.4219	0.679916	0.0538516	0.0296184	0.0780849	0.0484665	6.30193	55.6612	0.796995	0.948152	0.755673
2024-03-20	Floreana	CF_025_Floreana_2024	syllable	286	VK00286_TK00287_CF_025_Floreana_200324_JGL_V9_S2	1				2	0.191438		2.6484	5.5078	2.8594	2.71875	-0.0429256	3.78109	0.958745	3.46986	3.16158	4.50442	1.34285	0.106623	0.0581582	0.140549	0.0823908	2.27913	8.78473	0.876021	0.89841	0.787026
2024-03-20	Floreana	CF_025_Floreana_2024	syllable	286	VK00286_TK00287_CF_025_Floreana_200324_JGL_V9_S3	1				2	0.204271		2.7422	5.4609	2.7187	2.76562	-0.0407227	3.8541	1.00636	3.56217	3.17031	4.45855	1.28824	0.110547	0.0576765	0.151401	0.0937243	2.3736	9.13707	0.878758	0.894243	0.785823
2024-03-20	Floreana	CF_025_Floreana_2024	syllable	286	VK00286_TK00287_CF_025_Floreana_200324_JGL_V9_S4	1				2	0.200542		2.6953	5.4903	2.795	3.32812	-0.0408492	3.84567	0.954794	3.57022	3.25595	4.49808	1.24213	0.102658	0.047748	0.145631	0.0978834	2.95704	14.6108	0.876467	0.895413	0.784799
2024-03-20	Floreana	CF_025_Floreana_2024	syllable	286	VK00286_TK00287_CF_025_Floreana_200324_JGL_V9_S5	1				2	0.209083		2.6953	5.9766	3.2813	2.71875	-0.0590575	3.88941	1.08663	3.6284	3.03532	4.69978	1.66446	0.106918	0.0570227	0.152061	0.0950379	2.73227	13.0841	0.894148	0.892771	0.798269
2024-03-20	Floreana	CF_025_Floreana_2024	song	287	VK00287_TK00287_CF_025_Floreana_200324_JGL_V10	1	6	2	11+2		1.63393	3.67212
2024-03-20	Floreana	CF_025_Floreana_2024	syllable	287	VK00287_TK00287_CF_025_Floreana_200324_JGL_V10_S1	1				11	0.121896		2.7891	3.9609	1.1718	2.8125	-0.0116558	3.39103	0.896665	3.14141	2.82955	3.55177	0.722222	0.0622447	0.0337159	0.0907735	0.0570576	4.82252	32.2187	0.81153	0.938263	0.761428
2024-03-20	Floreana	CF_025_Floreana_2024	syllable	287	VK00287_TK00287_CF_025_Floreana_200324_JGL_V10_S2	1				2	0.201542		2.6953	5.8828	3.1875	2.71875	-0.0459403	4.06462	1.18138	3.68817	3.16718	5.14198	1.97481	0.100771	0.055184	0.143958	0.0887743	2.92505	14.5064	0.885541	0.895103	0.79265
2024-03-20	Floreana	CF_025_Floreana_2024	syllable	287	VK00287_TK00287_CF_025_Floreana_200324_JGL_V10_S3	1				2	0.215667		2.6953	5.9766	3.2813	2.76562	-0.0529432	4.07272	1.08782	3.7903	3.26641	5.00499	1.73859	0.106648	0.0521392	0.156418	0.104278	2.59278	10.644	0.889574	0.890871	0.792495
2024-03-20	Floreana	CF_025_Floreana_2024	syllable	287	VK00287_TK00287_CF_025_Floreana_200324_JGL_V10_S4	1				2	0.221979		2.7891	5.6484	2.8593	2.76562	-0.0505708	3.99089	1.07898	3.70721	3.14414	4.88739	1.74324	0.108628	0.0543141	0.158219	0.103905	2.64915	12.5506	0.888825	0.88904	0.7902
2024-03-20	Floreana	CF_025_Floreana_2024	syllable	287	VK00287_TK00287_CF_025_Floreana_200324_JGL_V10_S5	1				2	0.226417		2.6953	5.9297	3.2344	2.76562	-0.0532118	3.99694	1.03881	3.73148	3.24983	4.84058	1.59075	0.115567	0.0613212	0.165095	0.103774	2.06803	7.52583	0.894518	0.888074	0.794398
2024-03-20	Floreana	CF_025_Floreana_2024	syllable	287	VK00287_TK00287_CF_025_Floreana_200324_JGL_V10_S6	1				2	0.206208		2.8359	5.7891	2.9532	3.42188	-0.0353648	3.89636	1.03783	3.52761	3.1444	4.79366	1.64925	0.112695	0.0599443	0.15106	0.0911153	2.23265	7.83704	0.880568	0.89353	0.786814
2024-03-20	Floreana	CF_025_Floreana_2024	song	288	VK00288_TK00287_CF_025_Floreana_200324_JGL_V11	1	4	2	11+2		1.00458	3.98177
2024-03-20	Floreana	CF_025_Floreana_2024	syllable	288	VK00288_TK00287_CF_025_Floreana_200324_JGL_V11_S1	1				11	0.113875		2.6953	3.3603	0.665	2.76562	-0.00629595	3.24384	0.718027	3.08986	2.80878	3.48514	0.676351	0.0529651	0.0291308	0.0820959	0.0529651	5.70621	47.2403	0.782422	0.945174	0.739525
2024-03-20	Floreana	CF_025_Floreana_2024	syllable	288	VK00288_TK00287_CF_025_Floreana_200324_JGL_V11_S2	1				2	0.174146		2.6484	4.8102	2.1618	3	-0.0277747	3.71322	0.997167	3.31449	3.02164	4.48012	1.45848	0.0981103	0.0515079	0.127543	0.0760355	2.83611	12.7181	0.873693	0.905599	0.791216
2024-03-20	Floreana	CF_025_Floreana_2024	syllable	288	VK00288_TK00287_CF_025_Floreana_200324_JGL_V11_S3	1				2	0.203854		2.7422	5.6898	2.9476	2.8125	-0.0494753	3.91637	0.977642	3.62415	3.20226	4.67396	1.4717	0.110321	0.0551605	0.15349	0.0983297	2.01992	6.93329	0.883959	0.894447	0.790655
2024-03-20	Floreana	CF_025_Floreana_2024	syllable	288	VK00288_TK00287_CF_025_Floreana_200324_JGL_V11_S4	1				2	0.206292		2.6953	6.0703	3.375	3.23438	-0.0491645	3.79734	0.967441	3.56972	3.14318	4.23863	1.09545	0.100747	0.0503735	0.148722	0.0983484	2.51504	10.4486	0.880519	0.893699	0.786919
2024-03-20	Floreana	CF_025_Floreana_2024	song	289	VK00289_TK00287_CF_025_Floreana_200324_JGL_V12	1	6	2	11+2		1.61558	3.71384
2024-03-20	Floreana	CF_025_Floreana_2024	syllable	289	VK00289_TK00287_CF_025_Floreana_200324_JGL_V12_S1	1				11	0.118917		2.7422	4.5703	1.8281	3.1875	-0.00873719	3.44579	0.823886	3.17335	2.87904	3.7956	0.916559	0.0607796	0.0369963	0.0872056	0.0502093	2.90874	12.3712	0.827639	0.939847	0.777855
2024-03-20	Floreana	CF_025_Floreana_2024	syllable	289	VK00289_TK00287_CF_025_Floreana_200324_JGL_V12_S2	1				2	0.185562		2.6953	5.1034	2.4081	2.8125	-0.0305933	3.87512	1.03297	3.4942	3.11153	4.77156	1.66003	0.102548	0.0585987	0.139172	0.0805732	2.6814	12.0557	0.881182	0.900814	0.793781
2024-03-20	Floreana	CF_025_Floreana_2024	syllable	289	VK00289_TK00287_CF_025_Floreana_200324_JGL_V12_S3	1				2	0.20725		2.7891	5.3672	2.5781	2.8125	-0.0480515	3.81333	0.994125	3.46882	3.15516	4.40015	1.24499	0.116727	0.0571724	0.157224	0.100052	2.73571	11.6855	0.870384	0.89321	0.777436
2024-03-20	Floreana	CF_025_Floreana_2024	syllable	289	VK00289_TK00287_CF_025_Floreana_200324_JGL_V12_S4	1				2	0.20725		2.7422	6.1641	3.4219	2.76562	-0.0557947	3.98204	1.04154	3.75835	3.22754	4.78137	1.55382	0.10958	0.0595546	0.150078	0.090523	2.53749	10.9269	0.889919	0.893231	0.794903
2024-03-20	Floreana	CF_025_Floreana_2024	syllable	289	VK00289_TK00287_CF_025_Floreana_200324_JGL_V12_S5	1				2	0.211521		2.6484	5.9297	3.2813	2.71875	-0.0534663	4.00944	1.07323	3.77855	3.12145	4.84691	1.72545	0.111702	0.0570393	0.156858	0.0998188	2.03416	6.96254	0.895582	0.892079	0.79893
2024-03-20	Floreana	CF_025_Floreana_2024	syllable	289	VK00289_TK00287_CF_025_Floreana_200324_JGL_V12_S6	1				2	0.203708		2.6953	5.8828	3.1875	3.32812	-0.0540617	3.893	1.01914	3.54721	3.17409	4.5929	1.41881	0.110242	0.0551211	0.148587	0.0934662	2.62788	11.4272	0.891575	0.894373	0.7974
2024-03-25	SantaCruz	CF_001_Santa_Cruz_2024	song	290	VK00290_TK00290_CF_001_SantaCruz_250324_MK_V1	1	1	1	15		0.55987	1.78613
2024-03-25	SantaCruz	CF_001_Santa_Cruz_2024	syllable	290	VK00290_TK00290_CF_001_SantaCruz_250324_MK_V1_S1	1				15	0.559875		2.0859	3.6328	1.5469	3.28125	0.0174968	3.32746	0.675743	3.28263	3.08615	3.47376	0.387606	0.313263	0.184403	0.415463	0.23106	3.8271	19.9603	0.830339	0.869	0.721565
2024-03-25	SantaCruz	CF_001_Santa_Cruz_2024	song	291	VK00291_TK00290_CF_001_SantaCruz_250324_MK_V2	1	1	1	15		0.51843	1.9289
2024-03-25	SantaCruz	CF_001_Santa_Cruz_2024	syllable	291	VK00291_TK00290_CF_001_SantaCruz_250324_MK_V2_S1	1				15	0.518437		2.0859	3.7091	1.6232	3.23438	0.0201396	3.37037	0.643802	3.32517	3.12452	3.51811	0.393589	0.295932	0.169104	0.382709	0.213605	3.62387	17.5971	0.822901	0.868924	0.715039
2024-03-25	SantaCruz	CF_001_Santa_Cruz_2024	song	292	VK00292_TK00290_CF_001_SantaCruz_250324_MK_V3	1	1	1	15		0.536097	1.86534
2024-03-25	SantaCruz	CF_001_Santa_Cruz_2024	syllable	292	VK00292_TK00290_CF_001_SantaCruz_250324_MK_V3_S1	1				15	0.536104		2.0899	3.7266	1.6367	3.28125	0.0160574	3.3286	0.627009	3.29104	3.10634	3.47948	0.373134	0.295858	0.173511	0.40041	0.226899	3.73455	18.6932	0.82128	0.868958	0.713658
2024-03-25	SantaCruz	CF_001_Santa_Cruz_2024	song	293	VK00293_TK00290_CF_001_SantaCruz_250324_MK_V4	1	1	1	15		0.413658	2.41745
2024-03-25	SantaCruz	CF_001_Santa_Cruz_2024	syllable	293	VK00293_TK00290_CF_001_SantaCruz_250324_MK_V4_S1	1				15	0.413667		2.0391	3.6797	1.6406	3.375	0.0212947	3.26125	0.673141	3.28877	2.93102	3.47248	0.541465	0.212485	0.117545	0.336811	0.219266	3.47643	17.5425	0.834635	0.869582	0.725784
2024-03-25	SantaCruz	CF_001_Santa_Cruz_2024	song	294	VK00294_TK00290_CF_001_SantaCruz_250324_MK_V5	1	1	1	15		0.53445	1.87108
2024-03-25	SantaCruz	CF_001_Santa_Cruz_2024	syllable	294	VK00294_TK00290_CF_001_SantaCruz_250324_MK_V5_S1	1				15	0.534458		2.1622	3.7266	1.5644	3.28125	0.0146334	3.33124	0.671589	3.27749	3.09413	3.48143	0.387306	0.298406	0.173699	0.400844	0.227145	3.94438	21.5239	0.830702	0.868902	0.721798
2024-03-25	SantaCruz	CF_001_Santa_Cruz_2024	song	295	VK00295_TK00290_CF_001_SantaCruz_250324_MK_V6	1	1	1	15		0.524513	1.90653
2024-03-25	SantaCruz	CF_001_Santa_Cruz_2024	syllable	295	VK00295_TK00290_CF_001_SantaCruz_250324_MK_V6_S1	1				15	0.524521		2.1002	3.7448	1.6446	3.1875	0.0154454	3.35201	0.66779	3.27515	3.1188	3.53447	0.415664	0.274536	0.169632	0.383905	0.214272	4.449	30.0974	0.83154	0.868839	0.722475
2024-03-25	SantaCruz	CF_001_Santa_Cruz_2024	song	296	VK00296_TK00290_CF_001_SantaCruz_250324_MK_V7	1	2	1	15		1.25446	1.59432
2024-03-25	SantaCruz	CF_001_Santa_Cruz_2024	syllable	296	VK00296_TK00290_CF_001_SantaCruz_250324_MK_V7_S1	1				15	0.555771		2.1193	3.6797	1.5604	3.1875	0.0167781	3.28445	0.706281	3.24377	2.98643	3.43092	0.444491	0.286778	0.157839	0.402378	0.244539	4.0234	21.7159	0.835696	0.869023	0.726239
2024-03-25	SantaCruz	CF_001_Santa_Cruz_2024	syllable	296	VK00296_TK00290_CF_001_SantaCruz_250324_MK_V7_S2	1				15	0.4495		1.8984	3.6797	1.7813	3.23438	0.0178299	3.17887	0.666614	3.21509	2.84805	3.38415	0.536105	0.23374	0.132603	0.3596	0.226997	4.48739	28.4202	0.827732	0.869157	0.719429
2024-03-25	SantaCruz	CF_001_Santa_Cruz_2024	song	297	VK00297_TK00290_CF_001_SantaCruz_250324_MK_V8	1	3	1	15		2.01437	1.4893
2024-03-25	SantaCruz	CF_001_Santa_Cruz_2024	syllable	297	VK00297_TK00290_CF_001_SantaCruz_250324_MK_V8_S1	1				15	0.575083		2.0859	3.6328	1.5469	3.375	0.0196422	3.2796	0.748997	3.28063	2.96589	3.43018	0.464286	0.301974	0.157648	0.439639	0.281991	4.60245	29.6928	0.83673	0.869287	0.727358
2024-03-25	SantaCruz	CF_001_Santa_Cruz_2024	syllable	297	VK00297_TK00290_CF_001_SantaCruz_250324_MK_V8_S2	1				15	0.560833		2.0859	3.6566	1.5707	3.28125	0.0191164	3.22083	0.625141	3.25117	2.96763	3.40453	0.4369	0.262612	0.146885	0.393919	0.247034	4.36798	27.1734	0.826895	0.869192	0.71873
2024-03-25	SantaCruz	CF_001_Santa_Cruz_2024	syllable	297	VK00297_TK00290_CF_001_SantaCruz_250324_MK_V8_S3	1				15	0.534813		1.9922	3.5573	1.5651	3.375	0.013186	3.362	0.72785	3.28208	3.10069	3.45224	0.351554	0.30306	0.178271	0.438992	0.260721	4.16247	22.5938	0.821012	0.868868	0.71335
2024-03-25	SantaCruz	CF_001_Santa_Cruz_2024	song	298	VK00298_TK00289_CF_001_SantaCruz_250324_MK_V9	1	2	1	15		1.34725	1.48451
2024-03-25	SantaCruz	CF_001_Santa_Cruz_2024	syllable	298	VK00298_TK00289_CF_001_SantaCruz_250324_MK_V9_S1	1				15	0.535229		2.1829	3.6495	1.4666	3.1875	0.0127677	3.33876	0.668318	3.26746	3.10492	3.47111	0.366197	0.307757	0.17618	0.421493	0.245313	3.80517	18.9127	0.823175	0.868863	0.715226
2024-03-25	SantaCruz	CF_001_Santa_Cruz_2024	syllable	298	VK00298_TK00289_CF_001_SantaCruz_250324_MK_V9_S2	1				15	0.577375		2.0494	3.6797	1.6303	3.1875	0.0148656	3.28152	0.671024	3.21982	3.05702	3.40514	0.348122	0.308674	0.193199	0.421928	0.228729	4.94839	35.0506	0.821316	0.869168	0.713861
2024-03-25	SantaCruz	CF_001_Santa_Cruz_2024	song	299	VK00299_TK00289_CF_001_SantaCruz_250324_MK_V10	1	1	1	15		0.523825	1.90903
2024-03-25	SantaCruz	CF_001_Santa_Cruz_2024	syllable	299	VK00299_TK00289_CF_001_SantaCruz_250324_MK_V10_S1	1				15	0.523833		1.8134	3.7734	1.96	3.23438	0.0136245	3.35083	0.670287	3.27533	3.11498	3.46623	0.351248	0.294238	0.164952	0.414609	0.249657	3.92901	20.2112	0.822963	0.86882	0.715007
2024-03-25	SantaCruz	CF_001_Santa_Cruz_2024	song	300	VK00300_TK00289_CF_001_SantaCruz_250324_MK_V11	1	1	1	15		0.528846	1.89091
2024-03-25	SantaCruz	CF_001_Santa_Cruz_2024	syllable	300	VK00300_TK00289_CF_001_SantaCruz_250324_MK_V11_S1	1				15	0.528854		2.0089	3.6646	1.6557	3.1875	0.0141094	3.3216	0.68215	3.23989	3.0659	3.45927	0.393366	0.305709	0.171822	0.417282	0.24546	4.77855	33.2932	0.82626	0.86882	0.717872
2024-03-25	SantaCruz	CF_001_Santa_Cruz_2024	song	301	VK00301_TK00289_CF_001_SantaCruz_250324_MK_V12	1	2	1	15		1.45391	1.3756
2024-03-25	SantaCruz	CF_001_Santa_Cruz_2024	syllable	301	VK00301_TK00289_CF_001_SantaCruz_250324_MK_V12_S1	1				15	0.538979		2.1066	3.5859	1.4793	3.28125	0.0151067	3.31538	0.67823	3.26649	3.10876	3.44462	0.335855	0.309579	0.180402	0.405348	0.224946	3.9802	20.5101	0.82381	0.868888	0.715799
2024-03-25	SantaCruz	CF_001_Santa_Cruz_2024	syllable	301	VK00301_TK00289_CF_001_SantaCruz_250324_MK_V12_S2	1				15	0.566146		2.0391	3.7282	1.6891	3.23438	0.0163325	3.29293	0.675805	3.23804	3.06848	3.41114	0.342663	0.306385	0.190935	0.408513	0.217578	4.66772	29.2506	0.823313	0.869044	0.715495
2024-03-25	SantaCruz	CF_001_Santa_Cruz_2024	song	302	VK00302_TK00289_CF_001_SantaCruz_250324_MK_V13	1	2	1	15		1.38783	1.4411
2024-03-25	SantaCruz	CF_001_Santa_Cruz_2024	syllable	302	VK00302_TK00289_CF_001_SantaCruz_250324_MK_V13_S1	1				15	0.553146		2.1066	3.5859	1.4793	3.23438	0.0136447	3.30225	0.727791	3.22128	3.06036	3.41836	0.357997	0.308784	0.18216	0.428744	0.246583	4.19027	23.1399	0.826488	0.869002	0.71822
2024-03-25	SantaCruz	CF_001_Santa_Cruz_2024	syllable	302	VK00302_TK00289_CF_001_SantaCruz_250324_MK_V13_S2	1				15	0.570521		1.9922	3.5971	1.6049	3.23438	0.016213	3.28927	0.702577	3.21791	3.06189	3.40197	0.340076	0.29081	0.182034	0.399587	0.217553	4.82261	31.3159	0.824331	0.869108	0.716432
2024-03-25	SantaCruz	CF_001_Santa_Cruz_2024	song	303	VK00303_TK00289_CF_001_SantaCruz_250324_MK_V14	1	1	1	15		0.54443	1.83678
2024-03-25	SantaCruz	CF_001_Santa_Cruz_2024	syllable	303	VK00303_TK00289_CF_001_SantaCruz_250324_MK_V14_S1	1				15	0.544438		2.0391	3.6328	1.5937	3.23438	0.0160418	3.31816	0.689574	3.26003	3.09101	3.43089	0.339881	0.317774	0.18222	0.431106	0.248886	4.03812	21.2549	0.824273	0.868929	0.716235
2024-03-25	SantaCruz	CF_001_Santa_Cruz_2024	song	304	VK00304_TK00289_CF_001_SantaCruz_250324_MK_V15	1	1	1	15		0.539096	1.85496
2024-03-25	SantaCruz	CF_001_Santa_Cruz_2024	syllable	304	VK00304_TK00289_CF_001_SantaCruz_250324_MK_V15_S1	1				15	0.539104		2.2337	3.7107	1.477	3.1875	0.015147	3.36914	0.743266	3.29566	3.11387	3.48858	0.374715	0.311878	0.182672	0.396531	0.21386	4.11824	22.2197	0.83106	0.868862	0.722077
2024-03-25	SantaCruz	CF_002_Santa_Cruz_2024	song	305	VK00305_TK00291_CF_002_SantaCruz_250324_MK_V1	1	3	1	16		1.4125	2.1239
2024-03-25	SantaCruz	CF_002_Santa_Cruz_2024	syllable	305	VK00305_TK00291_CF_002_SantaCruz_250324_MK_V1_S1	1				16	0.326146		1.8746	4.1953	2.3207	4.07812	-0.0274188	3.10372	0.843381	3.04835	2.4934	3.58491	1.09151	0.151589	0.0734977	0.225087	0.151589	2.42527	10.1963	0.870019	0.874127	0.760507
2024-03-25	SantaCruz	CF_002_Santa_Cruz_2024	syllable	305	VK00305_TK00291_CF_002_SantaCruz_250324_MK_V1_S2	1				16	0.348792		1.9946	4.4766	2.482	4.26562	-0.0118695	3.3308	0.895412	3.1974	2.66409	3.96581	1.30172	0.139061	0.0706702	0.225689	0.155019	3.56711	22.5134	0.870314	0.872374	0.759239
2024-03-25	SantaCruz	CF_002_Santa_Cruz_2024	syllable	305	VK00305_TK00291_CF_002_SantaCruz_250324_MK_V1_S3	1				16	0.353167		2.4609	4.4527	1.9918	4.21875	-0.0096841	3.30878	0.878148	3.19651	2.60458	3.89325	1.28867	0.150381	0.0797473	0.234685	0.154938	2.73838	12.344	0.868891	0.872283	0.757919
2024-03-25	SantaCruz	CF_002_Santa_Cruz_2024	song	306	VK00306_TK00291_CF_002_SantaCruz_250324_MK_V2	1	1	1	16		0.329199	3.03768
2024-03-25	SantaCruz	CF_002_Santa_Cruz_2024	syllable	306	VK00306_TK00291_CF_002_SantaCruz_250324_MK_V2_S1	1				16	0.329208		1.7578	4.2271	2.4693	3.65625	-0.0245724	3.0866	0.815001	3.04907	2.53575	3.48037	0.944626	0.153173	0.0731574	0.230903	0.157746	2.42549	10.6108	0.864685	0.873841	0.755597
2024-03-25	SantaCruz	CF_002_Santa_Cruz_2024	song	307	VK00307_TK00291_CF_002_SantaCruz_250324_MK_V3	1	1	1	16		0.295135	3.38828
2024-03-25	SantaCruz	CF_002_Santa_Cruz_2024	syllable	307	VK00307_TK00291_CF_002_SantaCruz_250324_MK_V3_S1	1				16	0.295146		2.0947	4.1484	2.0537	4.03125	-0.0309694	3.16029	0.819817	3.09281	2.57091	3.60115	1.03024	0.12682	0.0622573	0.193689	0.131432	2.91211	15.1739	0.857591	0.87647	0.751653
2024-03-25	SantaCruz	CF_002_Santa_Cruz_2024	song	308	VK00308_TK00291_CF_002_SantaCruz_250324_MK_V4	1	3	1	16		1.29966	2.30829
2024-03-25	SantaCruz	CF_002_Santa_Cruz_2024	syllable	308	VK00308_TK00291_CF_002_SantaCruz_250324_MK_V4_S1	1				16	0.345208		2.0391	4.1953	2.1562	3.98438	-0.0230027	3.09679	0.732771	3.07865	2.58623	3.44363	0.857398	0.171461	0.0845875	0.244618	0.16003	2.51937	10.861	0.852094	0.87265	0.74358
2024-03-25	SantaCruz	CF_002_Santa_Cruz_2024	syllable	308	VK00308_TK00291_CF_002_SantaCruz_250324_MK_V4_S2	1				16	0.357563		2.5078	4.3216	1.8138	4.17188	-0.00696681	3.22529	0.775795	3.14178	2.64673	3.6704	1.02367	0.163978	0.0819889	0.250521	0.168533	2.53341	10.5369	0.858485	0.872027	0.748622
2024-03-25	SantaCruz	CF_002_Santa_Cruz_2024	syllable	308	VK00308_TK00291_CF_002_SantaCruz_250324_MK_V4_S3	1				16	0.357542		2.4609	4.4154	1.9545	4.26562	-0.010339	3.22498	0.810933	3.16416	2.64953	3.60886	0.959337	0.163968	0.0819841	0.24823	0.166245	2.32523	9.00488	0.868502	0.871979	0.757316
2024-03-25	SantaCruz	CF_002_Santa_Cruz_2024	song	309	VK00309_TK00291_CF_002_SantaCruz_250324_MK_V5	1	3	1	16		1.31564	2.28026
2024-03-25	SantaCruz	CF_002_Santa_Cruz_2024	syllable	309	VK00309_TK00291_CF_002_SantaCruz_250324_MK_V5_S1	1				16	0.340375		2.0859	4.1953	2.1094	4.125	-0.023062	3.15966	0.788676	3.13088	2.61958	3.50407	0.884494	0.164477	0.0776695	0.233008	0.155339	2.14127	7.27878	0.859796	0.872932	0.750543
2024-03-25	SantaCruz	CF_002_Santa_Cruz_2024	syllable	309	VK00309_TK00291_CF_002_SantaCruz_250324_MK_V5_S2	1				16	0.356542		2.2734	4.5012	2.2278	4.3125	-0.0109385	3.25812	0.795232	3.16357	2.7063	3.64048	0.934182	0.161239	0.0817548	0.242993	0.161239	2.82356	13.0248	0.860238	0.87197	0.750101
2024-03-25	SantaCruz	CF_002_Santa_Cruz_2024	syllable	309	VK00309_TK00291_CF_002_SantaCruz_250324_MK_V5_S3	1				16	0.355479		2.5078	4.3359	1.8281	4.26562	-0.00799517	3.26722	0.808212	3.20519	2.67338	3.70887	1.0355	0.15951	0.0820337	0.239265	0.157231	2.35118	9.07477	0.866677	0.87212	0.755847
2024-03-25	SantaCruz	CF_002_Santa_Cruz_2024	song	310	VK00310_TK00291_CF_002_SantaCruz_250324_MK_V6	1	3	1	16		1.27835	2.34677
2024-03-25	SantaCruz	CF_002_Santa_Cruz_2024	syllable	310	VK00310_TK00291_CF_002_SantaCruz_250324_MK_V6_S1	1				16	0.340583		2.0915	4.2422	2.1507	3.14062	-0.0246527	3.12516	0.777977	3.11472	2.57159	3.46116	0.889566	0.166863	0.0822886	0.235437	0.153148	2.7171	13.2365	0.860907	0.872929	0.751511
2024-03-25	SantaCruz	CF_002_Santa_Cruz_2024	syllable	310	VK00310_TK00291_CF_002_SantaCruz_250324_MK_V6_S2	1				16	0.355292		2.2734	4.3423	2.0689	4.26562	-0.0129965	3.2404	0.818852	3.17215	2.66825	3.64227	0.974015	0.161703	0.0819904	0.239139	0.157148	2.28511	8.4019	0.866438	0.872053	0.75558
2024-03-25	SantaCruz	CF_002_Santa_Cruz_2024	syllable	310	VK00310_TK00291_CF_002_SantaCruz_250324_MK_V6_S3	1				16	0.356938		2.2353	4.4154	2.1801	4.21875	-0.00897766	3.23039	0.877712	3.14181	2.62349	3.58448	0.960991	0.161418	0.0818455	0.231896	0.15005	2.46381	10.1896	0.867182	0.872002	0.756184
2024-03-25	SantaCruz	CF_002_Santa_Cruz_2024	song	311	VK00311_TK00291_CF_002_SantaCruz_250324_MK_V7	1	3	1	16		1.3905	2.1575
2024-03-25	SantaCruz	CF_002_Santa_Cruz_2024	syllable	311	VK00311_TK00291_CF_002_SantaCruz_250324_MK_V7_S1	1				16	0.337083		1.9453	4.2891	2.3438	3.14062	-0.0245789	3.13838	0.771597	3.11387	2.61547	3.52031	0.904838	0.163986	0.0751605	0.241425	0.166264	2.44455	9.86898	0.856217	0.873122	0.747582
2024-03-25	SantaCruz	CF_002_Santa_Cruz_2024	syllable	311	VK00311_TK00291_CF_002_SantaCruz_250324_MK_V7_S2	1				16	0.351771		2.4141	4.3828	1.9687	4.21875	-0.00997417	3.28517	0.783549	3.18613	2.7255	3.77187	1.04637	0.16218	0.0822321	0.23756	0.155327	2.86263	13.2854	0.858536	0.872176	0.748794
2024-03-25	SantaCruz	CF_002_Santa_Cruz_2024	syllable	311	VK00311_TK00291_CF_002_SantaCruz_250324_MK_V7_S3	1				16	0.358146		2.36	4.3216	1.9616	4.17188	-0.00659749	3.27936	0.800395	3.14734	2.72573	3.7616	1.03587	0.15512	0.0798414	0.248649	0.168808	3.04338	15.4578	0.858209	0.871944	0.74831
2024-03-25	SantaCruz	CF_002_Santa_Cruz_2024	song	312	VK00312_TK00291_CF_002_SantaCruz_250324_MK_V8	1	4	1	16		1.78439	2.24166
2024-03-25	SantaCruz	CF_002_Santa_Cruz_2024	syllable	312	VK00312_TK00291_CF_002_SantaCruz_250324_MK_V8_S1	1				16	0.332292		1.9652	4.3359	2.3707	3.1875	-0.0247014	3.21577	0.850382	3.17315	2.59537	3.60046	1.00509	0.155833	0.0733333	0.240625	0.167292	2.2892	8.92921	0.868444	0.873503	0.758588
2024-03-25	SantaCruz	CF_002_Santa_Cruz_2024	syllable	312	VK00312_TK00291_CF_002_SantaCruz_250324_MK_V8_S2	1				16	0.353417		2.3203	4.4996	2.1793	4.26562	-0.0129925	3.39057	0.868209	3.3054	2.80453	3.9421	1.13757	0.145927	0.0752435	0.234851	0.159608	2.36201	9.39032	0.875701	0.872114	0.763712
2024-03-25	SantaCruz	CF_002_Santa_Cruz_2024	syllable	312	VK00312_TK00291_CF_002_SantaCruz_250324_MK_V8_S3	1				16	0.352646		1.9048	4.5234	2.6186	4.3125	-0.0162231	3.41653	0.884035	3.3065	2.8017	4.01265	1.21095	0.125132	0.068254	0.225238	0.156984	2.70214	12.6656	0.875814	0.872076	0.763777
2024-03-25	SantaCruz	CF_002_Santa_Cruz_2024	syllable	312	VK00312_TK00291_CF_002_SantaCruz_250324_MK_V8_S4	1				16	0.344438		2.4609	4.4654	2.0045	4.26562	-0.0121096	3.31578	0.822949	3.18454	2.7576	3.79155	1.03396	0.145987	0.0752744	0.232666	0.157392	2.27096	8.4647	0.867923	0.872693	0.75743
2024-03-25	SantaCruz	CF_002_Santa_Cruz_2024	song	313	VK00313_TK00291_CF_002_SantaCruz_250324_MK_V9	1	3	1	16		1.28429	2.33592
2024-03-25	SantaCruz	CF_002_Santa_Cruz_2024	syllable	313	VK00313_TK00291_CF_002_SantaCruz_250324_MK_V9_S1	1				16	0.3285		2.1797	4.2263	2.0466	3.23438	-0.0178311	3.09253	0.801332	3.04052	2.5808	3.34496	0.764169	0.17229	0.0895909	0.245801	0.15621	2.4387	9.49676	0.859513	0.8737	0.750957
2024-03-25	SantaCruz	CF_002_Santa_Cruz_2024	syllable	313	VK00313_TK00291_CF_002_SantaCruz_250324_MK_V9_S2	1				16	0.354083		2.4609	4.4766	2.0157	4.26562	-0.0143967	3.29593	0.78978	3.18362	2.78814	3.74011	0.951977	0.15534	0.0753855	0.237578	0.162193	2.73914	11.9838	0.864433	0.87203	0.753812
2024-03-25	SantaCruz	CF_002_Santa_Cruz_2024	syllable	313	VK00313_TK00291_CF_002_SantaCruz_250324_MK_V9_S3	1				16	0.358229		2.2266	4.4154	2.1888	4.26562	-0.0134005	3.28006	0.782364	3.18643	2.78436	3.689	0.904639	0.164283	0.07986	0.246425	0.166565	2.72863	11.8608	0.862379	0.871868	0.75188
2024-03-25	SantaCruz	CF_002_Santa_Cruz_2024	song	314	VK00314_TK00291_CF_002_SantaCruz_250324_MK_V10	1	3	1	16		1.2642	2.37304
2024-03-25	SantaCruz	CF_002_Santa_Cruz_2024	syllable	314	VK00314_TK00291_CF_002_SantaCruz_250324_MK_V10_S1	1				16	0.300604		1.9922	3.8203	1.8281	2.53125	-0.0160835	2.90812	0.756955	2.79069	2.49795	3.17989	0.681934	0.159551	0.101743	0.238171	0.136428	2.95605	13.3142	0.836806	0.875888	0.732948
2024-03-25	SantaCruz	CF_002_Santa_Cruz_2024	syllable	314	VK00314_TK00291_CF_002_SantaCruz_250324_MK_V10_S2	1				16	0.352625		2.4808	4.4766	1.9958	4.26562	-0.013754	3.28596	0.857963	3.17321	2.59468	3.83399	1.23931	0.1456	0.075075	0.22295	0.147875	3.06806	15.2962	0.864337	0.872217	0.753889
2024-03-25	SantaCruz	CF_002_Santa_Cruz_2024	syllable	314	VK00314_TK00291_CF_002_SantaCruz_250324_MK_V10_S3	1				16	0.349104		2.4609	4.4297	1.9688	4.21875	-0.0119765	3.24254	0.838841	3.16439	2.59431	3.65712	1.0628	0.150594	0.0775787	0.225891	0.148312	2.80513	12.9023	0.864759	0.872427	0.754439
2024-03-25	SantaCruz	CF_002_Santa_Cruz_2024	song	315	VK00315_TK00291_CF_002_SantaCruz_250324_MK_V11	1	4	1	16		1.76041	2.27219
2024-03-25	SantaCruz	CF_002_Santa_Cruz_2024	syllable	315	VK00315_TK00291_CF_002_SantaCruz_250324_MK_V11_S1	1				16	0.317312		2.1082	4.2891	2.1809	3.1875	-0.0258293	3.09711	0.792969	3.0856	2.52764	3.43865	0.911009	0.158656	0.0735797	0.225338	0.151758	2.74909	12.0964	0.855317	0.874616	0.748074
2024-03-25	SantaCruz	CF_002_Santa_Cruz_2024	syllable	315	VK00315_TK00291_CF_002_SantaCruz_250324_MK_V11_S2	1				16	0.353375		2.5078	4.4996	1.9918	4.26562	-0.0103512	3.25365	0.828207	3.18089	2.60078	3.71006	1.10927	0.161869	0.0775145	0.246223	0.168708	2.52031	10.5919	0.87061	0.872197	0.759344
2024-03-25	SantaCruz	CF_002_Santa_Cruz_2024	syllable	315	VK00315_TK00291_CF_002_SantaCruz_250324_MK_V11_S3	1				16	0.353583		2.4609	4.5234	2.0625	4.26562	-0.0108715	3.28724	0.813818	3.19713	2.63425	3.81375	1.1795	0.145996	0.075279	0.234962	0.159683	2.43236	10.043	0.868672	0.872157	0.757619
2024-03-25	SantaCruz	CF_002_Santa_Cruz_2024	syllable	315	VK00315_TK00291_CF_002_SantaCruz_250324_MK_V11_S4	1				16	0.357146		2.2409	4.4766	2.2357	4.21875	-0.0110578	3.3017	0.851304	3.21392	2.64821	3.88884	1.24063	0.143313	0.0727941	0.234306	0.161512	2.63702	13.0292	0.870003	0.871992	0.758636
2024-03-25	SantaCruz	CF_003_Santa_Cruz_2024	song	316	VK00316_TK00292_CF_003_SantaCruz_250324_MK_V1	1	1	1	17		0.274073	3.64866
2024-03-25	SantaCruz	CF_003_Santa_Cruz_2024	syllable	316	VK00316_TK00292_CF_003_SantaCruz_250324_MK_V1_S1	1				17	0.274083		2.1328	4.5234	2.3906	3.28125	-0.00193421	3.29081	0.93672	3.27007	2.5146	3.83212	1.31752	0.125428	0.0603912	0.202078	0.141687	3.65094	20.8459	0.86474	0.87929	0.760357
2024-03-25	SantaCruz	CF_003_Santa_Cruz_2024	song	317	VK00317_TK00292_CF_003_SantaCruz_250324_MK_V2	1	1	1	17		0.294053	3.40075
2024-03-25	SantaCruz	CF_003_Santa_Cruz_2024	syllable	317	VK00317_TK00292_CF_003_SantaCruz_250324_MK_V2_S1	1				17	0.294063		2.2178	4.6641	2.4463	3.32812	-0.00593508	3.32096	0.952513	3.28231	2.55102	3.86054	1.30952	0.145874	0.0787254	0.222283	0.143558	3.68639	23.7107	0.869932	0.876714	0.762682
2024-03-25	SantaCruz	CF_003_Santa_Cruz_2024	song	318	VK00318_TK00292_CF_003_SantaCruz_250324_MK_V3	1	1	1	17		0.296615	3.37137
2024-03-25	SantaCruz	CF_003_Santa_Cruz_2024	syllable	318	VK00318_TK00292_CF_003_SantaCruz_250324_MK_V3_S1	1				17	0.296625		2.1797	4.8047	2.625	3.32812	-0.00132661	3.37205	0.994249	3.2902	2.62604	4.0083	1.38226	0.137965	0.071282	0.211547	0.140265	4.79786	37.6479	0.861605	0.876404	0.755114
2024-03-25	SantaCruz	CF_003_Santa_Cruz_2024	song	319	VK00319_TK00292_CF_003_SantaCruz_250324_MK_V4	1	1	1	17		0.305208	3.27645
2024-03-25	SantaCruz	CF_003_Santa_Cruz_2024	syllable	319	VK00319_TK00292_CF_003_SantaCruz_250324_MK_V4_S1	1				17	0.305208		2.0907	4.6172	2.5265	3.28125	0.00281123	3.38058	0.929903	3.23967	2.75806	3.7999	1.04183	0.121624	0.068844	0.213416	0.144572	4.21077	27.9253	0.858589	0.875173	0.751413
2024-03-25	SantaCruz	CF_003_Santa_Cruz_2024	song	639	VK00639_TK00292_CF_003_SantaCruz_250324_MK_V11	1	1	1	17		0.293563	3.40643
2024-03-25	SantaCruz	CF_003_Santa_Cruz_2024	syllable	639	VK00639_TK00292_CF_003_SantaCruz_250324_MK_V11_S1	1				17	0.293563		2.2989	4.7062	2.4073	3.32812	-0.00139496	3.43974	0.961992	3.30215	2.77411	3.9903	1.21619	0.124822	0.0647224	0.210348	0.145625	3.88852	26.4072	0.870989	0.876598	0.763507
2024-03-25	SantaCruz	CF_003_Santa_Cruz_2024	song	320	VK00320_TK00292_CF_003_SantaCruz_250324_MK_V5	1	3	1	17		1.03514	2.89815
2024-03-25	SantaCruz	CF_003_Santa_Cruz_2024	syllable	320	VK00320_TK00292_CF_003_SantaCruz_250324_MK_V5_S1	1				17	0.281521		2.4609	4.6625	2.2016	3.32812	-0.00585501	3.46363	1.03904	3.3541	2.59399	4.08579	1.4918	0.132617	0.0628187	0.204742	0.141924	3.03267	14.0772	0.879261	0.878005	0.771996
2024-03-25	SantaCruz	CF_003_Santa_Cruz_2024	syllable	320	VK00320_TK00292_CF_003_SantaCruz_250324_MK_V5_S2	1				17	0.292146		2.1328	4.7109	2.5781	3.375	-0.00150046	3.25383	0.941444	3.25935	2.53028	3.68378	1.1535	0.113612	0.0695585	0.197083	0.127524	3.43841	17.3751	0.865481	0.876382	0.758492
2024-03-25	SantaCruz	CF_003_Santa_Cruz_2024	syllable	320	VK00320_TK00292_CF_003_SantaCruz_250324_MK_V5_S3	1				17	0.291333		2.3672	4.7252	2.358	3.32812	-0.00311306	3.06598	0.931877	2.88378	2.46144	3.36793	0.906498	0.13873	0.0739894	0.217344	0.143354	4.95072	36.3521	0.858974	0.876838	0.753181
2024-03-25	SantaCruz	CF_003_Santa_Cruz_2024	song	321	VK00321_TK00292_CF_003_SantaCruz_250324_MK_V6	1	3	1	17		1.72904	1.73507
2024-03-25	SantaCruz	CF_003_Santa_Cruz_2024	syllable	321	VK00321_TK00292_CF_003_SantaCruz_250324_MK_V6_S1	1				17	0.250542		2.1328	3.8203	1.6875	3.28125	0.00481163	2.79311	0.829239	2.57801	2.21468	3.1769	0.962224	0.110051	0.0538548	0.166247	0.112393	3.69853	19.5636	0.838428	0.882889	0.740238
2024-03-25	SantaCruz	CF_003_Santa_Cruz_2024	syllable	321	VK00321_TK00292_CF_003_SantaCruz_250324_MK_V6_S2	1				17	0.268667		2.1797	3.814	1.6343	3.23438	0.0063204	2.87837	0.760455	2.73225	2.40464	3.24599	0.841352	0.130829	0.070087	0.196243	0.126157	3.00394	12.8418	0.834812	0.879765	0.734438
2024-03-25	SantaCruz	CF_003_Santa_Cruz_2024	syllable	321	VK00321_TK00292_CF_003_SantaCruz_250324_MK_V6_S3	1				17	0.269437		2.4141	3.5446	1.1305	3.28125	0.00196464	2.923	0.845828	2.73986	2.43175	3.22616	0.794403	0.11846	0.0673594	0.176528	0.109169	3.45233	17.497	0.846392	0.879695	0.744567
2024-03-25	SantaCruz	CF_003_Santa_Cruz_2024	song	322	VK00322_TK00292_CF_003_SantaCruz_250324_MK_V7	1	4	1	17		1.33579	2.99449
2024-03-25	SantaCruz	CF_003_Santa_Cruz_2024	syllable	322	VK00322_TK00292_CF_003_SantaCruz_250324_MK_V7_S1	1				17	0.271333		2.3998	4.8047	2.4049	3.28125	-0.00108626	3.32409	0.967604	3.22915	2.55445	3.75269	1.19824	0.118274	0.0556581	0.194803	0.139145	3.94301	21.8048	0.858585	0.879113	0.754793
2024-03-25	SantaCruz	CF_003_Santa_Cruz_2024	syllable	322	VK00322_TK00292_CF_003_SantaCruz_250324_MK_V7_S2	1				17	0.270896		2.3672	4.6641	2.2969	3.28125	0.00218382	3.24968	0.938257	3.22841	2.55256	3.51278	0.960227	0.126107	0.0630533	0.203172	0.140119	4.59564	30.2098	0.858217	0.879087	0.754447
2024-03-25	SantaCruz	CF_003_Santa_Cruz_2024	syllable	322	VK00322_TK00292_CF_003_SantaCruz_250324_MK_V7_S3	1				17	0.258562		2.1328	4.757	2.6242	3.375	-0.0012913	3.3534	0.977805	3.31071	2.57173	3.775	1.20327	0.0955051	0.0489172	0.188681	0.139764	4.26006	28.5033	0.862316	0.880892	0.759607
2024-03-25	SantaCruz	CF_003_Santa_Cruz_2024	syllable	322	VK00322_TK00292_CF_003_SantaCruz_250324_MK_V7_S4	1				17	0.243854		2.3203	4.7197	2.3994	3.28125	0.00423844	3.24092	0.982611	3.17729	2.45552	3.82524	1.36972	0.112548	0.0492398	0.180546	0.131306	3.32425	18.0879	0.866662	0.883963	0.766097
2024-03-25	SantaCruz	CF_003_Santa_Cruz_2024	song	323	VK00323_TK00292_CF_003_SantaCruz_250324_MK_V8	1	3	1	17		1.52668	1.96504
2024-03-25	SantaCruz	CF_003_Santa_Cruz_2024	syllable	323	VK00323_TK00292_CF_003_SantaCruz_250324_MK_V8_S1	1				17	0.3		2.4609	4.7109	2.25	3.28125	-0.00655362	3.32656	0.966673	3.26	2.54667	3.87	1.32333	0.124615	0.0692308	0.214615	0.145385	2.88891	14.1629	0.884121	0.875762	0.77428
2024-03-25	SantaCruz	CF_003_Santa_Cruz_2024	syllable	323	VK00323_TK00292_CF_003_SantaCruz_250324_MK_V8_S2	1				17	0.283917		2.1304	4.6172	2.4868	3.28125	-3.8394e-05	3.38839	1.05021	3.28266	2.5393	4.06829	1.529	0.140804	0.0669397	0.207744	0.140804	5.79631	47.8068	0.850597	0.877566	0.746455
2024-03-25	SantaCruz	CF_003_Santa_Cruz_2024	syllable	323	VK00323_TK00292_CF_003_SantaCruz_250324_MK_V8_S3	1				17	0.296833		2.0859	4.6633	2.5774	3.23438	-0.00732464	3.312	0.890576	3.27916	2.676	3.68351	1.00752	0.121955	0.071332	0.218598	0.147266	4.02512	25.3114	0.865859	0.875728	0.758257
2024-03-25	SantaCruz	CF_003_Santa_Cruz_2024	song	324	VK00324_TK00292_CF_003_SantaCruz_250324_MK_V9	1	1	1	17		0.239905	4.16832
2024-03-25	SantaCruz	CF_003_Santa_Cruz_2024	syllable	324	VK00324_TK00292_CF_003_SantaCruz_250324_MK_V9_S1	1				17	0.239917		2.1328	3.6328	1.5	2.15625	0.00414216	2.78291	0.897942	2.55484	2.21713	2.98845	0.771328	0.108198	0.0635074	0.15524	0.0917328	4.12284	26.0776	0.831367	0.884718	0.735525
2024-03-25	SantaCruz	CF_003_Santa_Cruz_2024	song	325	VK00325_TK00292_CF_003_SantaCruz_250324_MK_V10	1	2	1	17		0.655827	3.04958
2024-03-25	SantaCruz	CF_003_Santa_Cruz_2024	syllable	325	VK00325_TK00292_CF_003_SantaCruz_250324_MK_V10_S1	1				17	0.304771		2.2123	4.6633	2.451	3.28125	-0.00283519	3.25634	0.997805	3.20949	2.50076	3.64589	1.14513	0.117752	0.0646484	0.203181	0.138532	4.35624	34.1237	0.872805	0.875419	0.76407
2024-03-25	SantaCruz	CF_003_Santa_Cruz_2024	syllable	325	VK00325_TK00292_CF_003_SantaCruz_250324_MK_V10_S2	1				17	0.321979		2.1328	4.7109	2.5781	3.28125	-0.00545186	3.48867	1.08615	3.32919	2.65528	4.15528	1.5	0.15409	0.0873943	0.232285	0.144891	3.39781	21.4636	0.901669	0.874081	0.788132
2024-03-25	SantaCruz	CF_004_Santa_Cruz_2024	song	326	VK00326_TK00294_CF_004_SantaCruz_250324_MK_V1	1	9	1	22		2.16975	4.14795
2024-03-25	SantaCruz	CF_004_Santa_Cruz_2024	syllable	326	VK00326_TK00294_CF_004_SantaCruz_250324_MK_V1_S1	1				22	0.135937		2.9766	4.5354	1.5588	3.46875	0.00977123	3.60028	0.933791	3.45074	3.10476	3.92186	0.817101	0.0692512	0.0307783	0.100029	0.0692512	5.75473	48.2473	0.848891	0.927468	0.787319
2024-03-25	SantaCruz	CF_004_Santa_Cruz_2024	syllable	326	VK00326_TK00294_CF_004_SantaCruz_250324_MK_V1_S2	1				22	0.145063		2.7422	3.7266	0.9844	3.46875	0.00996155	3.58319	0.889281	3.43001	3.13362	3.9263	0.792683	0.0636239	0.0305395	0.101798	0.0712588	4.29933	27.3609	0.853257	0.920778	0.78566
2024-03-25	SantaCruz	CF_004_Santa_Cruz_2024	syllable	326	VK00326_TK00294_CF_004_SantaCruz_250324_MK_V1_S3	1				22	0.149938		2.7422	3.5859	0.8437	3.46875	0.00948316	3.58959	0.858483	3.48203	3.10832	4.04261	0.934292	0.0774677	0.0324865	0.109954	0.0774677	6.18159	56.1656	0.834245	0.917118	0.765102
2024-03-25	SantaCruz	CF_004_Santa_Cruz_2024	syllable	326	VK00326_TK00294_CF_004_SantaCruz_250324_MK_V1_S4	1				22	0.15225		2.4141	4.5655	2.1514	3.46875	0.0112318	3.69802	0.92878	3.49141	3.20222	4.22093	1.01871	0.0823648	0.0349426	0.10982	0.074877	4.73092	34.9325	0.857573	0.915449	0.785064
2024-03-25	SantaCruz	CF_004_Santa_Cruz_2024	syllable	326	VK00326_TK00294_CF_004_SantaCruz_250324_MK_V1_S5	1				22	0.146979		2.6016	4.3828	1.7812	3.46875	0.00993567	3.64571	0.926408	3.47382	3.1199	4.05236	0.932461	0.0760237	0.0329436	0.106433	0.0734896	5.1531	41.2905	0.843241	0.91991	0.775706
2024-03-25	SantaCruz	CF_004_Santa_Cruz_2024	syllable	326	VK00326_TK00294_CF_004_SantaCruz_250324_MK_V1_S6	1				22	0.139104		3.0234	3.6797	0.6563	3.42188	0.00598881	3.4254	0.941841	3.39823	3.0531	3.69303	0.639934	0.0708167	0.0328792	0.103696	0.0708167	5.92802	50.496	0.850979	0.924087	0.786378
2024-03-25	SantaCruz	CF_004_Santa_Cruz_2024	syllable	326	VK00326_TK00294_CF_004_SantaCruz_250324_MK_V1_S7	1				22	0.148063		2.6953	3.6797	0.9844	3.46875	0.00715342	3.56216	0.860901	3.46622	3.12838	3.66216	0.533784	0.0803051	0.0351335	0.112929	0.0777956	7.66772	79.2922	0.819839	0.918173	0.752755
2024-03-25	SantaCruz	CF_004_Santa_Cruz_2024	syllable	326	VK00326_TK00294_CF_004_SantaCruz_250324_MK_V1_S8	1				22	0.147708		2.6953	4.4297	1.7344	3.46875	0.00646925	3.60549	0.83065	3.45677	3.17917	3.90365	0.724479	0.0751059	0.0325459	0.110155	0.0776095	6.10571	54.4219	0.829296	0.918308	0.761549
2024-03-25	SantaCruz	CF_004_Santa_Cruz_2024	syllable	326	VK00326_TK00294_CF_004_SantaCruz_250324_MK_V1_S9	1				22	0.148708		2.5078	3.5391	1.0313	3.46875	0.00779645	3.53195	0.782483	3.44462	3.14855	3.63975	0.491201	0.0705734	0.0327662	0.110901	0.0781349	4.69938	29.258	0.8184	0.918261	0.751505
2024-03-25	SantaCruz	CF_004_Santa_Cruz_2024	song	327	VK00327_TK00294_CF_004_SantaCruz_250324_MK_V2	1	4	1	22		0.776474	5.1515
2024-03-25	SantaCruz	CF_004_Santa_Cruz_2024	syllable	327	VK00327_TK00294_CF_004_SantaCruz_250324_MK_V2_S1	1				22	0.15075		3.2904	4.2462	0.9558	3.46875	0.0017133	3.66678	0.87185	3.47653	3.26429	3.87449	0.610204	0.0628125	0.03015	0.105525	0.075375	6.45142	59.6931	0.833588	0.917116	0.764497
2024-03-25	SantaCruz	CF_004_Santa_Cruz_2024	syllable	327	VK00327_TK00294_CF_004_SantaCruz_250324_MK_V2_S2	1				22	0.155417		2.6016	3.7266	1.125	3.46875	0.00865664	3.68811	0.872987	3.49505	3.29554	3.87475	0.579208	0.0852285	0.0401075	0.115309	0.0752016	8.42261	92.8001	0.823275	0.914825	0.753153
2024-03-25	SantaCruz	CF_004_Santa_Cruz_2024	syllable	327	VK00327_TK00294_CF_004_SantaCruz_250324_MK_V2_S3	1				22	0.145625		2.5547	3.7544	1.1997	3.46875	0.00967136	3.59224	0.885872	3.47199	3.17653	3.71934	0.542812	0.0803448	0.0351509	0.112985	0.0778341	6.53847	61.4695	0.828124	0.920997	0.7627
2024-03-25	SantaCruz	CF_004_Santa_Cruz_2024	syllable	327	VK00327_TK00294_CF_004_SantaCruz_250324_MK_V2_S4	1				22	0.1475		2.7891	3.6328	0.8437	3.46875	0.00741544	3.63441	0.880994	3.48592	3.23514	3.79771	0.562565	0.08	0.035	0.11	0.075	6.90735	67.1222	0.830661	0.919329	0.763651
2024-03-25	SantaCruz	CF_004_Santa_Cruz_2024	song	328	VK00328_TK00294_CF_004_SantaCruz_250324_MK_V3	1	4	1	22		0.773452	5.17162
2024-03-25	SantaCruz	CF_004_Santa_Cruz_2024	syllable	328	VK00328_TK00294_CF_004_SantaCruz_250324_MK_V3_S1	1				22	0.140313		2.7891	3.7734	0.9843	3.51562	0.00649319	3.66988	0.814596	3.5455	3.27467	3.81634	0.541667	0.0790852	0.0331648	0.107148	0.073983	7.51018	76.3565	0.820015	0.924009	0.757702
2024-03-25	SantaCruz	CF_004_Santa_Cruz_2024	syllable	328	VK00328_TK00294_CF_004_SantaCruz_250324_MK_V3_S2	1				22	0.145125		2.6484	4.6172	1.9688	3.5625	0.0126877	3.70004	0.85008	3.55408	3.2508	4.04348	0.792683	0.080069	0.0350302	0.110095	0.0750647	7.32611	71.4778	0.82518	0.920438	0.759527
2024-03-25	SantaCruz	CF_004_Santa_Cruz_2024	syllable	328	VK00328_TK00294_CF_004_SantaCruz_250324_MK_V3_S3	1				22	0.134771		3.2109	3.7568	0.5459	3.51562	0.00623727	3.65856	0.968176	3.51084	3.28082	4.00057	0.719749	0.0711997	0.0305142	0.101714	0.0711997	6.21708	52.9319	0.8467	0.928034	0.785766
2024-03-25	SantaCruz	CF_004_Santa_Cruz_2024	syllable	328	VK00328_TK00294_CF_004_SantaCruz_250324_MK_V3_S4	1				22	0.137896		2.7295	3.605	0.8755	3.42188	0.00640077	3.49309	0.8234	3.41518	3.16853	3.63281	0.464286	0.0740552	0.0306435	0.102145	0.0715015	6.47445	61.4239	0.824943	0.926373	0.764205
2024-03-25	SantaCruz	CF_004_Santa_Cruz_2024	song	329	VK00329_TK00294_CF_004_SantaCruz_250324_MK_V4	1	4	1	22		0.78514	5.09463
2024-03-25	SantaCruz	CF_004_Santa_Cruz_2024	syllable	329	VK00329_TK00294_CF_004_SantaCruz_250324_MK_V4_S1	1				22	0.15775		2.8828	4.1151	1.2323	3.5625	0.00902648	3.61682	0.868417	3.4722	3.07268	4.01756	0.944878	0.0575913	0.0325516	0.100159	0.0676071	2.63255	11.4952	0.862188	0.911467	0.785856
2024-03-25	SantaCruz	CF_004_Santa_Cruz_2024	syllable	329	VK00329_TK00294_CF_004_SantaCruz_250324_MK_V4_S2	1				22	0.149083		2.4609	3.7266	1.2657	3.51562	0.0136399	3.62033	0.913238	3.51909	3.12332	4.06914	0.94582	0.0656977	0.0328489	0.1036	0.0707514	4.11327	26.8687	0.864925	0.917881	0.793899
2024-03-25	SantaCruz	CF_004_Santa_Cruz_2024	syllable	329	VK00329_TK00294_CF_004_SantaCruz_250324_MK_V4_S3	1				22	0.147646		2.6953	3.7734	1.0781	3.51562	0.0110768	3.57902	0.853169	3.4927	3.08603	4.04171	0.955683	0.0700692	0.0325321	0.105104	0.0725717	4.20892	28.512	0.853097	0.918381	0.783469
2024-03-25	SantaCruz	CF_004_Santa_Cruz_2024	syllable	329	VK00329_TK00294_CF_004_SantaCruz_250324_MK_V4_S4	1				22	0.151604		2.6016	4.5234	1.9218	3.46875	0.00946776	3.63198	0.874281	3.4731	3.18934	4.1066	0.917259	0.0770447	0.0347944	0.109354	0.0745594	5.28268	43.4382	0.845874	0.91648	0.775226
2024-03-25	SantaCruz	CF_004_Santa_Cruz_2024	song	330	VK00330_TK00294_CF_004_SantaCruz_250324_MK_V5	1	3	1	22		0.551326	5.44143
2024-03-25	SantaCruz	CF_004_Santa_Cruz_2024	syllable	330	VK00330_TK00294_CF_004_SantaCruz_250324_MK_V5_S1	1				22	0.135375		2.7422	3.7734	1.0312	3.51562	0.00986155	3.63422	0.867475	3.51648	3.1767	3.81193	0.635227	0.0715189	0.0306509	0.0996156	0.0689646	5.53782	44.6277	0.83493	0.927322	0.774248
2024-03-25	SantaCruz	CF_004_Santa_Cruz_2024	syllable	330	VK00330_TK00294_CF_004_SantaCruz_250324_MK_V5_S2	1				22	0.150021		2.6016	3.7734	1.1718	3.46875	0.0112982	3.61365	0.893896	3.46667	3.16	3.78667	0.626667	0.0800111	0.0325045	0.110015	0.0775108	5.77297	47.5958	0.840368	0.91752	0.771054
2024-03-25	SantaCruz	CF_004_Santa_Cruz_2024	syllable	330	VK00330_TK00294_CF_004_SantaCruz_250324_MK_V5_S3	1				22	0.145333		2.5078	3.6797	1.1719	3.51562	0.00822066	3.42869	0.782769	3.41419	3.10434	3.54502	0.440678	0.0601379	0.030069	0.105241	0.0751724	4.45994	27.2441	0.80964	0.920101	0.744951
2024-03-25	SantaCruz	CF_004_Santa_Cruz_2024	song	331	VK00331_TK00294_CF_004_SantaCruz_250324_MK_V6	1	4	1	22		0.771119	5.18727
2024-03-25	SantaCruz	CF_004_Santa_Cruz_2024	syllable	331	VK00331_TK00294_CF_004_SantaCruz_250324_MK_V6_S1	1				22	0.137		2.8931	4.5703	1.6772	3.51562	0.00917802	3.70549	0.891392	3.53764	3.21629	4.03427	0.817978	0.0735741	0.0304444	0.101481	0.071037	7.44548	77.6417	0.83008	0.925985	0.768642
2024-03-25	SantaCruz	CF_004_Santa_Cruz_2024	syllable	331	VK00331_TK00294_CF_004_SantaCruz_250324_MK_V6_S2	1				22	0.147771		2.5078	4.5703	2.0625	3.5625	0.0119233	3.71451	0.807932	3.57865	3.21979	4.08646	0.866667	0.0801469	0.0350643	0.110202	0.0751377	5.88536	50.9709	0.828639	0.918149	0.760815
2024-03-25	SantaCruz	CF_004_Santa_Cruz_2024	syllable	331	VK00331_TK00294_CF_004_SantaCruz_250324_MK_V6_S3	1				22	0.148208		2.4609	3.9141	1.4532	3.5625	0.0102036	3.69559	0.806836	3.55192	3.20768	4.0109	0.803219	0.0778722	0.0326561	0.108016	0.0753602	5.66546	45.0327	0.83489	0.91856	0.766897
2024-03-25	SantaCruz	CF_004_Santa_Cruz_2024	syllable	331	VK00331_TK00294_CF_004_SantaCruz_250324_MK_V6_S4	1				22	0.147292		2.6953	4.4766	1.7813	3.51562	0.00928547	3.63976	0.820678	3.50366	3.17085	4.00627	0.835423	0.0773905	0.0324541	0.107348	0.0748941	5.09244	40.1355	0.830684	0.918461	0.762951
2024-03-25	SantaCruz	CF_004_Santa_Cruz_2024	song	332	VK00332_TK00294_CF_004_SantaCruz_250324_MK_V7	1	5	1	22		0.953474	5.24398
2024-03-25	SantaCruz	CF_004_Santa_Cruz_2024	syllable	332	VK00332_TK00294_CF_004_SantaCruz_250324_MK_V7_S1	1				22	0.13475		3.2578	3.6797	0.4219	3.5625	0.0052373	3.61291	1.1404	3.54053	3.07306	4.11929	1.04623	0.0661038	0.0254245	0.0966132	0.0711887	6.20323	54.8841	0.878526	0.928033	0.815302
2024-03-25	SantaCruz	CF_004_Santa_Cruz_2024	syllable	332	VK00332_TK00294_CF_004_SantaCruz_250324_MK_V7_S2	1				22	0.150812		2.6953	4.5703	1.875	3.51562	0.00989519	3.63803	0.878701	3.50969	3.15153	3.94082	0.789286	0.0804333	0.032676	0.113109	0.0804333	8.75547	100.517	0.83245	0.917009	0.763365
2024-03-25	SantaCruz	CF_004_Santa_Cruz_2024	syllable	332	VK00332_TK00294_CF_004_SantaCruz_250324_MK_V7_S3	1				22	0.140542		2.6484	4.3971	1.7487	3.51562	0.0112435	3.57882	0.915292	3.47919	3.08762	3.80668	0.719058	0.0689932	0.0281083	0.104767	0.0766591	5.56486	45.9943	0.841353	0.924292	0.777656
2024-03-25	SantaCruz	CF_004_Santa_Cruz_2024	syllable	332	VK00332_TK00294_CF_004_SantaCruz_250324_MK_V7_S4	1				22	0.144854		2.6484	4.6172	1.9688	3.5625	0.0129036	3.65458	0.966451	3.57226	3.13018	4.18704	1.05685	0.0787803	0.0355782	0.109276	0.0736977	6.14947	55.3812	0.863455	0.921354	0.795548
2024-03-25	SantaCruz	CF_004_Santa_Cruz_2024	syllable	332	VK00332_TK00294_CF_004_SantaCruz_250324_MK_V7_S5	1				22	0.146833		2.6484	4.3828	1.7344	3.5625	0.00962291	3.70637	0.934696	3.53721	3.19654	4.27306	1.07652	0.0734167	0.0329109	0.106328	0.0734167	4.58269	30.7439	0.85289	0.920028	0.784683
2024-03-25	SantaCruz	CF_004_Santa_Cruz_2024	song	333	VK00333_TK00293_CF_004_SantaCruz_250324_MK_V8	1	4	1	22		0.790932	5.05733
2024-03-25	SantaCruz	CF_004_Santa_Cruz_2024	syllable	333	VK00333_TK00293_CF_004_SantaCruz_250324_MK_V8_S1	1				22	0.148438		2.9297	4.5703	1.6406	3.51562	0.00365872	3.72777	0.832651	3.52282	3.30705	4.12293	0.815871	0.0754767	0.0352225	0.105667	0.0704449	4.43399	29.4879	0.833707	0.918588	0.765833
2024-03-25	SantaCruz	CF_004_Santa_Cruz_2024	syllable	333	VK00333_TK00293_CF_004_SantaCruz_250324_MK_V8_S2	1				22	0.152646		2.4609	4.7101	2.2492	3.46875	0.010356	3.7706	0.940468	3.48538	3.17087	4.36996	1.19909	0.0775741	0.0350335	0.1051	0.0700669	3.82783	23.2772	0.870461	0.9159	0.797255
2024-03-25	SantaCruz	CF_004_Santa_Cruz_2024	syllable	333	VK00333_TK00293_CF_004_SantaCruz_250324_MK_V8_S3	1				22	0.145313		3.0234	4.4766	1.4532	3.42188	0.00906018	3.7221	1.00937	3.44862	3.09746	4.22669	1.12924	0.0701509	0.0300647	0.100216	0.0701509	4.13512	28.4274	0.870105	0.920076	0.800563
2024-03-25	SantaCruz	CF_004_Santa_Cruz_2024	syllable	333	VK00333_TK00293_CF_004_SantaCruz_250324_MK_V8_S4	1				22	0.119521		2.7422	4.4225	1.6803	3.42188	0.00834571	3.87848	0.999156	3.67503	3.29858	4.55341	1.25483	0.0623587	0.0259828	0.0857432	0.0597604	5.51617	48.7537	0.871341	0.939179	0.818346
2024-03-25	SantaCruz	CF_004_Santa_Cruz_2024	song	334	VK00334_TK00293_CF_004_SantaCruz_250324_MK_V9	1	6	1	22		1.23266	4.86751
2024-03-25	SantaCruz	CF_004_Santa_Cruz_2024	syllable	334	VK00334_TK00293_CF_004_SantaCruz_250324_MK_V9_S1	1				22	0.153896		3.0234	3.81	0.7866	3.51562	0.00861222	3.74224	0.901445	3.5475	3.2615	4.0285	0.767	0.0794301	0.0372329	0.109216	0.0719835	5.15128	39.2531	0.852859	0.914091	0.77959
2024-03-25	SantaCruz	CF_004_Santa_Cruz_2024	syllable	334	VK00334_TK00293_CF_004_SantaCruz_250324_MK_V9_S2	1				22	0.178167		2.6953	4.448	1.7527	3.5625	0.0107737	3.88105	0.955294	3.57686	3.26813	4.49741	1.22927	0.0854224	0.0390502	0.11471	0.0756598	7.92269	87.7942	0.862291	0.902018	0.777802
2024-03-25	SantaCruz	CF_004_Santa_Cruz_2024	syllable	334	VK00334_TK00293_CF_004_SantaCruz_250324_MK_V9_S3	1				22	0.162521		2.6016	4.6172	2.0156	3.51562	0.0102547	3.73202	0.88443	3.53741	3.19271	4.31297	1.12027	0.0763355	0.0369366	0.105885	0.0689482	5.03042	41.3193	0.864307	0.909751	0.786304
2024-03-25	SantaCruz	CF_004_Santa_Cruz_2024	syllable	334	VK00334_TK00293_CF_004_SantaCruz_250324_MK_V9_S4	1				22	0.172042		2.5078	4.5703	2.0625	3.46875	0.0122647	3.76039	0.875058	3.53488	3.25581	4.40698	1.15116	0.0835631	0.0393238	0.115514	0.0761899	5.39255	49.1162	0.862355	0.905552	0.780907
2024-03-25	SantaCruz	CF_004_Santa_Cruz_2024	syllable	334	VK00334_TK00293_CF_004_SantaCruz_250324_MK_V9_S5	1				22	0.164979		3.0369	3.8974	0.8605	3.42188	0.00378458	3.80103	0.925107	3.52519	3.35541	4.27099	0.915578	0.078796	0.0443228	0.110807	0.0664841	4.93407	35.8742	0.850953	0.909043	0.773553
2024-03-25	SantaCruz	CF_004_Santa_Cruz_2024	syllable	334	VK00334_TK00293_CF_004_SantaCruz_250324_MK_V9_S6	1				22	0.121313		3.0989	4.3828	1.2839	3.32812	-0.00676623	3.71994	0.920116	3.39721	3.29822	4.11485	0.816624	0.0527446	0.0290095	0.0843913	0.0553818	6.62498	59.7399	0.811061	0.938575	0.761242
2024-03-25	SantaCruz	CF_004_Santa_Cruz_2024	song	335	VK00335_TK00293_CF_004_SantaCruz_250324_MK_V10	1	4	1	22		0.795994	5.02516
2024-03-25	SantaCruz	CF_004_Santa_Cruz_2024	syllable	335	VK00335_TK00293_CF_004_SantaCruz_250324_MK_V10_S1	1				22	0.181438		3.0703	3.7266	0.6563	3.51562	0.00562711	3.5351	0.813278	3.47371	3.16497	3.61154	0.446565	0.0749942	0.0362875	0.11612	0.0798325	5.8223	46.3208	0.812948	0.90082	0.73232
2024-03-25	SantaCruz	CF_004_Santa_Cruz_2024	syllable	335	VK00335_TK00293_CF_004_SantaCruz_250324_MK_V10_S2	1				22	0.175229		2.4609	3.8672	1.4063	3.46875	0.0148997	3.60205	0.878101	3.48025	3.08648	3.97103	0.884548	0.0754459	0.0389398	0.109518	0.0705784	3.60923	20.5224	0.854828	0.903942	0.772715
2024-03-25	SantaCruz	CF_004_Santa_Cruz_2024	syllable	335	VK00335_TK00293_CF_004_SantaCruz_250324_MK_V10_S3	1				22	0.159125		2.4141	4.5234	2.1093	3.42188	0.00776256	3.63192	1.02909	3.40474	3.01499	4.27853	1.26354	0.0696172	0.0298359	0.109398	0.0795625	3.56517	20.5127	0.877886	0.912692	0.80124
2024-03-25	SantaCruz	CF_004_Santa_Cruz_2024	syllable	335	VK00335_TK00293_CF_004_SantaCruz_250324_MK_V10_S4	1				22	0.155125		2.5078	4.1794	1.6716	3.51562	0.0131565	3.64392	0.972905	3.51835	3.07341	4.11161	1.03819	0.0800645	0.0375302	0.115093	0.0775625	5.56985	47.6822	0.857479	0.915711	0.785203
2024-03-25	SantaCruz	CF_004_Santa_Cruz_2024	song	336	VK00336_TK00293_CF_004_SantaCruz_250324_MK_V11	1	5	1	22		0.977516	5.11501
2024-03-25	SantaCruz	CF_004_Santa_Cruz_2024	syllable	336	VK00336_TK00293_CF_004_SantaCruz_250324_MK_V11_S1	1				22	0.147063		3.2109	3.6606	0.4497	3.42188	0.00261523	3.58861	0.88243	3.42416	3.20659	3.77772	0.57113	0.0760668	0.0304267	0.109029	0.0786024	7.62302	78.613	0.829201	0.919741	0.762651
2024-03-25	SantaCruz	CF_004_Santa_Cruz_2024	syllable	336	VK00336_TK00293_CF_004_SantaCruz_250324_MK_V11_S2	1				22	0.1495		2.5229	3.6797	1.1568	3.46875	0.010136	3.7007	0.952106	3.48611	3.16512	4.30864	1.14352	0.0722583	0.0348833	0.10465	0.0697667	4.15911	28.1255	0.865359	0.917344	0.793832
2024-03-25	SantaCruz	CF_004_Santa_Cruz_2024	syllable	336	VK00336_TK00293_CF_004_SantaCruz_250324_MK_V11_S3	1				22	0.146708		2.6016	3.6328	1.0312	3.51562	0.0123509	3.57497	0.865371	3.49843	3.06191	3.87356	0.811647	0.0708247	0.0328829	0.106237	0.0733542	5.48157	45.9457	0.83914	0.91953	0.771614
2024-03-25	SantaCruz	CF_004_Santa_Cruz_2024	syllable	336	VK00336_TK00293_CF_004_SantaCruz_250324_MK_V11_S4	1				22	0.142021		2.5547	3.6328	1.0781	3.46875	0.0122578	3.59068	0.82051	3.48592	3.09155	4.01408	0.922535	0.0735465	0.0329691	0.10398	0.0710104	4.74681	35.6862	0.848584	0.922994	0.783238
2024-03-25	SantaCruz	CF_004_Santa_Cruz_2024	syllable	336	VK00336_TK00293_CF_004_SantaCruz_250324_MK_V11_S5	1				22	0.138625		2.6484	3.6328	0.9844	3.46875	0.0107687	3.57312	0.866619	3.46226	3.08713	3.81576	0.728635	0.0744468	0.0333727	0.102685	0.0693125	5.61396	46.4501	0.842555	0.926001	0.780206
2024-03-25	SantaCruz	CF_005_Santa_Cruz_2024	song	337	VK00337_TK00296_CF_005_SantaCruz_250324_MK_V1	1	5	1	16		2.17564	2.29817
2024-03-25	SantaCruz	CF_005_Santa_Cruz_2024	syllable	337	VK00337_TK00296_CF_005_SantaCruz_250324_MK_V1_S1	1				16	0.299625		2.2798	4.1484	1.8686	3.28125	-0.0124627	3.25958	0.907592	3.17257	2.72188	3.51644	0.794556	0.140593	0.071449	0.216652	0.145203	2.78742	11.9412	0.864163	0.875864	0.756889
2024-03-25	SantaCruz	CF_005_Santa_Cruz_2024	syllable	337	VK00337_TK00296_CF_005_SantaCruz_250324_MK_V1_S2	1				16	0.311688		2.3203	4.1953	1.875	3.1875	-0.0147564	3.32976	0.908502	3.2036	2.81219	3.63672	0.824531	0.135217	0.0710464	0.206264	0.135217	2.5982	10.1919	0.863517	0.874579	0.755214
2024-03-25	SantaCruz	CF_005_Santa_Cruz_2024	syllable	337	VK00337_TK00296_CF_005_SantaCruz_250324_MK_V1_S3	1				16	0.317417		2.3584	4.1476	1.7892	3.42188	-0.013058	3.34092	0.917572	3.24867	2.78866	3.67087	0.88221	0.124207	0.0690036	0.207011	0.138007	2.25921	8.14841	0.872002	0.874053	0.762176
2024-03-25	SantaCruz	CF_005_Santa_Cruz_2024	syllable	337	VK00337_TK00296_CF_005_SantaCruz_250324_MK_V1_S4	1				16	0.300854		2.3203	4.1484	1.8281	3.23438	-0.0146002	3.34922	0.953403	3.23555	2.80997	3.66445	0.854476	0.117126	0.0620081	0.190618	0.128609	2.5322	9.90932	0.871465	0.87581	0.763237
2024-03-25	SantaCruz	CF_005_Santa_Cruz_2024	syllable	337	VK00337_TK00296_CF_005_SantaCruz_250324_MK_V1_S5	1				16	0.305625		2.3203	4.1016	1.7813	3.1875	-0.0129862	3.23491	0.877632	3.15609	2.73061	3.50629	0.77568	0.147068	0.0712359	0.220602	0.149366	3.17309	15.8304	0.860533	0.875552	0.753442
2024-03-25	SantaCruz	CF_005_Santa_Cruz_2024	song	338	VK00338_TK00296_CF_005_SantaCruz_250324_MK_V2	1	4	1	16		1.66698	2.39955
2024-03-25	SantaCruz	CF_005_Santa_Cruz_2024	syllable	338	VK00338_TK00296_CF_005_SantaCruz_250324_MK_V2_S1	1				16	0.307854		2.3672	4.2422	1.875	3.28125	-0.0161418	3.3081	0.942795	3.23463	2.74738	3.6017	0.854323	0.147035	0.0758148	0.22285	0.147035	2.79972	12.5378	0.873991	0.875158	0.764881
2024-03-25	SantaCruz	CF_005_Santa_Cruz_2024	syllable	338	VK00338_TK00296_CF_005_SantaCruz_250324_MK_V2_S2	1				16	0.308333		2.3203	4.0078	1.6875	3.42188	-0.0147713	3.30309	0.965238	3.1996	2.73578	3.5726	0.836826	0.126555	0.0667289	0.193284	0.126555	2.56648	10.6972	0.874932	0.875024	0.765587
2024-03-25	SantaCruz	CF_005_Santa_Cruz_2024	syllable	338	VK00338_TK00296_CF_005_SantaCruz_250324_MK_V2_S3	1				16	0.31125		2.3251	4.1484	1.8233	3.5625	-0.0138848	3.26516	0.926412	3.17721	2.70168	3.5435	0.841819	0.126806	0.0645556	0.198278	0.133722	2.59017	9.95138	0.866789	0.87484	0.758301
2024-03-25	SantaCruz	CF_005_Santa_Cruz_2024	syllable	338	VK00338_TK00296_CF_005_SantaCruz_250324_MK_V2_S4	1				16	0.324813		2.2734	4.1484	1.875	3.14062	-0.0133541	3.29243	0.953726	3.14424	2.72856	3.60303	0.874467	0.155544	0.0846342	0.233316	0.148682	2.4501	9.89795	0.875965	0.873674	0.765308
2024-03-25	SantaCruz	CF_005_Santa_Cruz_2024	song	339	VK00339_TK00296_CF_005_SantaCruz_250324_MK_V3	1	4	1	16		1.7155	2.33169
2024-03-25	SantaCruz	CF_005_Santa_Cruz_2024	syllable	339	VK00339_TK00296_CF_005_SantaCruz_250324_MK_V3_S1	1				16	0.308833		2.3203	4.1484	1.8281	3.1875	-0.012885	3.29564	0.948726	3.18411	2.75984	3.58894	0.829098	0.133674	0.0645323	0.216644	0.152112	2.62725	10.8272	0.869904	0.875019	0.761183
2024-03-25	SantaCruz	CF_005_Santa_Cruz_2024	syllable	339	VK00339_TK00296_CF_005_SantaCruz_250324_MK_V3_S2	1				16	0.323958		2.2583	4.1953	1.937	3.1875	-0.0167247	3.37689	0.982535	3.24383	2.79012	3.70988	0.919753	0.14245	0.0781176	0.215972	0.137855	2.50687	10.6654	0.877218	0.873727	0.766449
2024-03-25	SantaCruz	CF_005_Santa_Cruz_2024	syllable	339	VK00339_TK00296_CF_005_SantaCruz_250324_MK_V3_S3	1				16	0.310354		1.8698	4.1484	2.2786	3.23438	-0.012778	3.38864	1.00168	3.24343	2.83416	3.69137	0.857214	0.126441	0.0712665	0.202305	0.131038	2.4803	9.51021	0.874455	0.874746	0.764926
2024-03-25	SantaCruz	CF_005_Santa_Cruz_2024	syllable	339	VK00339_TK00296_CF_005_SantaCruz_250324_MK_V3_S4	1				16	0.303812		2.3672	4.1484	1.7812	3.1875	-0.0158739	3.29839	0.951441	3.19909	2.77761	3.58435	0.806738	0.126589	0.0621435	0.197938	0.135795	2.57428	10.7583	0.871809	0.875606	0.763361
2024-03-25	SantaCruz	CF_005_Santa_Cruz_2024	song	340	VK00340_TK00296_CF_005_SantaCruz_250324_MK_V4	1	4	1	16		1.69458	2.36047
2024-03-25	SantaCruz	CF_005_Santa_Cruz_2024	syllable	340	VK00340_TK00296_CF_005_SantaCruz_250324_MK_V4_S1	1				16	0.303229		2.2266	4.1643	1.9377	3.1875	-0.0166323	3.41219	1.05181	3.21487	2.78285	3.72603	0.943176	0.135534	0.0712129	0.215936	0.144723	2.32432	8.6666	0.886071	0.875174	0.775466
2024-03-25	SantaCruz	CF_005_Santa_Cruz_2024	syllable	340	VK00340_TK00296_CF_005_SantaCruz_250324_MK_V4_S2	1				16	0.305771		2.3203	4.1016	1.7813	3.60938	-0.0151691	3.28641	0.929376	3.14545	2.73327	3.58052	0.847257	0.124148	0.0620738	0.200016	0.137942	2.81249	13.0962	0.870048	0.875127	0.761403
2024-03-25	SantaCruz	CF_005_Santa_Cruz_2024	syllable	340	VK00340_TK00296_CF_005_SantaCruz_250324_MK_V4_S3	1				16	0.316833		2.2266	4.1484	1.9218	3.65625	-0.0135168	3.37153	0.913413	3.26785	2.85746	3.69087	0.833414	0.130866	0.0688768	0.208926	0.14005	2.26807	8.67737	0.876258	0.873967	0.765821
2024-03-25	SantaCruz	CF_005_Santa_Cruz_2024	syllable	340	VK00340_TK00296_CF_005_SantaCruz_250324_MK_V4_S4	1				16	0.316292		2.3203	4.1484	1.8281	4.07812	-0.0153483	3.27586	0.898602	3.13448	2.7393	3.5929	0.853599	0.144394	0.073343	0.224613	0.15127	2.47188	9.40687	0.863658	0.874257	0.755059
2024-03-25	SantaCruz	CF_005_Santa_Cruz_2024	song	341	VK00341_TK00296_CF_005_SantaCruz_250324_MK_V5	1	4	1	16		1.74541	2.29172
2024-03-25	SantaCruz	CF_005_Santa_Cruz_2024	syllable	341	VK00341_TK00296_CF_005_SantaCruz_250324_MK_V5_S1	1				16	0.294354		2.3672	4.1484	1.7812	3.14062	-0.0178295	3.28847	0.926934	3.17512	2.7436	3.61004	0.86644	0.134429	0.0695325	0.201644	0.132112	2.43785	9.59034	0.874017	0.876542	0.766113
2024-03-25	SantaCruz	CF_005_Santa_Cruz_2024	syllable	341	VK00341_TK00296_CF_005_SantaCruz_250324_MK_V5_S2	1				16	0.297812		2.3203	4.1484	1.8281	3.375	-0.0183107	3.36307	0.957135	3.25013	2.8168	3.67339	0.856589	0.1339	0.073876	0.196233	0.122357	2.36619	8.90718	0.875469	0.87596	0.766876
2024-03-25	SantaCruz	CF_005_Santa_Cruz_2024	syllable	341	VK00341_TK00296_CF_005_SantaCruz_250324_MK_V5_S3	1				16	0.309708		2.1797	4.2414	2.0617	4.07812	-0.0167164	3.38065	0.932958	3.28241	2.87233	3.70541	0.833085	0.126177	0.0711182	0.201884	0.130766	2.492	10.0188	0.875045	0.874684	0.765388
2024-03-25	SantaCruz	CF_005_Santa_Cruz_2024	syllable	341	VK00341_TK00296_CF_005_SantaCruz_250324_MK_V5_S4	1				16	0.301104		2.3672	4.1484	1.7812	3.46875	-0.0153702	3.36959	0.949521	3.21717	2.84517	3.6722	0.827031	0.112627	0.0574626	0.188477	0.131015	2.41921	9.13382	0.874474	0.875612	0.7657
2024-03-25	SantaCruz	CF_005_Santa_Cruz_2024	song	342	VK00342_TK00296_CF_005_SantaCruz_250324_MK_V6	1	1	1	16		0.28476	3.51173
2024-03-25	SantaCruz	CF_005_Santa_Cruz_2024	syllable	342	VK00342_TK00296_CF_005_SantaCruz_250324_MK_V6_S1	1				16	0.284771		1.9922	4.1484	2.1562	3.32812	-0.0153552	3.24793	0.828312	3.24878	2.80632	3.64911	0.842788	0.134282	0.0648259	0.206054	0.141228	2.94401	13.4131	0.855564	0.877404	0.750675
2024-03-25	SantaCruz	CF_005_Santa_Cruz_2024	song	343	VK00343_TK00296_CF_005_SantaCruz_250324_MK_V7	1	4	1	16		1.60008	2.49987
2024-03-25	SantaCruz	CF_005_Santa_Cruz_2024	syllable	343	VK00343_TK00296_CF_005_SantaCruz_250324_MK_V7_S1	1				16	0.302063		2.1217	4.2422	2.1205	3.28125	-0.0154348	3.30866	0.945369	3.25497	2.75828	3.74172	0.983444	0.138349	0.0760921	0.212135	0.136043	2.19765	8.7732	0.885833	0.87559	0.775627
2024-03-25	SantaCruz	CF_005_Santa_Cruz_2024	syllable	343	VK00343_TK00296_CF_005_SantaCruz_250324_MK_V7_S2	1				16	0.296292		2.1328	4.1484	2.0156	3.32812	-0.0152286	3.3184	0.93461	3.25156	2.79933	3.63967	0.840343	0.120368	0.062499	0.196756	0.134257	2.39208	9.74638	0.879241	0.876193	0.770385
2024-03-25	SantaCruz	CF_005_Santa_Cruz_2024	syllable	343	VK00343_TK00296_CF_005_SantaCruz_250324_MK_V7_S3	1				16	0.295167		2.0955	4.0547	1.9592	3.51562	-0.0139637	3.30791	0.966468	3.19108	2.70308	3.59776	0.894682	0.129135	0.0668737	0.200621	0.133747	2.13279	7.67171	0.88202	0.876537	0.773123
2024-03-25	SantaCruz	CF_005_Santa_Cruz_2024	syllable	343	VK00343_TK00296_CF_005_SantaCruz_250324_MK_V7_S4	1				16	0.30625		2.3203	4.1016	1.7813	3.1875	-0.0142095	3.21637	0.858497	3.16256	2.67261	3.56432	0.891709	0.133553	0.0690789	0.209539	0.140461	2.30892	9.06064	0.869794	0.875232	0.761272
2024-03-25	SantaCruz	CF_005_Santa_Cruz_2024	song	344	VK00344_TK00296_CF_005_SantaCruz_250324_MK_V8	1	4	1	16		1.59146	2.51342
2024-03-25	SantaCruz	CF_005_Santa_Cruz_2024	syllable	344	VK00344_TK00296_CF_005_SantaCruz_250324_MK_V8_S1	1				16	0.275854		2.0391	4.1484	2.1093	4.07812	-0.0179741	3.37184	0.975608	3.33073	2.78332	3.88901	1.10569	0.0880879	0.0509982	0.173858	0.122859	2.25785	8.89446	0.882015	0.878207	0.774591
2024-03-25	SantaCruz	CF_005_Santa_Cruz_2024	syllable	344	VK00344_TK00296_CF_005_SantaCruz_250324_MK_V8_S2	1				16	0.291875		2.0859	4.1484	2.0625	4.07812	-0.0151097	3.36772	0.949753	3.28861	2.80891	3.73405	0.925145	0.120456	0.0602282	0.18995	0.129722	2.35027	8.89314	0.877771	0.876633	0.769483
2024-03-25	SantaCruz	CF_005_Santa_Cruz_2024	syllable	344	VK00344_TK00296_CF_005_SantaCruz_250324_MK_V8_S3	1				16	0.303708		2.4141	4.1953	1.7812	3.23438	-0.016956	3.26982	0.862486	3.22214	2.74797	3.58435	0.836373	0.128846	0.0667238	0.197871	0.131147	2.34694	9.15848	0.870375	0.875384	0.761912
2024-03-25	SantaCruz	CF_005_Santa_Cruz_2024	syllable	344	VK00344_TK00296_CF_005_SantaCruz_250324_MK_V8_S4	1				16	0.302229		1.9922	4.1953	2.2031	3.375	-0.0147926	3.28954	0.881448	3.23091	2.77419	3.58834	0.814155	0.124583	0.0622915	0.189182	0.12689	2.2647	8.49173	0.872694	0.875419	0.763973
2024-03-25	SantaCruz	CF_005_Santa_Cruz_2024	song	345	VK00345_TK00296_CF_005_SantaCruz_250324_MK_V9	1	3	1	16		1.17277	2.55805
2024-03-25	SantaCruz	CF_005_Santa_Cruz_2024	syllable	345	VK00345_TK00296_CF_005_SantaCruz_250324_MK_V9_S1	1				16	0.294292		2.0859	4.1953	2.1094	3.28125	-0.0168462	3.26396	0.895691	3.21249	2.76738	3.56926	0.801882	0.127449	0.0625659	0.201601	0.139035	2.3195	9.20243	0.875909	0.876294	0.767554
2024-03-25	SantaCruz	CF_005_Santa_Cruz_2024	syllable	345	VK00345_TK00296_CF_005_SantaCruz_250324_MK_V9_S2	1				16	0.3105		2.1328	4.1953	2.0625	3.23438	-0.0165179	3.37024	0.965325	3.25867	2.81095	3.84167	1.03072	0.1265	0.0713	0.2047	0.1334	2.06459	7.39793	0.881861	0.874415	0.771113
2024-03-25	SantaCruz	CF_005_Santa_Cruz_2024	syllable	345	VK00345_TK00296_CF_005_SantaCruz_250324_MK_V9_S3	1				16	0.303042		2.2718	4.2422	1.9704	3.23438	-0.01708	3.36864	0.923532	3.27843	2.8264	3.75355	0.927157	0.130859	0.0711689	0.199732	0.128563	1.91948	6.08311	0.878232	0.875292	0.76871
2024-03-25	SantaCruz	CF_005_Santa_Cruz_2024	song	346	VK00346_TK00296_CF_005_SantaCruz_250324_MK_V10	1	1	1	16		0.277073	3.60916
2024-03-25	SantaCruz	CF_005_Santa_Cruz_2024	syllable	346	VK00346_TK00296_CF_005_SantaCruz_250324_MK_V10_S1	1				16	0.277083		2.1328	4.1953	2.0625	3.28125	-0.020437	3.25567	0.900662	3.20711	2.6874	3.61494	0.92754	0.123407	0.0628676	0.188603	0.125735	2.07065	7.65502	0.875469	0.878617	0.769202
2024-03-25	SantaCruz	CF_006_Santa_Cruz_2024	song	347	VK00347_TK00297_CF_006_SantaCruz_250324_MK_V1	1	3	1	16		1.32639	2.26177
2024-03-25	SantaCruz	CF_006_Santa_Cruz_2024	syllable	347	VK00347_TK00297_CF_006_SantaCruz_250324_MK_V1_S1	1				16	0.340667		2.1328	4.1484	2.0156	4.07812	-0.0236501	3.24279	0.918199	3.17931	2.65673	3.65786	1.00113	0.160045	0.077736	0.240067	0.162331	2.03017	6.98967	0.879247	0.873037	0.767615
2024-03-25	SantaCruz	CF_006_Santa_Cruz_2024	syllable	347	VK00347_TK00297_CF_006_SantaCruz_250324_MK_V1_S2	1				16	0.355		2.3116	4.4297	2.1181	4.3125	-0.0178433	3.3328	0.873534	3.28067	2.68899	3.91461	1.22562	0.134263	0.0773718	0.223013	0.145641	2.01095	7.13886	0.881591	0.871981	0.768731
2024-03-25	SantaCruz	CF_006_Santa_Cruz_2024	syllable	347	VK00347_TK00297_CF_006_SantaCruz_250324_MK_V1_S3	1				16	0.338729		2.2734	4.4766	2.2032	4.26562	-0.0218688	3.37026	0.974286	3.2099	2.6488	4.14607	1.49727	0.148766	0.0755274	0.244892	0.169365	2.92588	15.7434	0.88146	0.873197	0.769688
2024-03-25	SantaCruz	CF_006_Santa_Cruz_2024	song	348	VK00348_TK00297_CF_006_SantaCruz_250324_MK_V2	1	1	1	16		0.328282	3.04616
2024-03-25	SantaCruz	CF_006_Santa_Cruz_2024	syllable	348	VK00348_TK00297_CF_006_SantaCruz_250324_MK_V2_S1	1				16	0.328292		2.1328	4.2891	2.1563	3.14062	-0.0198172	3.08121	0.798293	3.07779	2.56303	3.33365	0.770619	0.165294	0.0849426	0.247941	0.162998	3.05276	15.2324	0.858632	0.873634	0.750131
2024-03-25	SantaCruz	CF_006_Santa_Cruz_2024	song	349	VK00349_TK00297_CF_006_SantaCruz_250324_MK_V3	1	1	1	16		0.312344	3.2016
2024-03-25	SantaCruz	CF_006_Santa_Cruz_2024	syllable	349	VK00349_TK00297_CF_006_SantaCruz_250324_MK_V3_S1	1				16	0.312354		2.0589	4.3216	2.2627	3.09375	-0.0249484	3.04532	0.75149	3.02094	2.54384	3.31872	0.774877	0.156177	0.0849787	0.220485	0.135507	2.64104	10.3465	0.852825	0.87503	0.746248
2024-03-25	SantaCruz	CF_006_Santa_Cruz_2024	song	350	VK00350_TK00297_CF_006_SantaCruz_250324_MK_V4	1	3	1	16		1.27475	2.35341
2024-03-25	SantaCruz	CF_006_Santa_Cruz_2024	syllable	350	VK00350_TK00297_CF_006_SantaCruz_250324_MK_V4_S1	1				16	0.352438		2.391	4.2422	1.8512	3.14062	-0.00696608	3.16766	0.792202	3.11223	2.6893	3.47271	0.783406	0.175082	0.0909516	0.26376	0.172808	3.34496	19.1556	0.859266	0.872255	0.749499
2024-03-25	SantaCruz	CF_006_Santa_Cruz_2024	syllable	350	VK00350_TK00297_CF_006_SantaCruz_250324_MK_V4_S2	1				16	0.354083		2.3203	4.5934	2.2731	4.3125	-0.0170652	3.26743	0.825048	3.17514	2.65819	3.63559	0.977401	0.164477	0.0868075	0.235294	0.148487	2.6866	11.8236	0.866857	0.872205	0.756077
2024-03-25	SantaCruz	CF_006_Santa_Cruz_2024	syllable	350	VK00350_TK00297_CF_006_SantaCruz_250324_MK_V4_S3	1				16	0.36375		2.5118	4.4837	1.9719	4.3125	-0.0154705	3.33334	0.877783	3.20199	2.7868	3.8069	1.02009	0.161414	0.0818438	0.245531	0.163688	3.05365	14.9206	0.871343	0.871744	0.759588
2024-03-25	SantaCruz	CF_006_Santa_Cruz_2024	song	351	VK00351_TK00297_CF_006_SantaCruz_250324_MK_V5	1	3	1	16		1.33998	2.23885
2024-03-25	SantaCruz	CF_006_Santa_Cruz_2024	syllable	351	VK00351_TK00297_CF_006_SantaCruz_250324_MK_V5_S1	1				16	0.357792		2.0748	4.2771	2.2023	3.14062	-0.0223017	3.05071	0.795005	3.03763	2.54	3.29763	0.757634	0.180035	0.095715	0.259798	0.164083	3.33625	18.2985	0.854461	0.872064	0.745145
2024-03-25	SantaCruz	CF_006_Santa_Cruz_2024	syllable	351	VK00351_TK00297_CF_006_SantaCruz_250324_MK_V5_S2	1				16	0.372604		2.5078	4.351	1.8432	4.26562	-0.0134685	3.29512	0.846319	3.1666	2.71573	3.73823	1.0225	0.159038	0.0863351	0.245373	0.159038	3.3158	16.9336	0.866295	0.87136	0.754855
2024-03-25	SantaCruz	CF_006_Santa_Cruz_2024	syllable	351	VK00351_TK00297_CF_006_SantaCruz_250324_MK_V5_S3	1				16	0.372979		2.5515	4.4392	1.8877	3.09375	-0.00820097	3.22637	0.796942	3.10891	2.74959	3.57013	0.820545	0.181941	0.0932448	0.272912	0.179667	3.31906	17.8333	0.864461	0.871347	0.753246
2024-03-25	SantaCruz	CF_006_Santa_Cruz_2024	song	352	VK00352_TK00297_CF_006_SantaCruz_250324_MK_V6	1	2	1	16		0.865724	2.31021
2024-03-25	SantaCruz	CF_006_Santa_Cruz_2024	syllable	352	VK00352_TK00297_CF_006_SantaCruz_250324_MK_V6_S1	1				16	0.345979		2.0391	4.2891	2.25	3.14062	-0.021661	3.12446	0.821333	3.05491	2.56936	3.46532	0.895954	0.166161	0.0842186	0.25038	0.166161	2.78803	13.3722	0.865401	0.872744	0.755273
2024-03-25	SantaCruz	CF_006_Santa_Cruz_2024	syllable	352	VK00352_TK00297_CF_006_SantaCruz_250324_MK_V6_S2	1				16	0.365583		2.4856	4.4297	1.9441	4.17188	-0.00892294	3.31283	0.825567	3.19066	2.82134	3.75147	0.930135	0.165761	0.084016	0.247507	0.163491	2.57561	11.0703	0.871558	0.871651	0.759694
2024-03-25	SantaCruz	CF_006_Santa_Cruz_2024	song	353	VK00353_TK00297_CF_006_SantaCruz_250324_MK_V7	1	1	1	16		0.308011	3.24664
2024-03-25	SantaCruz	CF_006_Santa_Cruz_2024	syllable	353	VK00353_TK00297_CF_006_SantaCruz_250324_MK_V7_S1	1				16	0.308021		2.1797	4.1016	1.9219	3.75	-0.0237375	3.1834	0.914354	3.06818	2.56169	3.60065	1.03896	0.144816	0.0689599	0.220672	0.151712	2.36356	8.79046	0.865026	0.875511	0.757339
2024-03-25	SantaCruz	CF_006_Santa_Cruz_2024	song	354	VK00354_TK00297_CF_006_SantaCruz_250324_MK_V8	1	1	1	16		0.335511	2.98053
2024-03-25	SantaCruz	CF_006_Santa_Cruz_2024	syllable	354	VK00354_TK00297_CF_006_SantaCruz_250324_MK_V8_S1	1				16	0.335521		2.4141	4.1254	1.7113	3.23438	-0.0176273	3.01461	0.755554	2.9812	2.53118	3.27923	0.748051	0.164337	0.0821684	0.248788	0.166619	3.01527	13.9805	0.850734	0.873285	0.742933
2024-03-25	SantaCruz	CF_006_Santa_Cruz_2024	song	355	VK00355_TK00297_CF_006_SantaCruz_250324_MK_V9	1	2	1	16		0.884391	2.26144
2024-03-25	SantaCruz	CF_006_Santa_Cruz_2024	syllable	355	VK00355_TK00297_CF_006_SantaCruz_250324_MK_V9_S1	1				16	0.364521		2.0859	4.1484	2.0625	3.14062	-0.0181163	3.12323	0.830149	3.06669	2.57556	3.47003	0.89447	0.18226	0.0956867	0.266556	0.170869	2.64592	11.0819	0.86344	0.871771	0.752722
2024-03-25	SantaCruz	CF_006_Santa_Cruz_2024	syllable	355	VK00355_TK00297_CF_006_SantaCruz_250324_MK_V9_S2	1				16	0.374083		2.5229	4.4766	1.9537	3.28125	-0.0119237	3.27489	0.873404	3.1738	2.69251	3.63102	0.938503	0.167771	0.0884197	0.242587	0.154168	2.81539	13.0696	0.876692	0.871242	0.763811
2024-03-25	SantaCruz	CF_006_Santa_Cruz_2024	song	356	VK00356_TK00297_CF_006_SantaCruz_250324_MK_V10	1	3	1	16		1.31685	2.27816
2024-03-25	SantaCruz	CF_006_Santa_Cruz_2024	syllable	356	VK00356_TK00297_CF_006_SantaCruz_250324_MK_V10_S1	1				16	0.357938		2.0859	4.1484	2.0625	3.1875	-0.0183647	3.121	0.834117	3.08169	2.5647	3.43659	0.871883	0.170989	0.0866346	0.264463	0.177829	2.54382	11.1005	0.863064	0.87203	0.752618
2024-03-25	SantaCruz	CF_006_Santa_Cruz_2024	syllable	356	VK00356_TK00297_CF_006_SantaCruz_250324_MK_V10_S2	1				16	0.376979		2.4609	4.4766	2.0157	3.28125	-0.00895189	3.25934	0.820932	3.19	2.70714	3.65694	0.949796	0.16578	0.0908384	0.256618	0.16578	3.00192	14.4483	0.867515	0.871137	0.755724
2024-03-25	SantaCruz	CF_006_Santa_Cruz_2024	syllable	356	VK00356_TK00297_CF_006_SantaCruz_250324_MK_V10_S3	1				16	0.381042		2.3672	4.4297	2.0625	3.42188	-0.0087239	3.2843	0.831481	3.16371	2.74909	3.64655	0.897457	0.172376	0.0952604	0.2631	0.16784	2.83772	13.95	0.873045	0.871038	0.760455
2024-03-25	SantaCruz	CF_006_Santa_Cruz_2024	song	357	VK00357_TK00297_CF_006_SantaCruz_250324_MK_V11	1	2	1	16		0.840183	2.38043
2024-03-25	SantaCruz	CF_006_Santa_Cruz_2024	syllable	357	VK00357_TK00297_CF_006_SantaCruz_250324_MK_V11_S1	1				16	0.373167		2.395	4.1484	1.7534	3.1875	-0.00782944	3.16908	0.861446	3.13505	2.62845	3.47278	0.84433	0.175206	0.0910163	0.295803	0.204787	2.91795	14.1594	0.867436	0.871144	0.755661
2024-03-25	SantaCruz	CF_006_Santa_Cruz_2024	syllable	357	VK00357_TK00297_CF_006_SantaCruz_250324_MK_V11_S2	1				16	0.364667		2.4609	4.5441	2.0832	4.35938	-0.0140021	3.31641	0.850533	3.15654	2.70401	3.89979	1.19578	0.152704	0.08205	0.241592	0.159542	2.63442	11.1913	0.86881	0.871716	0.757355
2024-03-25	SantaCruz	CF_006_Santa_Cruz_2024	song	358	VK00358_TK00297_CF_006_SantaCruz_250324_MK_V12	1	2	1	16		0.787431	2.5399
2024-03-25	SantaCruz	CF_006_Santa_Cruz_2024	syllable	358	VK00358_TK00297_CF_006_SantaCruz_250324_MK_V12_S1	1				16	0.312604		2.0391	4.0078	1.9687	3.09375	-0.0174289	3.03514	0.759383	3.04183	2.54921	3.31373	0.764518	0.151705	0.078151	0.22296	0.144809	3.5371	19.6995	0.844583	0.874887	0.738915
2024-03-25	SantaCruz	CF_006_Santa_Cruz_2024	syllable	358	VK00358_TK00297_CF_006_SantaCruz_250324_MK_V12_S2	1				16	0.354896		2.4609	4.2422	1.7813	4.17188	-0.0140391	3.24345	0.822178	3.1095	2.68951	3.65633	0.966826	0.147873	0.0796241	0.234322	0.154698	2.72659	11.6176	0.862661	0.872117	0.752341
2024-03-25	SantaCruz	CF_006_Santa_Cruz_2024	song	359	VK00359_TK00297_CF_006_SantaCruz_250324_MK_V13	1	3	1	16		1.36164	2.20322
2024-03-25	SantaCruz	CF_006_Santa_Cruz_2024	syllable	359	VK00359_TK00297_CF_006_SantaCruz_250324_MK_V13_S1	1				16	0.347646		2.0391	4.2891	2.25	3.09375	-0.0190761	3.07109	0.798776	3.04515	2.57902	3.36454	0.785525	0.17611	0.0937729	0.263022	0.169249	3.47476	19.3625	0.855955	0.87243	0.746761
2024-03-25	SantaCruz	CF_006_Santa_Cruz_2024	syllable	359	VK00359_TK00297_CF_006_SantaCruz_250324_MK_V13_S2	1				16	0.362687		2.2266	4.4297	2.2031	4.3125	-0.0122154	3.31622	0.808642	3.1905	2.83199	3.76686	0.934875	0.151875	0.0816047	0.24028	0.158676	2.64996	12.1249	0.870481	0.871786	0.758873
2024-03-25	SantaCruz	CF_006_Santa_Cruz_2024	syllable	359	VK00359_TK00297_CF_006_SantaCruz_250324_MK_V13_S3	1				16	0.370896		2.3211	4.3828	2.0617	4.21875	-0.0100646	3.27034	0.816049	3.13444	2.75415	3.65498	0.90083	0.168382	0.0864665	0.254849	0.168382	2.77938	11.8472	0.864481	0.871538	0.753428
2024-03-25	SantaCruz	CF_006_Santa_Cruz_2024	song	360	VK00360_TK00297_CF_006_SantaCruz_250324_MK_V14	1	2	1	16		0.853495	2.34331
2024-03-25	SantaCruz	CF_006_Santa_Cruz_2024	syllable	360	VK00360_TK00297_CF_006_SantaCruz_250324_MK_V14_S1	1				16	0.346417		2.2758	4.1016	1.8258	3.1875	-0.0175222	3.11845	0.793167	3.0853	2.58863	3.47223	0.883607	0.16865	0.0866042	0.243859	0.157255	2.17814	8.00463	0.862695	0.872637	0.75282
2024-03-25	SantaCruz	CF_006_Santa_Cruz_2024	syllable	360	VK00360_TK00297_CF_006_SantaCruz_250324_MK_V14_S2	1				16	0.360125		2.5078	4.4297	1.9219	4.21875	-0.0128514	3.24865	0.75491	3.1604	2.77446	3.62687	0.852413	0.159549	0.0888916	0.232486	0.143594	2.56294	10.6147	0.863705	0.871891	0.753057
2024-03-25	SantaCruz	CF_006_Santa_Cruz_2024	song	361	VK00361_TK00297_CF_006_SantaCruz_250324_MK_V15	1	3	1	16		1.36112	2.20407
2024-03-25	SantaCruz	CF_006_Santa_Cruz_2024	syllable	361	VK00361_TK00297_CF_006_SantaCruz_250324_MK_V15_S1	1				16	0.340667		2.0859	4.1016	2.0157	3.09375	-0.0157695	2.99587	0.748124	3.00023	2.52462	3.2439	0.719286	0.171477	0.0914541	0.262931	0.171477	3.21249	16.065	0.850303	0.872862	0.742197
2024-03-25	SantaCruz	CF_006_Santa_Cruz_2024	syllable	361	VK00361_TK00297_CF_006_SantaCruz_250324_MK_V15_S2	1				16	0.368229		2.3672	4.4766	2.1094	4.21875	-0.0108843	3.26288	0.835741	3.14605	2.68972	3.66214	0.97242	0.161384	0.0841017	0.247759	0.163657	3.35642	17.8553	0.866207	0.871528	0.754923
2024-03-25	SantaCruz	CF_006_Santa_Cruz_2024	syllable	361	VK00361_TK00297_CF_006_SantaCruz_250324_MK_V15_S3	1				16	0.378646		2.4307	4.4615	2.0308	3.1875	-0.0112488	3.26918	0.795052	3.17716	2.74401	3.60768	0.863673	0.176853	0.0952283	0.260744	0.165516	3.36259	18.0981	0.862862	0.871048	0.751595
2024-03-25	SantaCruz	CF_006_Santa_Cruz_2024	song	362	VK00362_TK00297_CF_006_SantaCruz_250324_MK_V16	1	3	1	16		1.30162	2.30482
2024-03-25	SantaCruz	CF_006_Santa_Cruz_2024	syllable	362	VK00362_TK00297_CF_006_SantaCruz_250324_MK_V16_S1	1				16	0.333667		2.1328	4.1953	2.0625	4.03125	-0.022691	3.03734	0.759586	2.95943	2.53389	3.35201	0.818119	0.164548	0.082274	0.242251	0.159977	2.59694	10.8017	0.854967	0.873576	0.746879
2024-03-25	SantaCruz	CF_006_Santa_Cruz_2024	syllable	362	VK00362_TK00297_CF_006_SantaCruz_250324_MK_V16_S2	1				16	0.352271		2.3203	4.4639	2.1436	4.21875	-0.0112647	3.23071	0.806088	3.09305	2.70402	3.67235	0.968327	0.154545	0.079545	0.238635	0.15909	2.62852	11.6602	0.866434	0.872364	0.755846
2024-03-25	SantaCruz	CF_006_Santa_Cruz_2024	syllable	362	VK00362_TK00297_CF_006_SantaCruz_250324_MK_V16_S3	1				16	0.363042		2.4784	4.3566	1.8782	4.21875	-0.00823554	3.22363	0.79555	3.12225	2.67881	3.59322	0.914407	0.170176	0.0862224	0.249591	0.163369	2.73964	11.513	0.862478	0.871821	0.751926
2024-03-25	SantaCruz	CF_006_Santa_Cruz_2024	song	363	VK00363_TK00297_CF_006_SantaCruz_250324_MK_V17	1	2	1	16		0.851641	2.34841
2024-03-25	SantaCruz	CF_006_Santa_Cruz_2024	syllable	363	VK00363_TK00297_CF_006_SantaCruz_250324_MK_V17_S1	1				16	0.353083		2.2885	4.1484	1.8599	3.23438	-0.0178883	3.14193	0.883363	3.07756	2.53377	3.47974	0.945969	0.177681	0.0911183	0.271077	0.179959	2.48065	9.42486	0.864944	0.872324	0.754512
2024-03-25	SantaCruz	CF_006_Santa_Cruz_2024	syllable	363	VK00363_TK00297_CF_006_SantaCruz_250324_MK_V17_S2	1				16	0.374833		2.5078	4.2891	1.7813	3.23438	-0.00809083	3.2877	0.819432	3.1837	2.73543	3.70135	0.965928	0.174922	0.0908687	0.256704	0.165835	2.6947	12.4803	0.871846	0.871243	0.75959
2024-03-26	SantaCruz	CF_007_Santa_Cruz_2024	song	364	VK00364_TK00300_CF_007_SantaCruz_260324_MK_V1	1	2	1	14		1.2755	1.56802
2024-03-26	SantaCruz	CF_007_Santa_Cruz_2024	syllable	364	VK00364_TK00300_CF_007_SantaCruz_260324_MK_V1_S1	1				14	0.508021		2.4609	3.6328	1.1719	3.375	-0.0025955	3.20288	0.769759	3.22835	2.75787	3.41535	0.65748	0.184937	0.0958109	0.323083	0.227272	4.2666	27.9814	0.836016	0.869079	0.726564
2024-03-26	SantaCruz	CF_007_Santa_Cruz_2024	syllable	364	VK00364_TK00300_CF_007_SantaCruz_260324_MK_V1_S2	1				14	0.519437		2.2266	3.6328	1.4062	3.42188	-0.000211045	3.1433	0.71759	3.15195	2.71875	3.4061	0.687352	0.17166	0.0936325	0.329943	0.236311	3.10485	13.8246	0.830631	0.869017	0.721832
2024-03-26	SantaCruz	CF_007_Santa_Cruz_2024	song	365	VK00365_TK00300_CF_007_SantaCruz_260324_MK_V2	1	1	1	14		0.469054	2.13195
2024-03-26	SantaCruz	CF_007_Santa_Cruz_2024	syllable	365	VK00365_TK00300_CF_007_SantaCruz_260324_MK_V2_S1	1				14	0.469062		2.4141	3.7266	1.3125	3.1875	-0.00481273	3.18115	0.713671	3.1671	2.76845	3.39948	0.631027	0.154858	0.0740625	0.289517	0.215455	3.10457	14.3677	0.847247	0.86916	0.736393
2024-03-26	SantaCruz	CF_007_Santa_Cruz_2024	song	366	VK00366_TK00300_CF_007_SantaCruz_260324_MK_V3	1	2	1	14		1.32079	1.51425
2024-03-26	SantaCruz	CF_007_Santa_Cruz_2024	syllable	366	VK00366_TK00300_CF_007_SantaCruz_260324_MK_V3_S1	1				14	0.511896		2.4609	3.5859	1.125	3.28125	-0.00178153	3.2047	0.757409	3.22513	2.82657	3.41855	0.591975	0.176593	0.0894141	0.324126	0.234712	3.83225	21.2694	0.840102	0.869071	0.730108
2024-03-26	SantaCruz	CF_007_Santa_Cruz_2024	syllable	366	VK00366_TK00300_CF_007_SantaCruz_260324_MK_V3_S2	1				14	0.520188		2.4609	3.6328	1.1719	3.60938	-0.00667195	3.16476	0.671305	3.2168	2.80346	3.4129	0.609435	0.171907	0.0893026	0.314792	0.225489	3.59846	19.1008	0.829805	0.868959	0.721066
2024-03-26	SantaCruz	CF_007_Santa_Cruz_2024	song	367	VK00367_TK00300_CF_007_SantaCruz_260324_MK_V4	1	1	1	14		0.479784	2.08427
2024-03-26	SantaCruz	CF_007_Santa_Cruz_2024	syllable	367	VK00367_TK00300_CF_007_SantaCruz_260324_MK_V4_S1	1				14	0.479792		2.2798	3.7734	1.4936	3.32812	-0.00471095	3.1629	0.676299	3.21985	2.81543	3.3908	0.575369	0.163667	0.0829546	0.30043	0.217476	4.22927	26.7864	0.832533	0.869029	0.723495
2024-03-26	SantaCruz	CF_007_Santa_Cruz_2024	song	368	VK00368_TK00300_CF_007_SantaCruz_260324_MK_V5	1	1	1	14		0.470408	2.12582
2024-03-26	SantaCruz	CF_007_Santa_Cruz_2024	syllable	368	VK00368_TK00300_CF_007_SantaCruz_260324_MK_V5_S1	1				14	0.470417		2.1328	3.8203	1.6875	3.23438	-0.00515961	3.35118	0.793986	3.28819	2.99477	3.57949	0.584724	0.154565	0.0761627	0.28897	0.212808	4.2772	26.6239	0.837305	0.869119	0.727719
2024-03-26	SantaCruz	CF_007_Santa_Cruz_2024	song	369	VK00369_TK00300_CF_007_SantaCruz_260324_MK_V6	1	1	1	14		0.479825	2.08409
2024-03-26	SantaCruz	CF_007_Santa_Cruz_2024	syllable	369	VK00369_TK00300_CF_007_SantaCruz_260324_MK_V6_S1	1				14	0.479833		2.5078	3.8672	1.3594	3.375	-0.00572072	3.23308	0.748659	3.1672	2.90253	3.41728	0.514748	0.165924	0.0784774	0.300456	0.221979	3.35496	16.3638	0.841052	0.869042	0.73091
2024-03-26	SantaCruz	CF_007_Santa_Cruz_2024	song	370	VK00370_TK00300_CF_007_SantaCruz_260324_MK_V7	1	2	1	14		1.29056	1.54972
2024-03-26	SantaCruz	CF_007_Santa_Cruz_2024	syllable	370	VK00370_TK00300_CF_007_SantaCruz_260324_MK_V7_S1	1				14	0.488479		2.4196	3.7337	1.3141	3.32812	-0.00316802	3.28198	0.801432	3.27087	2.87984	3.52472	0.644882	0.168055	0.082907	0.304739	0.221832	3.65996	22.2962	0.850208	0.868953	0.738791
2024-03-26	SantaCruz	CF_007_Santa_Cruz_2024	syllable	370	VK00370_TK00300_CF_007_SantaCruz_260324_MK_V7_S2	1				14	0.503417		2.5078	3.7266	1.2188	3.32812	-0.00315683	3.25963	0.796562	3.23823	2.84688	3.48059	0.63371	0.156619	0.0738344	0.297575	0.223741	3.70148	20.5221	0.845024	0.868923	0.734261
2024-03-26	SantaCruz	CF_007_Santa_Cruz_2024	song	371	VK00371_TK00300_CF_007_SantaCruz_260324_MK_V8	1	2	1	14		1.24695	1.60391
2024-03-26	SantaCruz	CF_007_Santa_Cruz_2024	syllable	371	VK00371_TK00300_CF_007_SantaCruz_260324_MK_V8_S1	1				14	0.498125		2.4363	3.6797	1.2434	3.23438	-0.00379394	3.20425	0.729045	3.19626	2.85902	3.40905	0.550031	0.176466	0.0848823	0.319425	0.234543	3.64979	20.0318	0.838954	0.869036	0.729081
2024-03-26	SantaCruz	CF_007_Santa_Cruz_2024	syllable	371	VK00371_TK00300_CF_007_SantaCruz_260324_MK_V8_S2	1				14	0.493833		2.4609	3.6122	1.1513	3.32812	-0.00139225	3.16384	0.636894	3.16449	2.82835	3.37913	0.550779	0.156418	0.0715053	0.29049	0.218985	3.23258	15.7592	0.830238	0.868878	0.721375
2024-03-26	SantaCruz	CF_007_Santa_Cruz_2024	song	372	VK00372_TK00300_CF_007_SantaCruz_260324_MK_V9	1	3	1	14		1.92483	1.55858
2024-03-26	SantaCruz	CF_007_Santa_Cruz_2024	syllable	372	VK00372_TK00300_CF_007_SantaCruz_260324_MK_V9_S1	1				14	0.496104		2.4403	3.6797	1.2394	3.28125	-0.00359215	3.20136	0.764357	3.16532	2.83669	3.375	0.538306	0.196654	0.0893881	0.373195	0.283807	3.547	18.7012	0.841868	0.869206	0.731757
2024-03-26	SantaCruz	CF_007_Santa_Cruz_2024	syllable	372	VK00372_TK00300_CF_007_SantaCruz_260324_MK_V9_S2	1				14	0.494271		2.4141	3.5859	1.1718	3.32812	-0.00147191	3.18568	0.721928	3.15535	2.83764	3.36986	0.532223	0.152083	0.0760417	0.295221	0.219179	3.37816	15.8906	0.83583	0.868895	0.726249
2024-03-26	SantaCruz	CF_007_Santa_Cruz_2024	syllable	372	VK00372_TK00300_CF_007_SantaCruz_260324_MK_V9_S3	1				14	0.514083		2.1328	3.6328	1.5	3.28125	-0.00145719	3.19834	0.763582	3.1751	2.8677	3.35992	0.492218	0.178812	0.0827004	0.310685	0.227985	3.5589	17.4285	0.839468	0.868856	0.729378
2024-03-26	SantaCruz	CF_007_Santa_Cruz_2024	song	373	VK00373_TK00300_CF_007_SantaCruz_260324_MK_V10	1	2	1	14		1.34789	1.4838
2024-03-26	SantaCruz	CF_007_Santa_Cruz_2024	syllable	373	VK00373_TK00300_CF_007_SantaCruz_260324_MK_V10_S1	1				14	0.491646		2.4609	3.7218	1.2609	3.23438	-0.0065354	3.1532	0.651155	3.1723	2.83459	3.37371	0.539124	0.167607	0.0782164	0.308396	0.23018	3.12197	14.0699	0.831723	0.868935	0.722713
2024-03-26	SantaCruz	CF_007_Santa_Cruz_2024	syllable	373	VK00373_TK00300_CF_007_SantaCruz_260324_MK_V10_S2	1				14	0.5065		2.1519	3.5859	1.434	3.51562	-0.00370016	3.16291	0.75443	3.12303	2.77354	3.41327	0.639733	0.167346	0.0847885	0.305685	0.220896	2.90738	12.0303	0.842331	0.868908	0.731908
2024-03-26	SantaCruz	CF_007_Santa_Cruz_2024	song	374	VK00374_TK00300_CF_007_SantaCruz_260324_MK_V11	1	2	1	14		1.17439	1.70301
2024-03-26	SantaCruz	CF_007_Santa_Cruz_2024	syllable	374	VK00374_TK00300_CF_007_SantaCruz_260324_MK_V1121	1				14	0.496583		2.4141	3.7266	1.3125	3.375	-0.00254182	3.22371	0.757892	3.2136	2.84511	3.41899	0.573885	0.183423	0.0917113	0.322108	0.230397	4.00304	24.1631	0.840314	0.868981	0.730218
2024-03-26	SantaCruz	CF_007_Santa_Cruz_2024	syllable	374	VK00374_TK00300_CF_007_SantaCruz_260324_MK_V1122	1				14	0.500604		2.4141	3.6328	1.2187	3.32812	-0.00427348	3.20913	0.788561	3.16795	2.82037	3.46758	0.647203	0.129621	0.0759846	0.292764	0.216779	2.70043	11.0808	0.851728	0.86863	0.739837
2024-03-26	SantaCruz	CF_007_Santa_Cruz_2024	song	375	VK00375_TK00300_CF_007_SantaCruz_260324_MK_V12	1	2	1	14		1.51308	1.32181
2024-03-26	SantaCruz	CF_007_Santa_Cruz_2024	syllable	375	VK00375_TK00300_CF_007_SantaCruz_260324_MK_V12_S1	1				14	0.479687		2.4609	3.7734	1.3125	3.23438	-0.00282207	3.17228	0.73575	3.15523	2.79041	3.37829	0.587877	0.159149	0.076212	0.289157	0.212945	3.25437	16.3271	0.840091	0.868919	0.729971
2024-03-26	SantaCruz	CF_007_Santa_Cruz_2024	syllable	375	VK00375_TK00300_CF_007_SantaCruz_260324_MK_V12_S2	1				14	0.49875		2.445	3.6233	1.1783	3.42188	-0.00164589	3.22517	0.743565	3.27036	2.82727	3.42474	0.597471	0.174451	0.0894619	0.308643	0.219182	4.93533	35.2771	0.823142	0.868884	0.715215
2024-03-26	SantaCruz	CF_007_Santa_Cruz_2024	song	376	VK00376_TK00300_CF_007_SantaCruz_260324_MK_V13	1	2	1	14		1.52568	1.31089
2024-03-26	SantaCruz	CF_007_Santa_Cruz_2024	syllable	376	VK00376_TK00300_CF_007_SantaCruz_260324_MK_V13_S1	1				14	0.487917		2.1797	3.8203	1.6406	3.375	-0.00166285	3.2645	0.802517	3.20751	2.92668	3.44324	0.516556	0.190243	0.089526	0.333484	0.243958	3.11702	13.7399	0.852956	0.869078	0.741285
2024-03-26	SantaCruz	CF_007_Santa_Cruz_2024	syllable	376	VK00376_TK00300_CF_007_SantaCruz_260324_MK_V13_S2	1				14	0.509		2.4609	3.6296	1.1687	3.42188	-0.00277902	3.18285	0.655527	3.20949	2.83812	3.4276	0.58948	0.169667	0.0848333	0.312544	0.227711	3.06311	13.8102	0.833461	0.868838	0.724143
2024-03-26	SantaCruz	CF_007_Santa_Cruz_2024	song	377	VK00377_TK00300_CF_007_SantaCruz_260324_MK_V14	1	2	1	14		1.3361	1.49689
2024-03-26	SantaCruz	CF_007_Santa_Cruz_2024	syllable	377	VK00377_TK00300_CF_007_SantaCruz_260324_MK_V14_S1	1				14	0.504604		2.4141	3.7266	1.3125	3.32812	-0.00170913	3.25596	0.686515	3.24588	2.91494	3.46784	0.552896	0.171923	0.0848449	0.319285	0.23444	3.38195	16.4792	0.838489	0.868857	0.728527
2024-03-26	SantaCruz	CF_007_Santa_Cruz_2024	syllable	377	VK00377_TK00300_CF_007_SantaCruz_260324_MK_V14_S2	1				14	0.497354		2.4593	3.6797	1.2204	3.32812	-0.00314214	3.23793	0.701558	3.24366	2.90377	3.42868	0.524907	0.167272	0.0847509	0.30778	0.223029	3.86341	21.7627	0.835324	0.868869	0.725787
2024-03-26	SantaCruz	CF_007_Santa_Cruz_2024	song	378	VK00378_TK00300_CF_007_SantaCruz_260324_MK_V15	1	1	1	14		0.47145	2.12112
2024-03-26	SantaCruz	CF_007_Santa_Cruz_2024	syllable	378	VK00378_TK00300_CF_007_SantaCruz_260324_MK_V15_S1	1				14	0.471458		2.5054	3.7266	1.2212	3.32812	-0.00319469	3.23026	0.62067	3.25441	2.95529	3.40715	0.45186	0.157153	0.0695962	0.291855	0.222259	4.32384	27.0445	0.820925	0.868924	0.713322
2024-03-26	SantaCruz	CF_007_Santa_Cruz_2024	song	379	VK00379_TK00300_CF_007_SantaCruz_260324_MK_V16	1	1	1	14		0.465596	2.14779
2024-03-26	SantaCruz	CF_007_Santa_Cruz_2024	syllable	379	VK00379_TK00300_CF_007_SantaCruz_260324_MK_V16_S1	1				14	0.465604		2.4141	3.7266	1.3125	3.32812	-0.00376401	3.23871	0.688229	3.22703	2.90697	3.44613	0.539161	0.145501	0.064916	0.288764	0.223848	3.4798	17.7416	0.838933	0.868976	0.729013
2024-03-25	SantaCruz	CF_008_Santa_Cruz_2024	song	380	VK00380_TK00301_CF_008_SantaCruz_250324_MK_V1	1	3	1	20		0.934828	3.20915
2024-03-25	SantaCruz	CF_008_Santa_Cruz_2024	syllable	380	VK00380_TK00301_CF_008_SantaCruz_250324_MK_V1_S1	1				20	0.231083		2.248	4.7109	2.4629	3.60938	-0.0371008	3.76754	1.04267	3.72004	2.95406	4.3735	1.41944	0.0825298	0.0424439	0.167418	0.124974	2.62481	11.2098	0.895421	0.886263	0.793578
2024-03-25	SantaCruz	CF_008_Santa_Cruz_2024	syllable	380	VK00380_TK00301_CF_008_SantaCruz_250324_MK_V1_S2	1				20	0.235646		2.3799	4.8984	2.5185	3.60938	-0.0342613	3.74528	0.999473	3.6695	3.0369	4.32756	1.29066	0.082476	0.0424163	0.164952	0.122536	2.71233	12.3834	0.889876	0.885114	0.787642
2024-03-25	SantaCruz	CF_008_Santa_Cruz_2024	syllable	380	VK00380_TK00301_CF_008_SantaCruz_250324_MK_V1_S3	1				20	0.234813		2.3203	4.9175	2.5972	4.125	-0.0318865	3.7627	1.02746	3.73198	3.01212	4.31553	1.30341	0.0868806	0.0422662	0.169065	0.126799	2.41198	9.98284	0.893357	0.885575	0.791135
2024-03-25	SantaCruz	CF_008_Santa_Cruz_2024	song	381	VK00381_TK00301_CF_008_SantaCruz_250324_MK_V2	1	3	1	20		0.927766	3.23357
2024-03-25	SantaCruz	CF_008_Santa_Cruz_2024	syllable	381	VK00381_TK00301_CF_008_SantaCruz_250324_MK_V2_S1	1				20	0.232521		2.2011	4.8984	2.6973	2.4375	-0.0363279	3.81543	1.0964	3.78855	2.89808	4.60159	1.70351	0.0806705	0.0427079	0.168459	0.125751	2.31216	9.96493	0.902611	0.885848	0.799576
2024-03-25	SantaCruz	CF_008_Santa_Cruz_2024	syllable	381	VK00381_TK00301_CF_008_SantaCruz_250324_MK_V2_S2	1				20	0.235563		2.1662	4.8516	2.6854	3.60938	-0.0337179	3.76231	1.01041	3.70346	2.9902	4.387	1.3968	0.0824469	0.0424013	0.162538	0.120137	2.22924	9.24883	0.896291	0.885293	0.793479
2024-03-25	SantaCruz	CF_008_Santa_Cruz_2024	syllable	381	VK00381_TK00301_CF_008_SantaCruz_250324_MK_V2_S3	1				20	0.240563		2.1654	4.8516	2.6862	4.125	-0.0325694	3.67567	1.08348	3.6334	2.70601	4.32374	1.61772	0.0896213	0.0448107	0.176884	0.132074	1.70433	5.79158	0.906487	0.884523	0.801809
2024-03-25	SantaCruz	CF_008_Santa_Cruz_2024	song	382	VK00382_TK00301_CF_008_SantaCruz_250324_MK_V3	1	2	1	20		0.584889	3.41945
2024-03-25	SantaCruz	CF_008_Santa_Cruz_2024	syllable	382	VK00382_TK00301_CF_008_SantaCruz_250324_MK_V3_S1	1				20	0.239354		2.3672	4.8984	2.5312	4.45312	-0.0384912	3.95517	0.99499	3.97878	3.35595	4.58489	1.22894	0.0844779	0.0445856	0.154876	0.110291	1.62293	5.38276	0.907771	0.884216	0.802666
2024-03-25	SantaCruz	CF_008_Santa_Cruz_2024	syllable	382	VK00382_TK00301_CF_008_SantaCruz_250324_MK_V3_S2	1				20	0.236917		2.3203	4.8984	2.5781	4.21875	-0.0338858	3.81048	1.00245	3.77922	3.09545	4.49253	1.39708	0.0844455	0.0445685	0.178274	0.133705	1.80672	6.55504	0.901072	0.884734	0.797209
2024-03-25	SantaCruz	CF_008_Santa_Cruz_2024	song	383	VK00383_TK00301_CF_008_SantaCruz_250324_MK_V4	1	2	1	20		0.618535	3.23345
2024-03-25	SantaCruz	CF_008_Santa_Cruz_2024	syllable	383	VK00383_TK00301_CF_008_SantaCruz_250324_MK_V4_S1	1				20	0.24175		2.4141	5.0859	2.6718	3.84375	-0.0403616	3.98274	0.996513	3.97836	3.29981	4.75621	1.4564	0.0844951	0.0445947	0.166643	0.122049	1.93536	7.39951	0.894676	0.883709	0.790633
2024-03-25	SantaCruz	CF_008_Santa_Cruz_2024	syllable	383	VK00383_TK00301_CF_008_SantaCruz_250324_MK_V4_S2	1				20	0.236917		2.3203	4.8984	2.5781	4.21875	-0.0333337	3.96041	0.971694	4.03669	3.36981	4.77532	1.40552	0.0844455	0.0445685	0.157163	0.112594	2.58797	11.8922	0.886921	0.884701	0.78466
2024-03-25	SantaCruz	CF_008_Santa_Cruz_2024	song	384	VK00384_TK00301_CF_008_SantaCruz_250324_MK_V5	1	3	1	20		0.935974	3.20522
2024-03-25	SantaCruz	CF_008_Santa_Cruz_2024	syllable	384	VK00384_TK00301_CF_008_SantaCruz_250324_MK_V5_S1	1				20	0.241021		2.3584	5.0859	2.7275	3.14062	-0.0405714	3.91169	1.01089	3.91156	3.16443	4.69189	1.52746	0.0897921	0.044896	0.174858	0.129962	1.73859	5.54642	0.898368	0.884262	0.794392
2024-03-25	SantaCruz	CF_008_Santa_Cruz_2024	syllable	384	VK00384_TK00301_CF_008_SantaCruz_250324_MK_V5_S2	1				20	0.239333		2.3672	4.8404	2.4732	3.75	-0.0310037	3.7952	0.962345	3.7865	3.13023	4.56399	1.43376	0.0891634	0.0469281	0.168941	0.122013	2.14419	8.49961	0.888629	0.884586	0.786069
2024-03-25	SantaCruz	CF_008_Santa_Cruz_2024	syllable	384	VK00384_TK00301_CF_008_SantaCruz_250324_MK_V5_S3	1				20	0.240354		2.4141	4.8984	2.4843	3.75	-0.0310129	3.79965	1.00898	3.74712	3.11044	4.60435	1.49392	0.0871873	0.0471283	0.174375	0.127246	2.2086	8.13801	0.889147	0.884272	0.786248
2024-03-25	SantaCruz	CF_008_Santa_Cruz_2024	song	385	VK00385_TK00301_CF_008_SantaCruz_250324_MK_V6	1	5	1	20		1.65162	3.02733
2024-03-25	SantaCruz	CF_008_Santa_Cruz_2024	syllable	385	VK00385_TK00301_CF_008_SantaCruz_250324_MK_V6_S1	1				20	0.239771		2.2131	5.0391	2.826	3.46875	-0.0357185	3.78116	1.08379	3.5568	2.99358	4.57478	1.58119	0.0987292	0.0564167	0.190406	0.13399	2.5208	10.9475	0.899176	0.884553	0.795369
2024-03-25	SantaCruz	CF_008_Santa_Cruz_2024	syllable	385	VK00385_TK00301_CF_008_SantaCruz_250324_MK_V6_S2	1				20	0.24325		2.3672	5.0391	2.6719	3.5625	-0.0293766	3.77827	1.06948	3.60089	3.00063	4.57938	1.57875	0.0935577	0.0491178	0.184776	0.135659	3.1402	15.6776	0.886936	0.883771	0.783848
2024-03-25	SantaCruz	CF_008_Santa_Cruz_2024	syllable	385	VK00385_TK00301_CF_008_SantaCruz_250324_MK_V6_S3	1				20	0.243375		2.3672	4.9922	2.625	3.1875	-0.0316559	3.81953	1.07988	3.64886	3.03666	4.79109	1.75442	0.0912656	0.0514832	0.180191	0.128708	2.37603	9.39706	0.894553	0.883675	0.790494
2024-03-25	SantaCruz	CF_008_Santa_Cruz_2024	syllable	385	VK00385_TK00301_CF_008_SantaCruz_250324_MK_V6_S4	1				20	0.241271		2.3012	4.9453	2.6441	3.14062	-0.031179	3.78389	1.06414	3.62245	3.0338	4.69611	1.66231	0.0960398	0.0515336	0.185052	0.133519	2.17252	8.3033	0.895898	0.884295	0.792238
2024-03-25	SantaCruz	CF_008_Santa_Cruz_2024	syllable	385	VK00385_TK00301_CF_008_SantaCruz_250324_MK_V6_S5	1				20	0.248042		2.2266	5.0391	2.8125	3.5625	-0.0304157	3.79477	1.25267	3.57258	2.79032	4.81048	2.02016	0.0936006	0.0468003	0.184861	0.138061	1.82532	6.06028	0.913253	0.88304	0.806439
2024-03-26	SantaCruz	CF_008_Santa_Cruz_2024	song	386	VK00386_TK00303_CF_008_SantaCruz_260324_MK_V7	1	5	1	20		1.57908	3.1664
2024-03-26	SantaCruz	CF_008_Santa_Cruz_2024	syllable	386	VK00386_TK00303_CF_008_SantaCruz_260324_MK_V7_S1	1				20	0.242521		2.3672	4.9922	2.625	2.4375	-0.0364705	3.94651	1.12027	3.94987	3.07551	4.84486	1.76935	0.0894737	0.0470914	0.176593	0.129501	2.07713	8.10567	0.909159	0.883953	0.803654
2024-03-26	SantaCruz	CF_008_Santa_Cruz_2024	syllable	386	VK00386_TK00303_CF_008_SantaCruz_260324_MK_V7_S2	1				20	0.241354		2.2266	4.9723	2.7457	3.09375	-0.0339311	3.91952	1.10892	3.9375	3.06282	4.81633	1.75351	0.0890433	0.0492081	0.1734	0.124192	1.86413	6.32167	0.907275	0.884156	0.802173
2024-03-26	SantaCruz	CF_008_Santa_Cruz_2024	syllable	386	VK00386_TK00303_CF_008_SantaCruz_260324_MK_V7_S3	1				20	0.242083		2.2544	4.8047	2.5503	3.51562	-0.0319951	3.85088	1.06893	3.80992	3.05785	4.69008	1.63223	0.0893123	0.0517071	0.173924	0.122217	2.16101	7.73404	0.899145	0.883997	0.794841
2024-03-26	SantaCruz	CF_008_Santa_Cruz_2024	syllable	386	VK00386_TK00303_CF_008_SantaCruz_260324_MK_V7_S4	1				20	0.243771		2.2734	4.7578	2.4844	3.42188	-0.029085	3.75275	1.08232	3.65436	2.91982	4.64331	1.72348	0.0914141	0.049223	0.17814	0.128917	2.09307	7.63623	0.901003	0.883772	0.796281
2024-03-26	SantaCruz	CF_008_Santa_Cruz_2024	syllable	386	VK00386_TK00303_CF_008_SantaCruz_260324_MK_V7_S5	1				20	0.245542		2.3672	4.8984	2.5312	3.09375	-0.0327924	3.86061	1.14269	3.82957	2.92951	4.80702	1.87751	0.0888627	0.0491083	0.177725	0.128617	2.53902	10.7024	0.900351	0.883318	0.795296
2024-03-26	SantaCruz	CF_008_Santa_Cruz_2024	song	387	VK00387_TK00303_CF_008_SantaCruz_260324_MK_V8	1	1	1	20		0.248405	4.02568
2024-03-26	SantaCruz	CF_008_Santa_Cruz_2024	syllable	387	VK00387_TK00303_CF_008_SantaCruz_260324_MK_V8_S1	1				20	0.248417		2.4609	5.0796	2.6187	3.09375	-0.0376855	4.02722	1.066	3.98079	3.2438	4.83457	1.59077	0.089055	0.0468711	0.17811	0.131239	1.70673	5.58262	0.910668	0.882487	0.803653
2024-03-26	SantaCruz	CF_008_Santa_Cruz_2024	song	388	VK00388_TK00303_CF_008_SantaCruz_260324_MK_V9	1	5	1	20		1.64935	3.0315
2024-03-26	SantaCruz	CF_008_Santa_Cruz_2024	syllable	388	VK00388_TK00303_CF_008_SantaCruz_260324_MK_V9_S1	1				20	0.246188		2.4315	5.0391	2.6076	4.35938	-0.0351932	3.94706	1.05952	3.9375	3.18594	4.62406	1.43813	0.0844071	0.0422036	0.171159	0.128955	1.80206	6.22733	0.912196	0.882744	0.805236
2024-03-26	SantaCruz	CF_008_Santa_Cruz_2024	syllable	388	VK00388_TK00303_CF_008_SantaCruz_260324_MK_V9_S2	1				20	0.247562		2.2861	4.9922	2.7061	4.3125	-0.0321225	3.98483	1.051	4.00466	3.2371	4.81666	1.57955	0.0864133	0.0443744	0.168156	0.123781	1.83624	6.69848	0.909034	0.882613	0.802326
2024-03-26	SantaCruz	CF_008_Santa_Cruz_2024	syllable	388	VK00388_TK00303_CF_008_SantaCruz_260324_MK_V9_S3	1				20	0.249688		2.3251	4.765	2.4399	4.17188	-0.031351	3.85909	1.04709	3.83888	3.06993	4.67991	1.60998	0.0910076	0.0513376	0.186682	0.135345	1.71218	5.68086	0.906982	0.882419	0.800338
2024-03-26	SantaCruz	CF_008_Santa_Cruz_2024	syllable	388	VK00388_TK00303_CF_008_SantaCruz_260324_MK_V9_S4	1				20	0.244958		2.3648	4.9231	2.5583	4.21875	-0.0319298	3.96033	1.05819	3.99466	3.19033	4.77858	1.58825	0.089504	0.0494627	0.171942	0.122479	1.73327	5.78727	0.909587	0.883369	0.803501
2024-03-26	SantaCruz	CF_008_Santa_Cruz_2024	syllable	388	VK00388_TK00303_CF_008_SantaCruz_260324_MK_V9_S5	1				20	0.24775		2.2734	4.8508	2.5774	3.09375	-0.0302372	3.90479	1.04599	3.88199	3.15932	4.70963	1.55031	0.088816	0.0490825	0.177632	0.12855	1.93208	7.33512	0.908201	0.882751	0.801715
2024-03-26	SantaCruz	CF_008_Santa_Cruz_2024	song	389	VK00389_TK00303_CF_008_SantaCruz_260324_MK_V10	1	5	1	20		1.6237	3.07938
2024-03-26	SantaCruz	CF_008_Santa_Cruz_2024	syllable	389	VK00389_TK00303_CF_008_SantaCruz_260324_MK_V10_S1	1				20	0.242375		2.3672	4.9922	2.625	3.09375	-0.0313837	3.88842	1.11885	3.78222	3.11365	4.70254	1.58889	0.0870667	0.0470631	0.17884	0.131777	2.05726	8.34423	0.915904	0.883868	0.809538
2024-03-26	SantaCruz	CF_008_Santa_Cruz_2024	syllable	389	VK00389_TK00303_CF_008_SantaCruz_260324_MK_V10_S2	1				20	0.248854		2.1829	4.8984	2.7155	3.09375	-0.0348437	3.9688	1.06732	4.04051	3.11998	4.80427	1.68429	0.0915596	0.0539967	0.183119	0.129122	2.09036	8.09978	0.902531	0.882542	0.796522
2024-03-26	SantaCruz	CF_008_Santa_Cruz_2024	syllable	389	VK00389_TK00303_CF_008_SantaCruz_260324_MK_V10_S3	1				20	0.244792		2.2369	4.8984	2.6615	3.09375	-0.0304785	3.91653	1.06809	3.87775	3.10559	4.78064	1.67505	0.0941506	0.0564904	0.18124	0.12475	2.53519	10.4407	0.896438	0.883504	0.792006
2024-03-26	SantaCruz	CF_008_Santa_Cruz_2024	syllable	389	VK00389_TK00303_CF_008_SantaCruz_260324_MK_V10_S4	1				20	0.2455		2.0391	4.8484	2.8093	3.09375	-0.0328066	3.88913	1.09509	3.89881	3.07613	4.75815	1.68202	0.0911857	0.0514381	0.177695	0.126257	2.59525	11.6273	0.898544	0.883254	0.793643
2024-03-26	SantaCruz	CF_008_Santa_Cruz_2024	syllable	389	VK00389_TK00303_CF_008_SantaCruz_260324_MK_V10_S5	1				20	0.238521		2.1328	4.8047	2.6719	3.09375	-0.0289684	3.8339	1.06756	3.79806	3.05161	4.72903	1.67742	0.0897405	0.0495934	0.179481	0.129888	2.35798	9.79871	0.895682	0.88473	0.792437
2024-03-26	SantaCruz	CF_008_Santa_Cruz_2024	song	390	VK00390_TK00303_CF_008_SantaCruz_260324_MK_V11	1	5	1	20		1.59216	3.14038
2024-03-26	SantaCruz	CF_008_Santa_Cruz_2024	syllable	390	VK00390_TK00303_CF_008_SantaCruz_260324_MK_V11_S1	1				20	0.244333		2.2266	5.0391	2.8125	3.14062	-0.036133	3.94774	1.07252	3.83722	3.20277	4.65176	1.44899	0.0845769	0.0446378	0.171503	0.126865	2.17445	8.49107	0.909742	0.883169	0.803456
2024-03-26	SantaCruz	CF_008_Santa_Cruz_2024	syllable	390	VK00390_TK00303_CF_008_SantaCruz_260324_MK_V11_S2	1				20	0.246104		2.1797	4.7769	2.5972	3.42188	-0.0315468	3.87263	1.04794	3.77642	3.23171	4.64634	1.41463	0.0867224	0.046877	0.166413	0.119536	1.88717	7.29713	0.907555	0.882827	0.801214
2024-03-26	SantaCruz	CF_008_Santa_Cruz_2024	syllable	390	VK00390_TK00303_CF_008_SantaCruz_260324_MK_V11_S3	1				20	0.245479		2.3243	4.7666	2.4423	3.14062	-0.0304468	3.94236	1.0467	3.88401	3.27273	4.71944	1.44671	0.0865022	0.0467579	0.161315	0.114557	2.19892	8.10274	0.899035	0.882944	0.793798
2024-03-26	SantaCruz	CF_008_Santa_Cruz_2024	syllable	390	VK00390_TK00303_CF_008_SantaCruz_260324_MK_V11_S4	1				20	0.242771		2.2266	4.8516	2.625	3.51562	-0.0285196	3.89844	1.10259	3.79024	3.15589	4.73352	1.57763	0.0848519	0.04714	0.167347	0.120207	2.32583	9.85455	0.906422	0.883752	0.801051
2024-03-26	SantaCruz	CF_008_Santa_Cruz_2024	syllable	390	VK00390_TK00303_CF_008_SantaCruz_260324_MK_V11_S5	1				20	0.246062		2.256	4.8516	2.5956	3.70312	-0.0294478	3.91658	1.07958	3.82927	3.20325	4.72358	1.52033	0.0820208	0.0445256	0.161698	0.117173	2.38778	9.86705	0.902781	0.882774	0.796952
2024-03-26	SantaCruz	CF_008_Santa_Cruz_2024	song	391	VK00391_TK00303_CF_008_SantaCruz_260324_MK_V12	1	2	1	20		0.586618	3.40938
2024-03-26	SantaCruz	CF_008_Santa_Cruz_2024	syllable	391	VK00391_TK00303_CF_008_SantaCruz_260324_MK_V12_S1	1				20	0.244333		2.3203	4.9922	2.6719	4.35938	-0.0367355	3.99302	1.02907	4.05416	3.30919	4.69679	1.38759	0.0845769	0.0446378	0.169154	0.124516	2.33748	10.778	0.904564	0.883132	0.798849
2024-03-26	SantaCruz	CF_008_Santa_Cruz_2024	syllable	391	VK00391_TK00303_CF_008_SantaCruz_260324_MK_V12_S2	1				20	0.244417		2.2313	4.8516	2.6203	4.26562	-0.0327283	3.96867	1.04375	3.98048	3.28873	4.74181	1.45309	0.0846058	0.0423029	0.166861	0.124558	2.068	7.54978	0.903194	0.883131	0.797639
2024-03-26	SantaCruz	CF_008_Santa_Cruz_2024	song	392	VK00392_TK00303_CF_008_SantaCruz_260324_MK_V13	1	5	1	20		1.6021	3.1209
2024-03-26	SantaCruz	CF_008_Santa_Cruz_2024	syllable	392	VK00392_TK00303_CF_008_SantaCruz_260324_MK_V13_S1	1				20	0.261292		2.2425	4.9922	2.7497	4.59375	-0.0389994	3.91068	1.0471	3.82744	3.2073	4.64664	1.43934	0.0909855	0.0513251	0.174972	0.123647	2.10396	8.14073	0.904315	0.880038	0.795832
2024-03-26	SantaCruz	CF_008_Santa_Cruz_2024	syllable	392	VK00392_TK00303_CF_008_SantaCruz_260324_MK_V13_S2	1				20	0.272083		2.2909	4.8984	2.6075	3.65625	-0.0254535	3.90531	1.02339	3.89338	3.27206	4.69118	1.41912	0.102322	0.060463	0.183714	0.123251	1.76862	5.99713	0.903015	0.878538	0.793333
2024-03-26	SantaCruz	CF_008_Santa_Cruz_2024	syllable	392	VK00392_TK00303_CF_008_SantaCruz_260324_MK_V13_S3	1				20	0.26625		2.2718	4.8984	2.6266	3.60938	-0.026544	3.79617	1.00308	3.71301	3.14566	4.44942	1.30376	0.0980921	0.0607237	0.186842	0.126118	2.00653	7.06514	0.896282	0.87954	0.788315
2024-03-26	SantaCruz	CF_008_Santa_Cruz_2024	syllable	392	VK00392_TK00303_CF_008_SantaCruz_260324_MK_V13_S4	1				20	0.271437		2.2734	4.8516	2.5782	3.70312	-0.0270229	3.83552	0.986545	3.7551	3.17659	4.67999	1.5034	0.102079	0.0626394	0.190238	0.127599	2.29559	8.8097	0.889657	0.878528	0.781589
2024-03-26	SantaCruz	CF_008_Santa_Cruz_2024	syllable	392	VK00392_TK00303_CF_008_SantaCruz_260324_MK_V13_S5	1				20	0.256563		2.1797	4.8984	2.7187	4.125	-0.030744	3.79263	1.04313	3.73425	3.04409	4.70126	1.65717	0.0886307	0.0489801	0.177261	0.128281	2.84742	12.3529	0.884316	0.881222	0.779279
2024-03-26	SantaCruz	CF_008_Santa_Cruz_2024	song	393	VK00393_TK00303_CF_008_SantaCruz_260324_MK_V14	1	4	1	20		1.29662	3.08494
2024-03-26	SantaCruz	CF_008_Santa_Cruz_2024	syllable	393	VK00393_TK00303_CF_008_SantaCruz_260324_MK_V14_S1	1				20	0.235604		2.4609	5.1233	2.6624	3.14062	-0.037114	3.93292	1.08018	3.91574	3.10908	4.76061	1.65153	0.0871735	0.0447648	0.174347	0.129582	2.21372	9.80207	0.906143	0.885359	0.802262
2024-03-26	SantaCruz	CF_008_Santa_Cruz_2024	syllable	393	VK00393_TK00303_CF_008_SantaCruz_260324_MK_V14_S2	1				20	0.235667		2.3672	5.1328	2.7656	3.04688	-0.0373812	3.84149	1.08654	3.76142	2.95953	4.90698	1.94745	0.09191	0.0471333	0.174393	0.12726	2.36867	9.71367	0.894647	0.885445	0.792161
2024-03-26	SantaCruz	CF_008_Santa_Cruz_2024	syllable	393	VK00393_TK00303_CF_008_SantaCruz_260324_MK_V14_S3	1				20	0.236083		2.3203	5.0391	2.7188	3.14062	-0.0324052	3.8567	1.01332	3.73729	3.14407	4.77542	1.63136	0.08499	0.0472167	0.165258	0.118042	2.35013	9.75333	0.896362	0.885121	0.793388
2024-03-26	SantaCruz	CF_008_Santa_Cruz_2024	syllable	393	VK00393_TK00303_CF_008_SantaCruz_260324_MK_V14_S4	1				20	0.235021		2.1829	5.02	2.8371	3.14062	-0.0311376	3.9009	1.05266	3.82842	3.11755	4.91814	1.80059	0.0822573	0.0470042	0.171565	0.124561	2.99008	13.8981	0.884064	0.884991	0.782389
2024-03-26	SantaCruz	CF_009_Santa_Cruz_2024	song	394	VK00394_TK00304_CF_009_SantaCruz_260324_MK_V1	1	3	1	23		0.746203	4.02036
2024-03-26	SantaCruz	CF_009_Santa_Cruz_2024	syllable	394	VK00394_TK00304_CF_009_SantaCruz_260324_MK_V1_S1	1				23	0.192792		2.3203	3.2578	0.9375	3.04688	-0.00182261	3.13878	0.800406	3.09777	2.7502	3.28452	0.534318	0.115675	0.0602474	0.151823	0.091576	3.86518	21.6255	0.817073	0.897397	0.733239
2024-03-26	SantaCruz	CF_009_Santa_Cruz_2024	syllable	394	VK00394_TK00304_CF_009_SantaCruz_260324_MK_V1_S2	1				23	0.199687		2.3672	3.3206	0.9534	3.04688	-0.00116136	3.07813	0.769762	3.07242	2.71687	3.23767	0.520801	0.117888	0.0601468	0.156382	0.0962349	3.87835	21.1571	0.80761	0.895173	0.72295
2024-03-26	SantaCruz	CF_009_Santa_Cruz_2024	syllable	394	VK00394_TK00304_CF_009_SantaCruz_260324_MK_V1_S3	1				23	0.200813		2.3672	3.2109	0.8437	3.09375	-0.00118113	3.01777	0.736001	2.97433	2.69042	3.14866	0.458238	0.109969	0.0502031	0.148219	0.0980156	4.75383	33.9664	0.799984	0.894809	0.715833
2024-03-26	SantaCruz	CF_009_Santa_Cruz_2024	song	395	VK00395_TK00304_CF_009_SantaCruz_260324_MK_V2	1	3	1	23		0.738036	4.06484
2024-03-26	SantaCruz	CF_009_Santa_Cruz_2024	syllable	395	VK00395_TK00304_CF_009_SantaCruz_260324_MK_V2_S1	1				23	0.18725		2.2734	3.4453	1.1719	3.1875	0.0010101	3.17045	0.761397	3.14503	2.8032	3.32128	0.518077	0.114295	0.0729545	0.150773	0.0778182	3.45159	15.7416	0.813214	0.898968	0.731054
2024-03-26	SantaCruz	CF_009_Santa_Cruz_2024	syllable	395	VK00395_TK00304_CF_009_SantaCruz_260324_MK_V2_S2	1				23	0.194583		2.2734	3.2658	0.9924	3	-0.00141977	3.0991	0.713846	3.08261	2.79486	3.23162	0.436759	0.115309	0.0576543	0.151343	0.0936883	3.98731	21.6598	0.799086	0.896434	0.716328
2024-03-26	SantaCruz	CF_009_Santa_Cruz_2024	syllable	395	VK00395_TK00304_CF_009_SantaCruz_260324_MK_V2_S3	1				23	0.195271		2.3672	3.2109	0.8437	3	-0.0011657	3.04773	0.718243	3.07762	2.6576	3.20055	0.542947	0.110895	0.0554473	0.151877	0.09643	4.25903	25.3043	0.799517	0.896674	0.716907
2024-03-26	SantaCruz	CF_009_Santa_Cruz_2024	song	396	VK00396_TK00304_CF_009_SantaCruz_260324_MK_V3	1	3	1	23		0.718139	4.17746
2024-03-26	SantaCruz	CF_009_Santa_Cruz_2024	syllable	396	VK00396_TK00304_CF_009_SantaCruz_260324_MK_V3_S1	1				23	0.181354		2.2266	3.2983	1.0717	3.1875	0.00185406	3.1569	0.788951	3.16638	2.7691	3.28226	0.513158	0.108813	0.0701236	0.145083	0.0749597	5.03591	36.6216	0.809985	0.9011	0.729878
2024-03-26	SantaCruz	CF_009_Santa_Cruz_2024	syllable	396	VK00396_TK00304_CF_009_SantaCruz_260324_MK_V3_S2	1				23	0.191271		2.3203	3.2578	0.9375	3.1875	-0.00244129	3.07269	0.744188	3.11062	2.70274	3.20475	0.502011	0.108952	0.0532653	0.145269	0.0920037	5.75069	43.4317	0.786062	0.898089	0.705953
2024-03-26	SantaCruz	CF_009_Santa_Cruz_2024	syllable	396	VK00396_TK00304_CF_009_SantaCruz_260324_MK_V3_S3	1				23	0.193583		2.3672	3.3047	0.9375	3.1875	-0.00118546	3.08549	0.695631	3.10692	2.7814	3.22059	0.439189	0.108891	0.0508156	0.147607	0.0967917	4.98596	35.303	0.785565	0.897324	0.704907
2024-03-26	SantaCruz	CF_009_Santa_Cruz_2024	song	397	VK00397_TK00304_CF_009_SantaCruz_260324_MK_V4	1	5	1	23		1.62314	3.08044
2024-03-26	SantaCruz	CF_009_Santa_Cruz_2024	syllable	397	VK00397_TK00304_CF_009_SantaCruz_260324_MK_V4_S1	1				23	0.183479		2.0391	3.2578	1.2187	3.14062	0.000871048	3.09471	0.873492	3.04866	2.61787	3.24497	0.627097	0.111053	0.0675976	0.144852	0.0772544	3.47544	17.2954	0.825913	0.90062	0.743833
2024-03-26	SantaCruz	CF_009_Santa_Cruz_2024	syllable	397	VK00397_TK00304_CF_009_SantaCruz_260324_MK_V4_S2	1				23	0.196375		2.4141	3.3873	0.9732	3.09375	-0.0021406	3.14101	0.826348	3.09444	2.71238	3.33386	0.621473	0.112556	0.0622652	0.150873	0.0886082	3.61919	18.3947	0.821208	0.896032	0.735829
2024-03-26	SantaCruz	CF_009_Santa_Cruz_2024	syllable	397	VK00397_TK00304_CF_009_SantaCruz_260324_MK_V4_S3	1				23	0.193854		2.3672	3.3452	0.978	3.04688	0.00284312	3.04131	0.791819	3.01667	2.61944	3.19206	0.572619	0.109043	0.0581562	0.150237	0.0920807	4.27118	26.1214	0.807234	0.8974	0.724412
2024-03-26	SantaCruz	CF_009_Santa_Cruz_2024	syllable	397	VK00397_TK00304_CF_009_SantaCruz_260324_MK_V4_S4	1				23	0.195229		2.3203	3.1823	0.862	3	-0.000398191	2.91816	0.70352	2.92396	2.51418	3.14933	0.635146	0.108461	0.0578457	0.149435	0.091589	2.87451	12.1526	0.812232	0.896982	0.728558
2024-03-26	SantaCruz	CF_009_Santa_Cruz_2024	syllable	397	VK00397_TK00304_CF_009_SantaCruz_260324_MK_V4_S5	1				23	0.200813		2.3672	3.3047	0.9375	3	-0.0022356	2.9921	0.738262	2.99923	2.60077	3.17356	0.572797	0.11475	0.0597656	0.155391	0.095625	3.69248	19.0934	0.803578	0.894834	0.719069
2024-03-26	SantaCruz	CF_009_Santa_Cruz_2024	song	398	VK00398_TK00304_CF_009_SantaCruz_260324_MK_V5	1	4	1	23		0.999953	4.00019
2024-03-26	SantaCruz	CF_009_Santa_Cruz_2024	syllable	398	VK00398_TK00304_CF_009_SantaCruz_260324_MK_V5_S1	1				23	0.178125		2.1948	3.2356	1.0408	3.04688	0.00433631	3.10212	0.753634	3.07168	2.7405	3.22884	0.488342	0.107363	0.0756421	0.143964	0.0683219	3.90769	20.6104	0.809503	0.902214	0.730345
2024-03-26	SantaCruz	CF_009_Santa_Cruz_2024	syllable	398	VK00398_TK00304_CF_009_SantaCruz_260324_MK_V5_S2	1				23	0.1915		2.3672	3.2252	0.858	3	6.31286e-05	3.00249	0.689822	3.00884	2.63815	3.14458	0.506426	0.111506	0.0557532	0.150291	0.094538	3.95424	21.6212	0.796	0.897915	0.714741
2024-03-26	SantaCruz	CF_009_Santa_Cruz_2024	syllable	398	VK00398_TK00304_CF_009_SantaCruz_260324_MK_V5_S3	1				23	0.196833		2.3672	3.2578	0.8906	3	-0.00324356	3.04453	0.674912	3.03479	2.71462	3.19742	0.482799	0.112819	0.0504085	0.153626	0.103217	4.06711	22.0367	0.794681	0.896008	0.71204
2024-03-26	SantaCruz	CF_009_Santa_Cruz_2024	syllable	398	VK00398_TK00304_CF_009_SantaCruz_260324_MK_V5_S4	1				23	0.19875		2.4141	3.2578	0.8437	3.09375	-0.00180276	3.09289	0.684272	3.09481	2.7678	3.2055	0.437693	0.112545	0.0550753	0.153253	0.0981777	4.77001	30.5496	0.791356	0.895115	0.708355
2024-03-26	SantaCruz	CF_009_Santa_Cruz_2024	song	399	VK00399_TK00304_CF_009_SantaCruz_260324_MK_V6	1	3	1	23		0.727098	4.12599
2024-03-26	SantaCruz	CF_009_Santa_Cruz_2024	syllable	399	VK00399_TK00304_CF_009_SantaCruz_260324_MK_V6_S1	1				23	0.183562		2.3155	3.2578	0.9423	3.09375	0.000714946	3.13508	0.743473	3.10729	2.79673	3.22171	0.424979	0.108688	0.065213	0.147333	0.0821201	4.43837	25.4163	0.79463	0.900198	0.715325
2024-03-26	SantaCruz	CF_009_Santa_Cruz_2024	syllable	399	VK00399_TK00304_CF_009_SantaCruz_260324_MK_V6_S2	1				23	0.190708		2.3203	3.2896	0.9693	3.04688	0.000613026	3.08636	0.718676	3.08434	2.72236	3.21025	0.487893	0.111045	0.0531086	0.14967	0.0965612	4.67123	29.2864	0.79125	0.897866	0.710437
2024-03-26	SantaCruz	CF_009_Santa_Cruz_2024	syllable	399	VK00399_TK00304_CF_009_SantaCruz_260324_MK_V6_S3	1				23	0.200917		2.3203	3.2578	0.9375	3.04688	-0.00275712	3.08727	0.65996	3.07274	2.799	3.20712	0.408116	0.112418	0.0502292	0.153079	0.10285	4.42871	25.6834	0.783854	0.894247	0.700959
2024-03-26	SantaCruz	CF_009_Santa_Cruz_2024	song	400	VK00400_TK00304_CF_009_SantaCruz_260324_MK_V7	1	3	1	23		0.738389	4.0629
2024-03-26	SantaCruz	CF_009_Santa_Cruz_2024	syllable	400	VK00400_TK00304_CF_009_SantaCruz_260324_MK_V7_S1	1				23	0.195188		2.2734	3.3047	1.0313	3.04688	-0.00156213	3.15982	0.756503	3.11475	2.78667	3.29416	0.507492	0.115667	0.0578333	0.154222	0.0963889	3.51283	16.7883	0.818212	0.896348	0.733402
2024-03-26	SantaCruz	CF_009_Santa_Cruz_2024	syllable	400	VK00400_TK00304_CF_009_SantaCruz_260324_MK_V7_S2	1				23	0.198354		2.3672	3.2578	0.8906	3.04688	0.00106609	3.10145	0.740041	3.05818	2.7758	3.24476	0.468968	0.113691	0.053217	0.154813	0.101596	3.34763	15.208	0.812688	0.895631	0.727869
2024-03-26	SantaCruz	CF_009_Santa_Cruz_2024	syllable	400	VK00400_TK00304_CF_009_SantaCruz_260324_MK_V7_S3	1				23	0.200271		2.3672	3.2578	0.8906	3.04688	-0.00310515	3.05824	0.754294	3.02882	2.69908	3.21868	0.5196	0.113406	0.0506709	0.156839	0.106168	3.39825	15.7571	0.812885	0.895162	0.727664
2024-03-26	SantaCruz	CF_009_Santa_Cruz_2024	song	401	VK00401_TK00304_CF_009_SantaCruz_260324_MK_V8	1	3	1	23		0.717181	4.18305
2024-03-26	SantaCruz	CF_009_Santa_Cruz_2024	syllable	401	VK00401_TK00304_CF_009_SantaCruz_260324_MK_V8_S1	1				23	0.182854		2.0859	3.2578	1.1719	3.04688	0.00439745	3.08588	0.841962	3.0484	2.6654	3.24537	0.579966	0.109713	0.0682656	0.148721	0.0804558	3.48522	17.1822	0.821798	0.901149	0.740562
2024-03-26	SantaCruz	CF_009_Santa_Cruz_2024	syllable	401	VK00401_TK00304_CF_009_SantaCruz_260324_MK_V8_S2	1				23	0.195312		2.2734	3.2578	0.9844	3.14062	-0.000726499	3.05554	0.796709	3.03152	2.7037	3.1647	0.460993	0.113329	0.0506366	0.154321	0.103684	4.74472	32.2856	0.80709	0.896792	0.723792
2024-03-26	SantaCruz	CF_009_Santa_Cruz_2024	syllable	401	VK00401_TK00304_CF_009_SantaCruz_260324_MK_V8_S3	1				23	0.199167		2.2734	3.2109	0.9375	3.14062	-0.000871248	3.05947	0.745127	3.03709	2.7558	3.18779	0.431994	0.112781	0.0503916	0.153574	0.103183	3.81007	20.3145	0.799554	0.895136	0.71571
2024-03-26	SantaCruz	CF_009_Santa_Cruz_2024	song	402	VK00402_TK00304_CF_009_SantaCruz_260324_MK_V9	1	3	1	23		0.722098	4.15456
2024-03-26	SantaCruz	CF_009_Santa_Cruz_2024	syllable	402	VK00402_TK00304_CF_009_SantaCruz_260324_MK_V9_S1	1				23	0.19125		2.2266	3.1943	0.9677	3.14062	-0.000681289	3.08351	0.76157	3.06356	2.73411	3.20998	0.475865	0.116203	0.0605222	0.152516	0.0919937	4.06945	23.3789	0.805729	0.897564	0.723194
2024-03-26	SantaCruz	CF_009_Santa_Cruz_2024	syllable	402	VK00402_TK00304_CF_009_SantaCruz_260324_MK_V9_S2	1				23	0.194875		2.2734	3.2078	0.9344	3.09375	-0.0021103	3.07434	0.77524	3.06082	2.71169	3.20458	0.492891	0.113076	0.0553349	0.151569	0.0962346	4.03202	23.121	0.808635	0.896607	0.725028
2024-03-26	SantaCruz	CF_009_Santa_Cruz_2024	syllable	402	VK00402_TK00304_CF_009_SantaCruz_260324_MK_V9_S3	1				23	0.195521		2.3672	3.2109	0.8437	3.09375	-0.00245967	3.0558	0.741923	3.04957	2.74272	3.18253	0.439811	0.106209	0.0482767	0.149658	0.101381	4.37512	27.4519	0.800374	0.896813	0.717786
2024-03-26	SantaCruz	CF_009_Santa_Cruz_2024	song	403	VK00403_TK00304_CF_009_SantaCruz_260324_MK_V10	1	3	1	23		0.730952	4.10424
2024-03-26	SantaCruz	CF_009_Santa_Cruz_2024	syllable	403	VK00403_TK00304_CF_009_SantaCruz_260324_MK_V10_S1	1				23	0.190042		2.2266	3.2356	1.009	3.04688	0.000839794	3.0759	0.739038	3.03158	2.78947	3.21053	0.421053	0.113063	0.0553286	0.151552	0.0962236	3.72599	18.525	0.811304	0.897994	0.728546
2024-03-26	SantaCruz	CF_009_Santa_Cruz_2024	syllable	403	VK00403_TK00304_CF_009_SantaCruz_260324_MK_V10_S2	1				23	0.196396		2.3672	3.2109	0.8437	2.90625	-0.00293213	3.03552	0.716104	2.99765	2.73785	3.15047	0.412618	0.112568	0.0502965	0.153285	0.102988	3.65532	17.7699	0.797171	0.896135	0.714373
2024-03-26	SantaCruz	CF_009_Santa_Cruz_2024	syllable	403	VK00403_TK00304_CF_009_SantaCruz_260324_MK_V10_S3	1				23	0.196792		2.3672	3.2451	0.8779	3.04688	-0.000851348	3.05522	0.740244	3.05512	2.69429	3.2025	0.50821	0.110395	0.047998	0.148794	0.100796	3.80554	19.7095	0.805614	0.896133	0.721937
2024-03-26	SantaCruz	CF_009_Santa_Cruz_2024	song	404	VK00404_TK00304_CF_009_SantaCruz_260324_MK_V11	1	6	1	23		1.80506	3.32399
2024-03-26	SantaCruz	CF_009_Santa_Cruz_2024	syllable	404	VK00404_TK00304_CF_009_SantaCruz_260324_MK_V11_S1	1				23	0.176021		1.9453	3.2578	1.3125	3.04688	0.00222781	3.09446	0.794341	3.05682	2.65909	3.23864	0.579545	0.105124	0.0537841	0.141795	0.0880104	3.26287	14.4933	0.821653	0.904004	0.742778
2024-03-26	SantaCruz	CF_009_Santa_Cruz_2024	syllable	404	VK00404_TK00304_CF_009_SantaCruz_260324_MK_V11_S2	1				23	0.187604		2.3203	3.3047	0.9844	3.09375	0.00048451	3.13409	0.781478	3.11034	2.73175	3.27564	0.543888	0.112075	0.0511648	0.148621	0.0974567	3.76943	19.7956	0.815693	0.899648	0.733836
2024-03-26	SantaCruz	CF_009_Santa_Cruz_2024	syllable	404	VK00404_TK00304_CF_009_SantaCruz_260324_MK_V11_S3	1				23	0.192854		1.9501	3.3516	1.4015	3.14062	0.000252704	3.1612	0.884073	3.11852	2.67757	3.33121	0.653631	0.10848	0.0482135	0.149462	0.101248	3.33276	15.4937	0.830541	0.897573	0.745471
2024-03-26	SantaCruz	CF_009_Santa_Cruz_2024	syllable	404	VK00404_TK00304_CF_009_SantaCruz_260324_MK_V11_S4	1				23	0.194833		2.3203	3.1641	0.8438	3.14062	-0.00199604	3.04315	0.764973	3.01975	2.68602	3.16864	0.482622	0.110646	0.055323	0.151537	0.096214	5.00802	34.918	0.788596	0.89678	0.707197
2024-03-26	SantaCruz	CF_009_Santa_Cruz_2024	syllable	404	VK00404_TK00304_CF_009_SantaCruz_260324_MK_V11_S5	1				23	0.191125		2.2266	3.1641	0.9375	3	-0.00103202	2.93976	0.705991	2.88688	2.61997	3.07528	0.455314	0.118546	0.0532247	0.154835	0.101611	3.68585	18.0924	0.794367	0.897666	0.713076
[truncated: 1,036 more rows]

## Sheet: key
variable	explanation
date	date when the song was recorded
island	island of the galapagos archipelago where the song was recorded
bird_ID	unique identification label for the focal bird from which the song was recorded
[truncated: 30 more rows]
