# Supplementary material for: Cultural and morphological divergence of Darwin’s cactus finches (Geospiza scandens) across Galápagos Islands
Source: Biol J Linn Soc Lond. Author manuscript; Available in PMC 2026 May 19. (PMC7619092; doi:10.1093/biolinnean/blaf098)
Supplement: Suplementary [file EMS213484-supplement-Suplementary.zip › Supplementry_Data/Supplementary Data 2 Morphology data.xlsx]

## Sheet: Main sheet
Year	Island	Ring_No	Bill_Lgth_Fth	Bill_Depth	Bill_Width	Tarsus	Wing_Lgth
2005	Floreana	SK1140	20.2	9.2	8.2	21.4	69
2005	Floreana	SK1150	21.2	10.1	9.3	21.7	68.5
2005	Floreana	SK1242	19.6	10	8.7	20.7	68
2005	Floreana	SK1371	21	9.6	8.7	23	72.5
2016	Floreana	SK3616	20	9.3	7.8	24	66
2016	Floreana	SK3631	19	8.7	7.6	23.7	74
2016	Floreana	SK3749	21.5	9.5	8.7	24	70
2016	Floreana	SK3793	18.5	8.8	7.5	23.4	69
2020	Floreana	SK3796	27.3	9.3	8.3	22.1	68
2020	Floreana	SK3921	19.1	9.2	8.2	22.9	72
2020	Floreana	SK3930	16.5	8.5	8.2	23	68
2020	Floreana	SK3699	21	9.7	8.5	23.4	72
2024	Floreana	SK5218	17.7	10.7	8.85	20.2	67
2024	Floreana	SK5232	17.7	9.5	7.4	20.4	70.1
2024	Floreana	SK5235	16.5	8.6	6	22.1	69
2024	Floreana	SK5239	18.5	9.1	6.7	21.7	72
2024	Floreana	SK5240	16.4	8.9	7.1	21.7	69
2000	Santa Cruz		21.5	10.2	9.5	21.9	71
2000	Santa Cruz		20.3	9.8	9.3	21.3	73.5
2001	Santa Cruz		20.8	9.4	9	22.5	70
2001	Santa Cruz	SK323	19.1	8.4	7.6	20.5	68.5
2002	Santa Cruz		22	10.1	9.4	22	71
2002	Santa Cruz		20.5	9.6	9.2	20.9	71
2004	Santa Cruz	SK556	19.1	10.5	8.8	21.3	70
2004	Santa Cruz	P556	21.8	9.4	9.2	23.8	73.5
2016	Santa Cruz	none	25.6	9.1	8.4	23.5	70
2016	Santa Cruz	SK3570	21.7	9.6	7.9	23	74
2016	Santa Cruz	SK3571	22.2	10	9	23.3	72
2016	Santa Cruz	SK3573	22.3	9.9	8.5	23.5	76
2016	Santa Cruz	SK3574	19.9	9	8	24	67
2016	Santa Cruz	SK3575	23	9.9	8.8	23	72
2016	Santa Cruz	SH1220	22.4	8.3	7.1	22.6	69
2016	Santa Cruz	SK3786	19.2	9.8	8.2	20.3	72
2016	Santa Cruz	SK3787	19.8	9.7	7.2	21.4	69
2016	Santa Cruz	SK3751	19.9	9.8	8.2	23.1	74
2016	Santa Cruz	SK3763	20	9.5	7.8	22.8	69

## Sheet: Key
Year	Year of capture
Island	Island of the galapagos archipelago where the bird was captured
Ring_No	Aluminium ring number (if applicable)
Bill_Lgth_Fth	Length of bill from tip to feathers (mm)
Bill_Depth	Depth of bill measured at the culmen (mm)
Bill_Width	Width of bill measured at the culmen (mm)
Tarsus	Length of tarsus (mm)
Wing_Lgth	Length of longest primary wing feather from wrist to tip (mm)
